# Supplementary material for: Unbiased Lipidomic Profiling of Triple-Negative Breast Cancer Tissues Reveals the Association of Sphingomyelin Levels with Patient Disease-Free Survival
Source: Metabolites. 2018 Jul 13;8(3):41. doi: 10.3390/metabo8030041 (PMC6161031; doi:10.3390/metabo8030041)
Supplement: Supplementary file 1 [file metabolites-08-00041-s001.zip]

Archive with 5 entries (4 files):
- Supplementary/
- Supplementary/Supplementary.Data.1.xlsx
- Supplementary/Supplementary.Data.2.xlsx
- Supplementary/Supplementary.Data.3.xlsx
- Supplementary/SupplementaryCaptions.docx
