# Supplementary material for: Unbiased Lipidomic Profiling of Triple-Negative Breast Cancer Tissues Reveals the Association of Sphingomyelin Levels with Patient Disease-Free Survival
Source: Metabolites. 2018 Jul 13;8(3):41. doi: 10.3390/metabo8030041 (PMC6161031; doi:10.3390/metabo8030041)
Supplement: Supplementary file 1 [file metabolites-08-00041-s001.zip › Supplementary/Supplementary.Data.1.xlsx]

## Sheet: Raw.Data
Lipid	56729	73865	111888	185441	1535168	1729152	2119676	2127514	2127538	100617	119207	1810408	1874161	1940750	2119745	2119755	2127503	2127560	179924	577006	1701761	1854911	1940746	2119754	2119769	2119777	2127525	70596	102120	1429408	1576298	1871947	1936133	1936137	2119716	2119774	2127521	2127527	56657	71682	119204	179919	1819959	1936129	1936135	1938611	1940737	2119674	2127494
CE 16:0	57863.4	128232	110729	140004	82214.5	45298.3	219989	144216	119432	49981.1	32937.6	108635	88344.2	126567	31776.7	99439.3	9139.8	4181.42	28329.8	60104.7	61126.6	99839.9	137958	186964	76527.8	78234.8	19738	13623.5	31800.8	48541.3	40453.2	37630.9	86090.8	103492	56853.9	81616.1	132785	63261	51785.6	17639.3	31288.1	31.9824	7627.01	37216.8	7536.23	9122.77	6868.51	3718.53	53121.1
CE 16:1	5602.11	6373.98	6680.27	7775.87	4600.54	4134.03	1728.6	3198.06	14669.5	790.043	3841.73	7050.42	8131.94	7583.38	8440.04	2277	5949.37	268.224	8038	3352.64	1222.99	3642.89	9822.49	2422.61	1707.9	898.056	5029.36	5525.37	3143.86	1609.56	6421.33	3302.18	1382.21	7647.96	8771.62	1053.18	6211.53	8941.82	2510.9	1123.74	338.526	107.785	7613.42	8867.53	1110.68	2095	1434.79	136.841	4651.14
CE 18:0	9354.35	3038.11	6993.4	20401.8	13046.6	5615.34	30819.9	4371.49	10584.8	8837.46	1961.7	31348.1	8250.7	6343.25	21162.1	3961.38	1979.03	47.0646	31681	7092.99	9066.71	8994.19	19853.6	21247.7	3695.12	14088.7	12207.8	4062.76	2945.77	10555.8	1653.75	17626.6	8941.45	18457	6733.31	7834.69	7186.12	14204.4	12633.7	11942.5	2942.61	10.4094	63114.4	23069.3	5059.65	19286.7	8471.46	163.503	5508.81
CE 18:1	1828.33	4943.19	728.618	51981.6	4593.23	286.543	23816.1	5047.43	5163.58	820.887	1462.89	6943.93	4538.88	1058.36	6153.78	3774.34	974.996	13.7603	89983.4	1217.76	311.358	27395.7	29661.2	7431.45	4855.71	4780.94	791.011	553.614	1099.77	5021.86	2467.41	6879.6	7652.4	43040.4	548.506	12663.9	8552.4	6159.39	5010.49	21361	5913.02	72.356	2211.92	1257	452.702	4785.15	613.369	674.558	876.906
CE 18:2	2022.97	7203.34	805.137	65903.3	3704.13	1248.26	35730.5	9115.05	5607.42	1662.41	950.913	6025.98	19536.1	1490.67	7508.82	7652.75	823.604	122.256	65891.3	1329.31	410.531	51246.3	40690	8026.4	24570.2	19281.2	1400.8	1309.72	3398.96	7284.95	3315.2	2602.55	11850.5	25396.6	1939.65	32823.9	31007.8	3222.4	5929.54	33640.2	33313.1	85.3103	2434.08	2479.81	1318.44	8446.73	1139.67	4558.85	3115.01
CE 18:3	63705.1	36560.3	24423.7	101075	52069.2	26180	125568	19043.7	41814.8	31921.9	19233.6	141051	14352.8	12907.7	78756.5	51308.5	39813.1	86.9599	25704.4	11857.3	62970.1	29798.4	157148	61493.1	6706.54	20601.7	23361.2	24100.1	20981.1	48451.4	10220.3	122508	35446.6	99942.4	19302.2	24687.5	38158.1	35689.5	113749	117596	55757.7	18.7439	656036	29385	14764	119176	25111.6	984.317	25622.5
CE 20:0	5966.41	10928.3	5991.28	4977.72	5856.86	3842.09	9393.56	21078	4674.32	24422.2	8301.49	6145.04	6547.5	6566.26	5464.06	9484.28	2449.65	1024.44	11442.4	5028.43	5231.84	3465.88	8892.72	11886.7	6512.42	13517.5	2916.4	4634.62	4725.37	5438.65	5215.05	3294.6	8998.11	8470.46	3161.22	11268.9	7615.41	11827.6	4457.97	7276.5	7932.7	30.955	3023.81	5384.45	3567.91	4978.26	2628.92	1595.32	12967.6
CE 20:4	1119.12	917.6	373.118	59969.9	282.035	40.9571	10277.1	1917.53	1331.88	139.237	433.789	1230.85	644.18	152.681	1107.01	641.602	174.154	221.1	73083.3	269.875	293.26	51463.4	17034.4	2900.97	4081.51	3332.05	187.255	292.861	379.309	692.077	283.54	797.132	13958.1	40827.9	189.79	21806.4	4018.42	1744.97	971.997	9582.09	14360	26.1743	958.679	289.955	293.274	692.998	188.924	1508.07	293.843
DG 30:0 (14:0/16:0/0:0)	17941.2	30249.5	47135.1	42117.4	77224.6	61802.2	15524.1	55942	91452.7	270620	68345.3	77722	11088.4	37740.8	110085	11961.1	71233.4	396.904	5616.53	24019.5	142973	2984.23	18771.6	11333.6	4278.68	3138.35	20474.3	63447.8	33004	26045.3	29852.3	29527.8	5628.42	17340.1	49837.5	4084.27	16730.1	11573	93214.8	10751.9	5840.79	111.033	181486	36836.8	34579.6	52622.3	18046.8	348.212	127477
DG 30:1 (14:0/16:1/0:0)	18385.2	19854.5	38105.3	18026	103069	107878	8844.49	42828	54889.4	288950	67359.7	82726.2	19622.1	21679.7	70418.8	8651.97	67725.5	380.444	5255.21	42685.7	135058	3252.86	8712.61	8300.6	3261.06	3536.36	25374.5	85799.1	45282.3	37472.6	29182.8	23220.7	1645.45	9897.64	42331.5	2101.32	11078.8	8843.09	103416	3775.91	2009.36	54.7978	116473	30584	31599.6	37077.2	27637.4	295.851	196073
DG 30:1 (14:1/16:0/0:0)	18455.9	19900	38303.9	17979.5	103113	107908	8952.48	42865.9	54959.8	290500	68279.3	83025.3	19665.7	21821.2	69942.2	8745.06	67696.3	375.417	4745.06	42798.1	135432	3178.25	8827.4	8370.85	3330.98	3595.77	25320.4	84986.2	45088.2	37751.3	29218.1	23256	1662.97	10253.1	42363.4	2092.39	11111.7	8754.93	103316	3721.59	2023.63	53.9887	115330	30731.7	31268.6	36754.8	27445.5	291.8	196833
DG 30:2 (12:0/18:2/0:0)	6490.3	8406.34	13465.6	4443.76	78545.6	67801.1	6203.9	20685.5	19831.1	87028.5	55999.1	30134.1	16992.4	15218.2	33894.9	2783.75	25894.4	316.562	2617.2	20240.1	68950.3	1438.08	2249.31	1725.1	3452.77	2330.8	29908.5	74932.7	26539	11972.6	10280.1	11010.8	776.447	2690.47	14454	714.98	7069	1444.72	52844.2	3187.32	955.843	31.1957	83442.2	17136.4	21466.9	20363.2	15009.3	110.193	104983
DG 31:0 (15:0/16:0/0:0)	1501.97	5179.25	14958.3	4840.39	13502.7	11393	2387.8	5723.01	22653	21127.1	2243.03	15578	4499.42	13973.8	12178.7	1178.68	7584.45	112.034	3497.66	4848.51	11447.1	771.367	3752.87	2813.82	2013.37	396.144	10811.7	8587.54	3181.4	5045.47	5268.35	6414.34	771.743	2056.53	9744.36	2118.31	2978.02	4468.01	11113.3	3298.42	444.476	81.7569	33224.3	8294.1	6075.84	7945.45	5061.55	257.864	11279.9
DG 31:0 (17:0/14:0/0:0)	1777.62	4796.09	14559.1	5526.19	14706.7	12626.8	3683.39	5974.52	22441.1	25389	5645.66	15981.3	5298.6	14160.4	12632	1823.42	7081.09	88.6783	3209.92	5269	15927.5	964.044	4872.17	3533.67	2531.06	244.361	8269.59	7741.58	4369.44	4617.87	5155.32	6440.71	1538.87	1032.58	8388.91	2684.23	2060.7	5290.16	16221.7	2368.84	1285.41	200.601	36059.7	8765.21	6200.81	7525.4	5033.06	209.243	11991.4
DG 31:1 (15:0/16:1/0:0)	1419.98	3065.78	3575.75	5158.63	3451.96	3379.18	3043.04	2985.95	2096.16	7447.79	2103.6	4249.69	2210.64	1936.49	5889.24	1514.48	3900.34	21.6141	1077.03	1963.83	8264.54	832.917	3775.99	6087.55	502.082	1520.96	1194.67	2649.9	4159.22	2065.18	890.929	1783.74	1345.49	2217.73	1754.88	1608.95	2990.56	944.964	4161.74	4659.94	2170.76	58.9081	8480.24	4637.27	2249.18	2779.49	2444.33	445.39	4531.79
DG 32:0 (15:0/17:0/0:0)	33350	47897	72299	77335.5	75650.6	67314.8	56710.9	49564	89333.7	120048	62139.3	79148.4	25619.2	46821.2	160705	24993.2	73721.8	791.887	49903.2	33314.5	147473	19467.5	55318.9	76403.8	10417.3	20770.1	40715.2	93996.4	72611.4	53661.3	36831.4	51958.3	18967.9	43589.3	48307.7	29697.2	40067.1	26775.2	98051.9	94960.9	41464.1	185.194	329265	80510.2	99668.8	119700	73178	9598.46	81876.1
DG 32:1 (14:0/18:1/0:0)	75021.4	167852	224233	147826	341876	274865	63021.4	179332	269443	1.33402e+06	269158	567476	76469.6	77734.2	295059	45419.6	338251	2126.81	38350.2	128141	742174	31074.6	115987	89958.5	22630.7	23415.1	68389.4	174439	177569	140914	77619.6	210829	31079.7	153009	147030	27231.3	76524.7	58062.9	606527	79698.4	20956.1	80.1352	863173	101978	93439.4	91823.6	71336.9	2450.61	618632
DG 32:1 (16:1/16:0/0:0)	78741.7	158024	210465	136054	308568	262140	53270.8	142960	237891	1.16233e+06	252568	536189	65503	75511.5	367370	40654.1	354919	1738.12	49478.1	140059	736565	30201.6	104738	76508.4	25279	24101.2	87687.1	236467	203226	143663	100704	240349	24465.7	147182	150909	29362.6	65025.4	61001.1	624675	119532	24845.2	183.904	1.44266e+06	114175	168996	154681	114176	1632.36	598596
DG 32:2 (14:0/18:2/0:0)	44288.9	70563.3	102262	53750.8	282626	196404	37209.6	71964.3	113950	352187	249208	284069	49739.5	37899.7	177561	17958.1	193968	1169.85	29196.7	69639.6	361945	15757.2	41751.3	31110.2	15523	13875	55630.3	151673	87671	80249.4	49210.9	73248.7	8187.57	38339.8	69009	6990.77	32819.3	34547.9	299845	26492.5	12774.7	102.758	567420	81008.8	83269.8	91131.4	58302.9	798.567	282056
DG 33:0 (16:0/17:0/0:0)	6459.19	12579.3	36247.4	7544.72	29884	29447.9	7941.95	9901.02	78808.2	21086.1	4775.27	56268.1	22006.3	31135.4	20696.7	4883.19	7685.79	70.7408	8290.84	11811.6	21453.3	5781.15	13207.8	10900.5	3563.13	1349.95	29572.7	11590.3	9502.98	14852.2	5735.98	14046.8	3547.47	5108.2	16153	4495.56	10660.8	11250.3	27741.3	5389.07	1974.88	66.1142	63420.5	34848.9	7930.53	12392.3	5067.6	107.105	21342.8
DG 33:1 (15:0/18:1/0:0)	4988.31	11635.9	19542.7	6796.72	36182.8	17783.5	7580.31	16701	24957	67526.2	21488.2	38656.9	6686.65	9991.24	22271	3783.86	30570.7	140.26	8971.27	12283	43702.3	3635.59	21033.6	7822.74	2231.91	3548.68	8659.76	11538.7	10022	9633.52	7178.99	14096.9	6253.94	10683.7	13033	2827.14	8250.97	9950.04	37829.3	11762	2968.49	88.3218	91070.4	14346.5	10544.1	11536.3	10676	412.136	40832.8
DG 33:2 (17:1/16:1/0:0)	5154.91	11662.1	25716.6	12317.1	22469.4	16423.9	9755.57	13716.5	30363.6	48542.1	12919.9	27420	8559.59	9872.89	28259.5	5776.12	23422.9	79.1174	5906.48	7370.49	30757.1	4783.03	12797	8757.35	2750.81	3346.31	7104.64	13086.9	10831.2	8278.47	7523.34	12073.5	4094.22	17542.2	11346.4	3902.31	9033.12	3222.92	22456.4	4524.12	1494.76	3.94722	39363.6	7224.67	5552.29	4278.15	2227.55	264.766	20767.9
DG 34:0 (16:0/18:0/0:0)	56307.2	84149.9	87239.3	126822	77005.2	55405.4	120035	71050.3	107668	133478	42869.9	84263.1	37387.1	40735.4	153709	34624.1	84047	772.713	62029.1	44024.9	240707	46779.8	90429.5	175223	9743.71	49262.7	44793.7	74371.5	60142.3	61636.3	30155.5	50458.4	38219.5	76744.6	29732.7	47369.5	61689.1	41559.5	129070	110615	94463.1	110.337	415039	113797	71500.6	102792	72552.5	22999.1	82136
DG 34:2 (16:0/18:2/0:0)	261482	573039	2.17563e+06	313252	2.44013e+06	1.78899e+06	421168	658037	1.58419e+06	2.52562e+06	1.44554e+06	2.03181e+06	476121	494832	1.9916e+06	211590	1.93284e+06	6291.62	223284	580135	2.50241e+06	170352	801904	422451	154555	169543	875130	789732	931656	429458	549024	776834	81243.2	509250	708526	111520	333852	136338	3.17745e+06	318269	194441	69.3093	3.54415e+06	761792	769823	560989	655753	24666.6	2.1762e+06
DG 34:2 (16:1/18:1/0:0)	249625	514109	1.98143e+06	267835	2.41601e+06	1.76099e+06	382279	559632	1.4399e+06	2.2961e+06	1.39189e+06	1.82639e+06	399579	453824	2.50665e+06	180081	1.90127e+06	5541.26	258014	573444	2.36042e+06	154176	698803	370629	152498	167478	1.0222e+06	1.06696e+06	1.01262e+06	435416	628398	807446	66544.1	456067	696126	110811	291617	153602	3.12237e+06	414369	213270	148.841	5.96866e+06	809357	1.27188e+06	788984	932642	24295.2	1.96568e+06
DG 34:3 (16:0/18:3/0:0)	57611.8	63711	213927	56485.7	326663	257011	45461.6	85252.3	122873	269979	262318	345792	60652	43839.4	231207	26037.3	342177	537.956	30296.5	84972.3	357530	26280.1	101133	48641.9	16839.5	20398.8	100640	105715	129552	75429.9	55031.6	80563.4	10254.3	93335.7	81014.7	14272.2	38104.7	29131.5	329575	33551.5	21163.2	33.2926	673628	82397.4	102963	58677.4	90000.3	2162.69	283849
DG 34:3 (16:1/18:2/0:0)	57611.8	63711	213927	56485.7	326663	257011	45461.6	85252.3	122873	269979	262318	345792	60652	43839.4	231207	26037.3	342177	537.956	30296.5	84972.3	357530	26280.1	101133	48641.9	16839.5	20398.8	100640	105715	129552	75429.9	55031.6	80563.4	10254.3	93335.7	81014.7	14272.2	38104.7	29131.5	329575	33551.5	21163.2	33.2926	673628	82397.4	102963	58677.4	90000.3	2162.69	283849
DG 34:4 (16:1/18:3/0:0)	25312.3	14102.8	16542.6	22828.5	34476.5	29345	4131.39	4932.37	6565.48	34794.2	32116.3	38410.7	7232.27	4265.4	5424	3483.68	29386.3	141.336	2534.49	9005.22	25575.6	4535.88	12665.1	10770	2966.92	2006.48	4549.14	4619.15	10796.8	6655.16	8626.06	5838.64	2321.76	43288	7452.65	2625.63	7028.53	2973.42	18021.3	5779.9	4320.5	22.3064	68063.7	6452.97	4390.83	2198.85	3694.46	150.171	16465.6
DG 35:2 (17:1/18:1/0:0)	8286.9	18236.1	31019.5	10057.3	43155.5	28330.8	15748.8	15993.6	29505.9	46126.4	31697	52200.4	10731.9	8381.86	31750.4	6380.02	38657.2	263.627	12801	12821.1	73063.8	8477.46	29571.6	14631.9	5048.73	3275.29	11821.6	18206.6	14641.8	12279.8	8908.67	31019.5	6672.2	15033.1	15705.3	3653.61	7121.16	6019.69	49394.9	13280.1	6781.19	47.0058	173341	18186.1	14892.3	14897.3	15516.7	789.631	35681
DG 35:2 (18:2/17:0/0:0)	8433.67	18626	29895.1	10523.9	42456.6	28651.9	15529.6	16322.8	29873.2	46906.4	32347.5	52961	10995.4	8299.15	30784.3	6415.66	38128.8	272.45	12940	12826	72328	8488.08	29133.1	14870.7	5069.67	3505.09	11832	17740.8	13873.6	12035.2	9092.52	30973.5	6765.46	15067.8	15752.4	3633.53	7229.73	8728	50153.5	12817.8	6649.99	54.8962	171172	18025.5	13760.8	15237	15454.1	761.111	36347.4
DG 36:0 (17:0/19:0/0:0)	14854	27796.9	24294	23625.9	25787.1	19885.7	26209	19232.5	53882.4	19509.6	12448.9	32333.9	12665.4	20000.6	27142.1	8236.03	11196.5	182.896	22514.7	15575.6	60798.1	11322.3	23138.5	46601.6	4880.07	10702.6	17357.3	14285.7	18257.5	25091.3	13570.1	12751	10011.5	15208.6	7451.69	11470.7	19450.6	17411.6	36923.8	30138.7	23838.3	136.848	61914	52759.8	19681.7	28568.3	25094.8	5954.69	32123.6
DG 36:1 (16:0/20:1/0:0)	62586.2	126235	182381	310004	264282	108189	418047	139239	263227	212105	103151	244295	65409.4	83441.6	199828	56424	117850	718.964	162411	45433.4	116390	98178.4	223803	118322	27015	69203.3	63048.6	77818	67035.1	64613.8	50723.1	173032	57866.9	183864	93788.7	58427.8	84089.5	44025.3	280027	110357	87613.8	59.4955	901170	169529	80532.8	135602	59850	2714.16	173816
DG 36:1 (18:0/18:1/0:0)	63064.6	124204	179366	305633	272220	110118	421061	136382	265870	214295	102984	248405	64893.4	84238.4	215701	52556.7	120336	777.748	179621	46881.5	116405	97033	220207	114797	27429	71084.2	67628.4	81674.7	68061.2	66235.7	52421.8	182948	56996.2	183218	95195.6	58805.7	83803.2	46155.5	286185	121655	91760.3	69.4861	901079	174407	92159	152085	67910	2913.31	173703
DG 36:3 (16:0/20:3/0:0)	324060	387793	1.1179e+06	297171	2.38441e+06	795253	495519	307112	638030	773921	866426	2.32404e+06	339686	195774	960869	130027	1.39428e+06	2846.74	240848	304899	1.29251e+06	171074	827738	532599	100024	184650	501152	321220	420770	244549	229171	655856	100229	549903	312292	109598	178240	130214	1.32588e+06	212155	164004	208.89	5.40815e+06	435657	335702	277098	322907	15697.1	781087
DG 36:3 (18:1/18:2/0:0)	327498	386581	1.11133e+06	293873	2.41619e+06	799494	499367	302449	627028	758813	871275	2.34048e+06	333236	192685	995462	128665	1.428e+06	2786.63	244668	306347	1.28577e+06	169697	823200	528263	99793.6	187845	518092	336017	435574	250061	236006	674169	99188.7	612479	316535	110497	174212	132413	1.34806e+06	226926	172653	246.779	6.00695e+06	445109	362604	300196	346857	16073.2	777490
DG 36:5 (18:2/18:3/0:0)	50320.4	24319.9	67493.2	26988.5	175894	104307	21256.6	18792	28589.4	45037.9	164831	83657.7	19113.5	8804.58	50932.8	9815.84	97940.5	150.81	11955.2	15544.1	92476.9	16708.6	19611.8	29803.1	9152.98	11833.3	37175.9	40390	23244.1	13195.1	21677.4	14613.6	3181.87	54165.8	18475.3	8617.18	6702.85	5826.18	82647.8	20408	17768.2	33.6657	174285	13754.8	39776.4	13206.6	28705.8	468.118	46948.6
DG 37:1 (17:0/20:1/0:0)	13401	30038.5	18293.6	49633.5	18608.4	17564.6	30632.5	10786.4	88482.8	32892.5	11334	102651	19305.2	25757.6	42033.6	30217.2	6741.09	137.145	79368.6	16985.9	20186.1	12376.1	25508.7	19086.3	8082.95	3880.31	16245.1	29396.3	30074.6	43323.9	7655.09	27404.7	11906.5	18301.9	22680.1	15185.8	16233.6	34062	49961	4627.67	3574.45	51.5204	59189.2	50464.2	35556.9	12158.7	3900.24	217.509	24817.5
DG 37:2 (18:2/19:0/0:0)	5050.05	7278.65	7418.55	7106.16	13157.3	6895.41	10148.8	5178.73	17252.5	15306.8	51468.3	23054.6	5105.71	3898.43	16753.8	29910.8	5976.28	305.462	8376.43	3594.9	18158.1	4419.86	9092.87	8100.18	996.149	2338.93	3501.5	81699.1	62538.4	6490.03	1484.71	14525.9	4933.84	5589.58	6581.12	2012.61	3456.9	2768.69	15278.5	6558.96	2270.47	34.8927	51402.2	10727.8	54368.4	6179.26	3704.54	200.939	16975
DG 38:0 (16:0/22:0/0:0)	10103.5	10714	5697.09	30849.1	3161.76	3149.38	21263.3	10078.3	5528.05	4749.32	790.171	18108.4	9634.32	3492.31	19970.4	10571.8	1154.54	42.582	63568.6	4622.56	4009.62	12249.1	35832.5	27286.2	7623.23	27982.7	6503.34	12480.5	5968.35	24120.3	2602.36	12106.7	42260.7	44592.5	3769.52	41543	18255	30466.6	12237.8	33676.2	15763.4	23.5757	21196.9	7400.99	4289.96	23002	3138.92	707.767	2780.35
DG 38:1 (18:0/20:1/0:0)	5970.53	7823.12	6014.79	41989.5	13297.1	4830.34	49306.3	7139.7	17062.4	10069.1	8628.11	13649.4	5920.18	2990.03	10068.9	6743.63	4268.91	147.103	17679.2	1843.21	7769.82	8451.71	9767	6984.64	1831.63	9444.45	2383.19	9010.98	10898.7	3669.06	2298.84	14610	3700.48	12604.2	4985.61	3183.21	3964.27	4831.7	23248.7	13310.3	5623.94	82.5506	81893	24782.4	12313.1	13323.5	4394.91	380.982	11533.1
DG 38:1 (18:1/20:0/0:0)	6327.93	7587.92	6087.79	42401.5	12223.5	5229.42	52196.7	8020.74	17918.4	11542.8	14339.4	14132.4	5833.02	3115.87	11989	7297.95	4322.46	144.592	16145.7	2582.28	6967.98	6661	8885.16	9258.65	1894.98	10430.2	2966.67	20738.1	13767.2	4281.21	1681.08	13185.6	3629.04	11791.5	5770.68	2762.35	4853.68	4288.74	23707.9	11026	4569.44	36.2001	69155.3	22712.2	15133.5	12720.6	3734.81	430.265	13338.2
DG 38:1 (22:1/16:0/0:0)	6562.43	8779.93	6246.82	42126.9	11907.9	5135.02	53161.7	8057.3	17566.9	11282.4	11732.3	14013.3	5789.96	3101.64	11986.4	8363.38	4607.81	104.322	15039.9	2023.14	7105.72	7385.08	9247.93	8644.55	1927.39	10283.8	2665.29	19230.9	12512.4	3785.48	1832.26	13439.8	3937.73	11656.8	5805.03	2818.72	4303.62	4189.96	21748	12137.5	4497.62	37.0361	75446.7	23719.2	15086.3	13002.5	3603.37	494.625	13449.3
DG 38:2 (18:0/20:2/0:0)	24318.6	15567.2	14753.8	69775.6	38116.8	20089.5	89590.8	15748.8	40696.1	35024.7	12849.9	80224.8	13144.2	9741.19	48706.2	15281.4	21554	60.1225	54141.2	10043	14536.7	20264.7	27502.9	24263.2	5444.84	27361.9	14706.4	13455.6	15984.1	17433	8265.61	58388.8	12601.6	28623.8	14619.9	14960.3	13836.2	19020.5	61584.8	45932.5	15509.6	39.5919	479396	66359.7	22864.6	76737.2	18366.7	537.471	21271.5
DG 38:2 (18:2/20:0/0:0)	31431	27012.7	17498.6	127129	63748.8	25554.9	150176	28748	65968.9	58121.9	17493.8	134533	23153.6	14056.6	46845.1	26377.5	25794.5	244.688	49663.9	13046.8	39229.9	39521.9	47513.4	47184.1	7549.49	35228.6	12104.7	13829.1	10802	18331.4	9339.57	69093.9	18202.8	52161.3	17748.3	16759.5	18784.6	17746.6	91454.6	38483.2	17948.4	14.2233	288800	90442.9	13349.7	53112.3	7501.44	1102.79	43055.8
DG 38:3 (18:0/20:3/0:0)	106347	67912.1	47750.1	255564	101425	46149.1	266945	43667.1	56026.5	72969.6	33346.8	264056	40537.4	14842.3	74488.4	126286	57463.9	278.15	43829.5	23034.4	65156	118411	324139	123376	14401.6	41011.1	26399.4	11144.6	25244.3	61243.3	13732.1	135558	75377.1	229681	33379.3	42881	72721.3	32052.3	198437	106603	86078.3	100.911	563219	127746	31757.9	58882.7	20213	1980.2	57506
DG 38:3 (18:2/20:1/0:0)	104758	67141.1	46977.9	240232	101009	46877	251845	39489.5	93866.6	77023.4	31927.6	252684	31064	23727.5	125310	117230	61422	375.808	56995.3	21615.2	115238	112139	311364	119547	13586.2	40536.1	28116.7	13978.3	34709.1	71855.7	12763.5	150310	72261.5	219818	37552.1	38751.7	71760.5	24660.6	200758	126566	85501.2	88.6337	642110	136982	33621.5	60143.9	20979.6	2031.86	56848.3
DG 38:3 (20:2/18:1/0:0)	19841.2	11611	6558.02	38823.5	17219.9	7360.43	34321.4	4524.65	13283.2	9658.92	7703.34	44706.4	11672	2999.67	17468.9	19770.5	11974.1	65.7756	21743.2	3016.3	20195.1	9920.49	47056	14682	3340.88	8166.58	6021.65	7673	8484.67	16550.5	3327.7	35214	11240.9	36656	5122.76	8028.43	13797.7	13406.1	40527.6	46946.6	28601.6	44.9353	228695	15879.1	18484.8	44443.5	7511.5	4242.06	7996.91
DG 38:4 (18:1/20:3/0:0)	151920	487483	111829	512874	133121	64980.3	406674	304917	158131	207801	58090.7	649172	149501	60390	253628	260489	96975.5	1346.61	113625	63624.2	215542	291166	398741	208299	86164.3	174622	39587.4	118141	84270.8	301833	16569.1	226090	84897.8	241296	74235.1	311529	268796	66855	270344	327499	236894	24.0955	985937	100274	75247.8	117501	40858.4	10393.1	159136
DG 38:4 (18:2/20:2/0:0)	163773	506658	109965	492434	130242	69911	408525	304755	160374	203375	58977.9	651613	143823	62315.2	288195	262221	101708	1188.27	131654	63135.6	214329	284776	398962	202510	93313.1	182675	43491.1	110128	85968.9	327887	18844.3	250976	80823.2	241675	76539.2	336820	272846	72214.5	298721	395925	262394	36.3221	1.22674e+06	110136	99622.4	148767	50186.9	11361.7	156544
DG 38:5 (18:2/20:3/0:0)	90191.6	113101	108808	117717	321455	102624	80795.7	81017.8	185562	198501	44877.9	510786	41389.6	23180.7	198777	42713	133028	244.077	77235.9	57488.4	155224	69648.3	143319	85207.2	27116.8	45439	33544.9	42881.8	50136.6	96354.3	29266.3	174157	23974.7	199496	56883.8	58027	75765.6	35175.7	332171	109476	105101	70.305	1.29566e+06	107143	55660.4	71925	43454.8	2242.7	82187
DG 39:1 (17:0/22:1/0:0)	32940.4	9832.89	6845.63	28543.2	11180.9	8459.61	46994.2	11539.9	16288.5	25331.3	40143.2	15112.2	17868.9	31212.7	41049.5	61676.4	2542.57	1060.45	61216.8	22570.7	10843.2	22694.1	35781.1	46435.3	30248.6	72199.9	18911.2	108441	90613.4	30578	17024.4	21629.4	53516.8	38491	33689.4	61997.4	34897.4	64963	8804.68	38894.1	26963.6	34.4496	18779.1	27758.9	166470	23561	14245	3942.91	35096
DG 40:1 (16:0/24:1/0:0)	46121.6	19318.6	11717.5	51882.1	14746.9	10735.9	85872.3	24386.7	29332.7	62991.4	22533.6	18469.2	26587.3	37010	20683.2	42725.6	8050.59	4796.34	52615.4	25393.5	15917.6	31739.4	57961.6	70757.2	45494.2	78916.5	14672.3	18550	16658.8	27042.4	25085.6	22065.3	72722.9	42198	15703.7	76958.2	49374.6	60755	12772.8	39786.9	37847.8	15.5354	11319.3	17092.7	20347.8	27823.5	10573.3	11091.4	38295.5
DG 40:1 (18:1/22:0/0:0)	34496.4	29886.3	29705.1	37055.6	29034.9	26390	54458.4	44409.4	20615.1	123169	58333.4	22177.2	17822.1	25821.5	17882.3	103085	7015.35	2920.18	52127.7	17430.3	35744.1	22687.2	39598.5	45605	34109	58776.4	14658.3	62845.9	69453.8	21444.6	22725.7	17424.7	49129.6	35014.1	42773.4	54924.7	32556.7	48125.1	17147.4	38099.3	30315.2	54.8845	11417.2	26071.9	20459.5	30362.3	10801.8	8434.65	94542.1
DG 40:2 (18:1/22:1/0:0)	3097.74	5930.65	3060.99	35107.6	7201.23	5282.14	28496.9	4037.86	5394.32	6702.85	13393	7807.29	3890.76	1300.97	7096.03	11477.3	1156.6	56.882	6522.55	2054	5623.84	10374.8	6617.17	4878.93	476.01	5686.41	1166.93	25555.4	19153.3	2911.9	2225.13	6102.19	2419.39	8867.94	5238.58	1705.36	2856.57	3817.73	11115.5	4516.36	1540.86	55.9617	15283.2	11035.1	19830.1	4134.56	5139.79	63.8713	8759.21
DG 40:2 (18:2/22:0/0:0)	3596.43	4658.67	1460.83	32830.7	4294.02	2061.16	27105	1846.58	4262.22	5008.65	5856.25	6838.53	3299.11	1095.24	5776.37	5850.77	1396.49	67.9319	9213.21	900.893	3181.82	10465.5	3475.62	4488.06	896.66	7789.53	668.8	11174.3	9288.79	2800.05	928.759	8372.11	3794.33	10050.2	2365.42	2673.81	2592.5	3605.69	12196	11702.1	4379.46	110.365	40582.1	17679.9	12809.3	10612.3	4238.35	284.512	5366.94
DG 40:3 (18:2/22:1/0:0)	8070.63	4112.11	1650.73	35464	1844.34	1644.42	36916.7	2466.1	4675.15	2005.36	3528.49	19338.4	3463.75	726.089	3758.05	5285.71	837.934	69.6072	6906.06	890.186	2406.34	20957	10503.8	9554.31	1154.71	7217.79	627.712	5353.72	4026.06	2076.98	480.679	8423.51	6448.88	15595.5	1126.08	4460.88	4663.1	4684.54	9497.67	8189.44	5989.53	19.3611	30170	14873.5	2244.73	7197.41	1075.7	1218.49	1451.76
DG 40:3 (22:2/18:1/0:0)	4543.89	4822.41	1610.01	33577.8	5163.23	877.556	36177.3	1987.51	5492.69	2820.51	3627.02	10058	4875.54	752.216	5422.99	2119.5	1025.69	58.408	11113.2	475.5	2797.4	19324.3	4218.86	10153.6	1230.89	9518.29	661.442	4537.19	2668.32	3106.44	835.56	8737.47	5659.4	18144.1	1350.02	3620.98	3852.03	6287.11	13060.2	11051.2	3985.18	26.2705	40754.2	13763.2	1986.38	13030.6	562.653	737.165	2566.06
DG 42:0 (16:0/26:0/0:0)	2688.52	18087.5	14755.8	8186.15	22274	16565.5	3826.53	19213	7683.59	44663.1	26054.9	13750.7	4423.01	14254.8	20193.2	15457.6	3212.62	587.011	3807.89	14586.7	15014.7	1756.18	2377.09	1508.14	2835.19	1454.45	13060.4	42121.6	18283.6	14265.4	5398.84	7620.83	377.435	1937.91	18173.9	940.679	3279.98	2209.85	18615.9	2335.4	1380.75	14.9572	26084	20791.6	32367.4	47569.9	25216.6	101.678	23036.3
DG 42:2 (16:0/26:2/0:0)	1837.48	4007.18	4143.36	22811.4	4940.21	6605.54	22847.9	5491.83	3095.11	12350	7772.18	3287.19	3507.6	1485.99	8607.32	5251.67	5357.64	105.227	11270.5	3008.93	4476.61	17442	3684.87	4418.29	1050.78	7008.1	3624.73	15415.5	13826.2	3205.21	1287.67	5655.23	1478.93	9085.46	6146.19	1508.46	1563.54	2603.43	6811.2	2146.2	8283.2	32.1582	8356.17	8422.17	17837.9	8906.09	11732.9	667.869	8089.01
DG 42:2 (18:1/24:1/0:0)	1853.42	5766.99	5172.57	27123.1	7142.14	9264.89	16989.8	5072.92	3429.68	20157.5	12085.6	5531.43	3367.33	2072.36	8520.31	10691.5	2058.84	272.371	6544.09	3932.39	7305.68	16675.9	6334.95	4811.1	1358.45	6417.25	3540.62	24073.7	14852.1	4413.2	1763.83	4038.75	471.526	9420.19	8004.8	1382.27	3430.65	1791.84	6075.13	2247.08	7368.59	25.888	10671.7	7671.02	20102.9	6912.38	11706.7	965.678	8150.41
DG 42:2 (18:2/24:0/0:0)	1871.2	5760.89	5075.64	26866.7	6331.14	7619.48	16901.4	4932.44	3328.23	19695.1	11897.3	5443.93	3392.7	2038.07	8468.16	10384.4	2106.55	261.603	6773.33	3882.05	7199.4	16811	3375.41	4826.1	1334.82	6416.58	3527.12	23626.8	14711.1	4387.78	1736.41	4192.7	481.377	9505.59	7873.43	1376.15	3356.52	1824.8	6062.99	2234.98	7465.62	25.1493	10565.8	7675.12	20023.7	6970.98	11617.5	940.774	8006.46
DG 42:3 (18:2/24:1/0:0)	1810.73	2582.09	2060.91	23590	2851.09	2349.14	12207.8	2671.14	2068.78	5496.53	5517.23	2264.62	1760.38	779.201	3755.27	2376.5	1395.78	75.8532	5361.72	1218.02	4630.44	14783.1	3933.52	2996.89	276.636	6524.37	1138.14	6044.83	5022.9	1710.39	825.823	3098.9	1122.98	4673.72	2796.15	672.561	1678.19	874.726	6223.31	2821.21	2211.26	13.8005	12594.7	4704.05	4645.13	1424.87	2623.93	1432.66	3940.93
DG 42:4 (20:3/22:1/0:0)	2755.07	3948.87	837.179	9219.98	2675.35	1066.55	15285.9	2279.97	2341.63	1546.32	1267.63	3660.91	740.139	410.257	1243.78	3601.17	1297.12	10.17	2485.16	889.633	1716.22	15958.7	3873.28	4483.76	841.635	4381.42	525.534	9298.42	6107.98	1110.4	1116.12	3671	2330.07	8344.69	955.234	1813.21	1886.38	2025.38	5287.74	3465.45	3093.38		6477.31	3701.19	2644.26	2417.13	569.932	233.924	2744.71
DG 44:1 (18:1/26:0/0:0)	5834.13	13603.1	16204.6	8805.11	20463.4	17252.3	3686.62	21304.5	7517.78	61118.7	29858.7	24404.8	10095.8	17498.9	41221.6	22371.2	10003.6	751.894	3977.22	23784.8	18279.1	2610.71	880.993	2260.27	2988.95	3317.48	13185.9	52520.3	35839.4	27818.4	6777.47	8981.9	404.462	2463.78	24096.2	265.118	4636.83	4036.97	24273.6	2193.02	1775.58	65.6612	29972.4	26232.6	45253.9	55989.4	44026.9	189.268	40035.4
DG 44:2 (18:1/26:1/0:0)	1697.73	5823.8	9255.49	10731.7	9273.33	12879.8	4654.26	12691.5	2993.72	30773.4	19218.5	8373.92	4686.13	4425.63	21956.5	8207.41	4883.15	264.753	4057.15	8635.68	9433.56	5080.4	2662.17	2294.64	1733.97	9216.94	10359.1	37845.2	17492.2	16132.7	4375.36	3509.69	431.705	2384.15	11056.6	1121.75	1795.21	1686.38	11796.4	1765.43	3312.22	37.6339	7576.23	13860.2	34113	21911.3	30351.9	385.172	15832.9
DG 44:3 (18:1/26:2/0:0)	2217.65	5183.47	4618.3	11682	4898.16	7871.34	8271.66	5805.17	1307.79	13356.5	12163.6	7736.7	2622.86	1466.87	5368.89	7498.3	3177.95	218.382	2482.83	4418.23	6689.98	12415.9	4221.6	1091.14	1434.42	7395.04	4216.52	20335.8	14029.2	9024.08	2237.14	2164.26	589.423	3047.2	4632.39	1613.83	1214.23	1176.52	6584.65	632.767	3536.8	13.4665	7624.56	7407.45	12019.7	7076.46	12918	1307.54	5430.54
DG 44:4 (26:2/18:2/0:0)	1152.13	5544.14	1623.54	5376.45	2111.46	3405.39	3891.89	3333.71	1101.86	2977.21	6567.04	2421.21	1103.64	3393.29	2564.41	6566.94	1817.84	311.846	3758.65	1667.83	3686.15	9138.68	1878.7	1225.76	694.442	6353.51	1675.69	19329.3	21425.8	4536.81	1078.32	2924.11	282.886	1915.11	2156.77	525.285	774.731	1215.8	3855.28	1873.03	1973.75	52.1182	2998.6	1225.74	5638.73	8450.34	4733.38	1578.52	3475.75
lysoPC 15:0	3455.9	18321.7	2014.33	91456.5	17157.2	4581.5	47997.1	17490.7	12055.3	5532.41	4844.56	15137.1	7642.7	7984.45	5978.82	8665.15	17243.9	520.055	101376	9106.03	5709.43	33753.5	9679.36	16887.1	11231.1	4279.81	1438.21	11144.9	1348.2	6097.16	8423.91	31916.6	47894.1	72855.4	2204.2	29879.5	20310.1	10236.7	18531.1	26982.2	26266.7	3830.31	9845.71	7409.06	11218.2	3263.55	1249.78	446.366	6802.71
lysoPC 15:1	6631.47	28701.3	3177.68	81343.8	37744.6	17012.7	32143.9	17363	14278.8	16378.2	4892.47	27871.3	16352.5	18156.1	4048.08	6802.36	14574.1	341.268	87854.8	25745.1	25215.4	39382.2	30603	24964.7	23925.2	15514.3	5357.99	114377	9034.34	12143.7	2385.3	50859.2	12665.5	98974.6	7740.79	28568.5	38363.5	17633.1	27772.9	33033.6	50627.3	1121.29	26326.1	14711.6	31241.9	8973.49	11527.6	922.728	12106.9
lysoPC 17:1	8100.5	11438.4	1845.59	37948	10304.9	4769.91	22464.1	14969.9	14678.6	4106.55	3059.04	17510	6832.16	3401	7414.64	4671.02	11891.8	344.483	91666.2	8137.45	6247.99	9589.06	16054.9	24218.2	6701.5	4946.79	1170.65	11779.3	2954.36	7090.11	4790.53	12488.7	12671.7	117558	1972.07	27874.4	22533.6	17360	18155.1	19279.7	10935.5	4643.3	6358.57	6253.51	4534.99	5885.39	1110.96	1353.75	8224.72
lysoPC 17:2	3135.3	8801.23	1988.45	10783.2	8519.33	8245.74	2755.32	6399.69	9052.95	4135.13	933.974	6765.78	5187.78	1878.21	2689.37	1331.65	7591.83	141.696	15015.7	6807.61	9823.13	9205.3	8952.61	8952.34	5375.62	2084.39	1724.87	4318.67	2204.68	3897.08	1622.49	16049.8	3080.04	35256.8	3648.67	5526.43	4539.25	4706.5	14262.1	7887.08	14126.2	379.644	6278.08	9826.64	2833.14	2212.69	2665.89	571.994	7048.12
lysoPC 21:0	1643.13	7314.73	1469.65	47218	1355.18	383.177	19710.9	2027.7	1352.16	2326.31	1593.51	1519.66	949.182	445.942	1651.31	969.786	791.775	33.5474	32124.6	1422.78	1846.48	11603.5	2670.42	1943.22	1250.32	7401.33	426.474	4648.77	544.699	913.234	295.043	5060.83	2848.93	13067.5	158.403	6629.68	2123.14	1239.96	1034.02	3136.26	6934.28	23.9507	1932.97	1303.37	710.783	989.537	252.535	57.4895	699.716
lysoPC 24:0	900.358	9553.6	333.263	84051.2	755.133	214.732	20890.6	3771.04	2381.4	1507.12	882.764	1059.01	1190.63	228.336	595.804	2244.03	722.084	130.539	67845.5	980.156	1014.35	45400.9	8443.04	4865.59	2675.46	12565.1	535.805	1738.95	238.086	2349.81	450.879	9522.46	11519.7	36461.9	194.659	4545.99	7940.95	5860.22	18156.6	19274.3	35950	111.169	4921.44	4785.69	732.944	1287.39	98.5577	1120.13	602.674
PA 23:1 (7:0/16:1(7Z))	1274.77	4949.28	269.398	539.938	503.863	129.19	10380.2	968.221	272.733	609.814	296.206	4529.69	2607.13	1388.17	3011.44	1430.14	292.086	141.243	3022.46	959.991	13456.5	7574.22	3139.56	6540.47	4507.95	3881.82	793.211	503.579	192.812	2972.76	336.38	3108.01	1301.84	2858.01	1433.8	1451.75	3529.05	3102.97	5656.44	1167.66	151.256	84.5995	941.151	820.429	134.896	1004.34	124.436	151.675	965.679
PA 35:1 (9:0/26:1(5Z))	10477.7	15425.7	37.2569	80576.2	4700.24	6309.29	29594.5	38353	13876.1	13749.5	6451.09	10834.5	31980	5007.88	3685.41	33990.1	7689.56	72.7468	5046.94	6893.7	8743.58	42178.6	71300.1	71133.3	4065.4	14082.8	208.267	314.729	2758.9	15308.5	2391.64	18870.9	67472	20134.3	1486.5	12156.9	8415.54	7089.64	6747.57	3905.59	15778.5	16.0103	2749.02	2481.19	1448.99	4521.31	729.564	67.1613	10456
PA 52:0 (26:0/26:0)	1349.74	1590.99	4176.04	1219.66	3598.87	1607.79	1293.84	2514.02	1249.62	315.719	1898.92	1195.24	2987.71	1372.44	1322.48	2733.55	1913.39	1404.34	582.006	2392.46	634.649	920.625	1355.58	3711.7	3313.17	1165.24	2101.5	1237.97	1890.87	2202.99	2525.04	502.4	998.601	1467.83	1002.18	1438.78	2189.51	1749.11	1361.67	283.815	855.331	23.4027	299.566	876.939	234.939	246.452	296.051	223.794	1599.7
PC 28:2 (11:0/17:2(9Z.12Z))	6029.46	109703	35135.8	23284.1	14679.4	6308.26	24881.7	45159.9	19957.2	1483.35	12498.7	2827.83	1624.62	751.916	7290.14	3206.85	15892.6	115.291	7179.58	4664.03	2486.56	7172.28	13708.5	14782.5	8252.36	8445.76	2185.14	12619.6	11747.5	6588.01	5246.99	14599.7	15613.1	10882.9	4606.2	5618.83	17461.8	12443.2	15851.2	8176.57	14769.9	65.6547	7343.68	12914.1	9540.1	13294.6	2528.13	804.175	4687.91
PC 29:1 (13:0/16:1(7Z))	6284.12	69543.3	1240.05	56114.8	867.536	687.625	11021.3	4033.38	2901.76	998.009	1033.39	11099.9	2055.92	361.927	1577.73	4484.95	1392.56	94.2215	1516.61	431.866	57671.1	14903	21398.9	231275	362.102	9703.7	348.3	2903.14	631.762	11767.6	376.846	38206.1	14458.8	82960.3	424.72	38812.3	6005.38	27000.8	8354.28	34687.3	66208.9	68.9737	19914.9	3099.46	1008.35	2993.38	284.127	70.2583	514.756
PC 29:1 (14:0/15:1(9Z))	6838.2	65599.7	800.326	51307.4	823.106	674.385	10486.1	1348.23	2281.54	951.02	992.876	10381.8	2316.22	420.422	1540.96	4892.99	714.813	113.321	1688.84	690.687	49698.5	13483.3	11067.1	239147	636.054	7918.83	362.246	2612.22	637.053	11508.8	361.688	38604.8	12982.5	80657.9	366.476	37642.9	7029.17	27537.6	12451.7	36624.7	53229.9	90.6093	20804	1904.27	737.337	4602.38	311.469	94.6153	542.989
PC 29:1 (26:1(5Z)/3:0)	2188.14	15933.4	508.586	12447.3	785.229	746.311	4162.97	2066.57	1991.95	2333.42	3787.29	3657.71	822.219	890.428	1265.81	3480.65	3776.34	76.7935	3463.82	872.149	52929.8	32656.5	6974.62	70795.6	3841.52	2569.36	351.706	746.168	306.325	2345.21	720.138	35475.6	3049.71	19570	1999.2	14367.9	3829.04	14376.3	2964.96	13814.4	17936.7	54.2956	4933.56	9468.94	694.938	1768.71	210.152	189.523	853.69
PC 29:1 (7:0/22:1(13Z))	9025.27	76215.6	376.408	60954.4	756.796	740.283	7875.46	2342.33	3259.22	1286.01	975.625	11617	4033.56	245.338	694.074	6631.16	801.123	57.018	1882.06	496.691	80874.3	10945.2	24960.4	201491	858.608	12274.5	182.643	1004.58	507.929	12847.8	257.866	33818.4	21898.5	65684.9	532.761	41267.4	5860.19	19998.5	21773.4	26328.4	63044.7	26.8388	15646.4	1499.71	315.167	1953.45	125.016	79.019	1165.91
PC 30:0 (11:0/19:0)	76225.4	129153	33584.3	166172	51536.7	25414.6	47187.9	23191.7	20652.1	49061.1	15233.2	45001.5	23731.9	17420.2	23840.9	35409.9	30831.2	72.1958	32443.2	17645	45086.5	132652	114391	339303	19668.9	43446.1	12052.2	40985.9	11243	41031.5	14385.6	105862	127326	570945	23782.4	59322.1	67536.3	197997	24770.1	74447.3	54882.5	31.199	160694	11964.9	7522.99	9060.36	5028.51	784.108	25853
PC 30:0 (13:0/17:0)	64879.5	201046	30468.6	164253	54057.7	21023.8	44579.6	21621.7	20604.7	55822.4	20556.9	37098	29707	16816.2	13645.6	31092	25522.3	57.363	24097.5	17465.1	50130.1	128231	101817	316401	14690.5	31771.9	12856.6	30600.7	10863.7	27685.9	12501.3	80333.2	94554.4	513027	21024.2	59086.7	66690.6	41415.3	31444.1	44333.1	44268.3	20.6429	115168	8153.28	5123.13	4867.4	2023.75	715.353	24681.4
PC 30:0 (15:0/15:0)	77567.6	129123	33072.1	166076	51135.1	25341.5	47649.1	22823.3	20832.6	48398.3	13687.5	39906.4	23760.5	17245.1	24684	35125.1	31599.5	99.8359	33240.5	17444.6	45436.9	133742	111439	339407	19486.6	43179.9	11893.1	42009.8	11173.8	34798	13180.6	107918	134465	574977	22815.8	59361	74165.7	29589.4	25046.7	77024	55353.4	32.4632	193074	11639.2	7666.21	9009.12	4808.89	522.556	25905
PC 30:0 (6:0/24:0)	76670.7	35718.8	27193.4	159702	47561.1	23981.9	37514.1	23990.9	17627.6	48429	15011.3	40791.3	27142	16678.7	18539.9	36126.7	31973.5	132.108	38808	16602.5	46371.5	142574	39507.4	339389	18453.7	40410.4	12523.3	45318.9	11540.5	37532.8	13718.1	28573.3	118914	27040.9	24371.8	60203.2	76013.9	30732.3	35634.5	82555	58723.9	46.1158	97864.7	8371.65	7533.18	9955.65	6971.67	394.316	21289.6
PC 30:0 (7:0/23:0)	76652.4	129161	33413.6	166143	51417.8	25400.4	47341.6	23068.9	20794.4	48840.2	14651.2	40319.1	23741.4	17361.9	24121.9	35543.3	31087.3	73.8189	32709	17578.2	45230.1	132590	114462	339456	19603	43357.3	11999.2	41327.2	11219.9	34432	14401.9	106547	127456	572289	23827.6	59333.2	73894	32897.9	24862.3	67467.3	55039.5	31.6204	162390	11879.2	7570.73	9130.33	5158.45	772.885	25715.7
PC 30:0 (8:0/22:0)	70685.5	24966.2	18494.4	100062	29429.6	17674.9	20205.7	15071	15441.3	32686.6	10928.8	25322.8	14032.3	12565.3	21216.8	19369	21825.2	77.9808	48381.7	13961	36548.4	26899.9	66205.1	29340.8	15527.1	30272.2	10793	37752.7	7922.68	27667.1	14131.2	18437.4	71842.4	24230.4	18952.4	58948.7	46181.7	27691.7	28175	103866	51491.2	23.8035	24318	6538.08	11453.7	10390.1	8428.55	644.316	13819.5
PC 30:1 (10:0/20:1(11E))	36973.9	41701.9	29321.6	52679.5	57188.3	41323.4	50882	63864.2	45011.1	42938.3	63105	48840.4	59367.7	44563.1	28558.2	34392.7	60744.3	284.876	24649.8	27151	55596.1	53387.4	38272.1	54734.2	53792.4	38323.8	13316.2	21816.6	28198.6	34776.8	33567.1	27405.3	48585.4	31960.5	35839.8	27273.9	54157.5	22241.8	28942.3	10250.5	16860.1	46.581	11081	13796.6	6216.71	8643.94	6555.4	4957.6	36391.4
PC 30:1 (13:0/17:1(9Z))	6734.94	14085.5	6118.22	6500.45	9992.34	11234.3	9621.05	8983.19	9008.18	5628.58	12786.3	12399	9329.69	11890.3	12834.9	7774.31	17224.3	166.052	31569.3	8303.2	8159.13	7762.2	7997.35	10006.4	11174.9	16102.9	17168.3	23918	7476.4	16571	21446.3	8110.08	11415.7	10192.4	7754	11764.8	9491.99	12469.5	6889.7	12076.4	7338.73	36.3579	13766.7	8201.28	16861.3	12456.7	9716.96	2613.79	8667.75
PC 30:1 (14:1(9Z)/16:0)	13361.8	26706.9	430.457	118257	819.511	1128.64	8770.98	5324.54	6621.93	3419.88	2282.15	24123.1	6895.99	540.035	4439.42	8434.8	2015.31	9.95665	5234.84	2831.91	2059.66	17242	31919.5	30301.1	468.359	7072.61	438.989	2307.94	623.907	20740.6	839.633	87939	21310.6	60015.7	914.95	65394.1	20875	128504	19467	34439.9	27054.1	12.6624	18568.7	2604.86	787.27	3256.01	331.899	90.4623	2439.34
PC 30:1 (15:0/15:1(9Z))	16649.2	18984.7	14234.7	11955.1	21479.5	9215.12	12823.8	8632.64	10500.5	15159.9	23826.3	9043.17	13342.7	14950.1	17651.5	15799.9	30326.2	173.844	27850.1	14390.5	17866.1	13595.8	10977.7	14624.9	23936.3	19612.6	21498.9	33373.6	17313.2	23963.2	30695.2	13917.4	14736.5	10368.3	16077	17547.2	15294.9	14521.8	12179.3	15821.9	12610.2	102.359	15369	9915.18	24518.9	14611.8	8748.13	3831.57	7457.35
PC 30:1 (17:1(9Z)/13:0)	23322.2	15243.6	15754.7	14172.2	28820.7	24902.8	25783.9	19723.9	21713	14345.3	38436.6	23909.8	19357.2	28175.4	25276.2	27090.5	40022.4	285.805	59167.7	21634	16507.7	19899.3	17906.5	21722.6	35900.3	28579.9	22854	37259.2	23839.4	31149.9	39959.1	18890.5	10185	20597.1	26899.8	29611.6	23110.9	13065.6	14851.8	25486	13420.6	187.211	20045.8	11514.6	29057.7	24588.3	23796.5	4779.85	11103.4
PC 30:1 (4:0/26:1(5Z))	77803	144123	54360.1	193064	85308.3	65756.8	107107	203906	109397	124115	14642.7	149775	126014	34576.8	38042.3	171089	15097.4	247.648	30951.2	55561.2	103843	123190	214496	173023	58617.4	74633.5	10523.2	21207.1	32012.5	63099.3	3972.81	64103.9	131170	120721	45153.4	113270	160640	31202.2	55200.3	27631.7	56929.7	20.9379	32849.9	38220.1	7497.97	13037.5	4121.4	1924.81	63264.1
PC 30:1 (6:0/24:1(15Z))	14165.9	15686.5	8859.77	7596.82	14485.6	13688.8	11083.7	7546.89	7949.62	9981.97	18998.3	6857.92	11161.7	6496.97	25596.7	9626.06	22236.7	145.802	24567.4	18613.7	9879.86	10649.5	4971.69	12024	19458.1	18091.4	16089.2	29691.1	15743	21499.8	21224.4	8559.78	11532.1	9317.33	10875.6	12011.3	11652	14318.3	9921.48	15662.5	7634.51	117.145	10353.6	4670.91	17776.6	15592.6	13462.6	2562.65	6965.63
PC 30:1 (8:0/22:1(13Z))	8693.25	12205.7	11476.8	4248.25	11891	8661.1	4556.33	3230.98	4267.15	4354.51	10089.9	9302.99	7642.04	9297.96	10571.7	10515.6	8569.31	173.981	16795.3	11659.6	12324.7	7280.51	4008.33	4399.03	9566.93	10242.8	8966.92	18212.1	7307.9	12461.3	18340.4	9867.9	6726.65	7635.02	7188.28	10980.1	5488.09	10659.7	4748.58	9632.55	7327.57	50.9417	14336.9	6696.15	7889.51	9605.92	10990.2	2085.28	7370.38
PC 32:0 (10:0/22:0)	44888.6	56009.6	18057.6	57192.7	28856.6	21536.9	42834.5	50950.2	57827.9	31274.1	33677.2	61710.1	72884.4	17362.7	76029.7	56567.3	33366.6	348.982	48508.2	36505.8	31276.1	68585.9	58385.1	74440.7	57255.3	77114.7	24432.7	35831.4	30004.1	69352.9	42929.5	52738.4	61695.3	43403.1	32188.8	56014.9	66642.7	64204.1	44165.2	24337.1	28543.6	11.3787	37719.7	34907.3	16569.7	33567.5	10798.3	8834.46	41565.1
PC 32:0 (11:0/21:0)	42369.2	41805.3	17612.8	43499.6	23709	17347.2	37027.7	42747.9	48439.4	26869.7	25327.4	47787.4	54506.3	13739	89169.7	40162.5	31436.2	232.587	53058.7	23316.8	20467.1	45595.9	37859	46703.7	46459	60284.5	23087.5	34814.2	23040	64753.8	32541	50686.3	42735.5	34129.2	30984.6	50599.2	46609.7	49852.5	40819	28442.7	37514.9	29.0683	43342.5	29381.9	27379.8	48084.2	12605.4	10226.1	32788.8
PC 32:0 (14:0/18:0)	43698	53349.2	16998.5	382371	28977	23034.6	41906.2	52451.7	57709.6	32097.4	31699.1	482315	149146	63802.1	78965.9	56904.3	32658.9	196.284	273968	119321	32058.7	662672	808852	1.63548e+06	98201	483544	21765	34292.2	153444	660632	83649.9	739913	1.52542e+06	2.42102e+06	35891.4	1.09733e+06	774701	63945.7	974717	658593	1.35439e+06	75.6115	706000	35719.6	15210.8	176151	11154	8677.52	41723.9
PC 32:0 (15:0/17:0)	46833.4	50232.7	19675.2	52474.5	29869.4	21592.1	44037.2	46840.6	67331.5	29319.8	30668.5	61539.6	68831.9	17861.7	77183.7	49826	37556	321.199	331083	33581.6	31468	69536.7	51769.6	67194.1	60498.1	74760.6	26120.2	40492.4	32615.4	723727	88559	54026.2	1.58518e+06	2.59947e+06	32936.1	1.17426e+06	779509	66182.8	766103	848291	1.5945e+06	53.9086	963776	34649.8	23288.2	231938	12242.8	9479.73	43444.4
PC 32:0 (16:0/16:0)	39266.3	40566	15112.3	40984.9	20865	16529.1	35328.3	33720.2	45578	26618.6	23609.3	44753.5	50403.9	12332.2	92015.7	38725.1	28452.2	235.32	353897	22606.6	20730.4	375117	37364.5	1.19399e+06	44438.3	319379	22538.5	33743.7	159352	657447	77288.8	844366	1.29556e+06	2.37015e+06	28574.8	1.12836e+06	623501	55647.1	628281	1.05706e+06	1.76043e+06	29.2427	1.15487e+06	27764.1	150076	713759	95261.4	10425.8	29906.3
PC 32:0 (18:0/14:0)	44280.7	57804.8	18520.6	58897.1	28997.3	22719.3	42508.3	51619.9	56535.3	31786.8	33180.4	60740.1	73991.7	17163.6	74076.7	56735.8	32768.5	326.513	47831.4	36992.8	30770.7	73596	67933.5	73064.8	58896.5	80533.3	23471.8	35568.9	29560.4	68375.7	41886.1	47207.5	62535	43351.7	35621.1	56121.3	68027.2	62639.8	46105.7	23510.5	27759.7	62.8739	36973.4	35774.3	15890.2	183297	10477.2	8724.04	41621
PC 32:0 (6:0/26:0)	46657.3	50425.7	19555.7	53102	29855.3	21566	44053.2	47287.1	66635.2	29429.7	31132.4	61731.1	69102.4	17803.3	76974.8	50596	37071.3	330.419	51592.3	33741.6	31167.5	68610.3	52964.2	67947.4	60188	75124.8	26138	38612.7	32933.4	71217.7	43064.9	50570.4	56670.4	44065	33130.2	59344.2	59056.5	66749	43019.3	27801.3	40262.5	57.12	41447.4	35022	20483.4	228077	12160.3	9562.67	43745
PC 32:0 (8:0/24:0)	42649.9	54174.9	16765.3	62990	30895.2	25047.1	38887.2	55502	59073.8	35289.5	28772.5	61187.1	75269.5	17444	66495.1	58802.8	33231.1	138.518	45720	36739.9	32268	70866.3	72551.3	74383.4	63096	73318	20341.9	31308.6	27907.4	67291.9	40932.3	53114.2	66140.7	41457.8	33440.9	58914.1	74818.4	50332.8	49739.5	20328.2	25935.7	110.64	35634.7	35891.6	13176.9	26947.1	9630.92	8337.18	42187.3
PC 32:0 (9:0/23:0)	16858.6	16935.6	64254.2	27050.4	62063.4	34264.3	14037.1	17552.3	30939.4	38642.6	104955	24562.6	24068.1	18633.9	31987	16513.7	55539	168.453	20975.4	37248	60212.6	93742	21223.8	13083.7	16335.2	23269	9422.83	26470.2	17599.1	22816.4	32654	178482	353322	638504	24182.1	350626	180955	32798	213046	519806	607564	25.0775	533957	39103.6	14502	24157	43051.6	3309.46	32318.2
PC 32:1 (12:0/20:1(11E))	10393.4	46141.1	8105.98	18472.6	8273.23	4753.74	18440.5	28439.2	19201.2	15066.1	3873.89	35887.3	20451.7	2646.57	13112.3	24569.2	2378.56	97.4698	11678.4	7037.37	13453.7	24541.9	51808.6	33211.3	13570.9	18902.2	2253.44	4181.68	1749.15	15439.5	1087.51	66729.1	30803.1	29112.9	3041.43	36574.4	29516	11723.5	23668.2	29622.4	22807.8	35.0613	8946.44	7701.3	2731.66	9986.21	745.01	722.801	8147.37
PC 32:1 (14:0/18:1(11E))	142098	530605	133375	999120	168727	139498	282913	95619.1	111537	127663	56127.1	285313	113530	38443.4	48903.8	174670	89804.8	195.335	93241.6	77476.1	136269	771256	727746	587320	45908.2	145486	46946.4	94813.9	56111.5	125909	36272.5	442931	474265	2.73472e+06	56698.3	563089	254040	310584	313284	283168	943400	18.244	266269	36057.7	14879.7	29542.9	13886.9	2410.84	74491.7
PC 32:1 (16:0/16:1(7Z))	194170	625028	137317	1.14573e+06	189067	153672	351070	84695.8	129769	124998	71221	288257	102948	44316.7	68858.1	161770	111939	164.303	147701	74380	140509	819190	834143	625251	51407.8	163576	59511.5	132899	69983.3	169967	38617.6	622123	544951	3.60278e+06	71912.3	853313	290715	447730	228294	573469	1.48909e+06	33.4747	485498	42478.7	22777.5	57549.4	24724.4	3764.86	75221
PC 32:2 (14:0/18:2(2E.4E))	36144.6	59915.1	4122.26	67746	4262.27	6245.5	43933.3	21460.6	21069.6	4189.06	2944.87	33966.8	17357.4	4225.98	13607.6	24127.6	4979.88	115.039	25039.6	6337.66	4821.85	52857.4	50294.1	54719.3	3911.75	44048.3	2523.25	8983.48	3844.36	32918.2	2971.18	59467.5	65085	118819	1316.35	70705.5	33836.8	116872	18815.1	43876.6	81876.1	41.0299	28888.2	10811.9	1864.53	12832.1	2186.49	209.275	9148.68
PC 32:2 (15:1(9Z)/17:1(9Z))	33366.4	48401	2482.97	68163.5	4808.65	5772.53	48080	26674.1	25332.3	6771.21	4398.88	34730.8	18291.6	3361.02	11669	34637.4	5038.15	27.1805	19310.8	4181.36	9211.28	55217.7	57438.4	63649.1	4510.84	44530.4	2378.9	7589.21	3716.42	28743	2285.87	58139.7	68475.5	109641	1302.25	71839.8	40840	105346	28459.9	29632.2	79931.3	65.9537	27907	8343.41	1882.28	9982.07	1086.41	135.781	10958.3
PC 32:2 (17:2(9Z.12Z)/15:0)	26619.2	26815.5	3853.95	51630.2	5679.22	4086.27	39365.1	18709.8	14577.2	12082	7700.25	24333.4	12215.1	5593.11	14250.8	21458.1	3223.04	56.6564	20990.1	7012.16	4231.7	32321.5	21404.9	41386.8	3284.74	33048.7	2813.79	11170.6	4732.34	28560	1051.3	54362.8	24818.7	53730.9	2990.74	62181.5	31691.3	89217.8	25058.4	49420.2	40061.9	51.1277	29637.8	7314.18	5266.33	11776.7	1489.71	204.117	5024.46
PC 33:0 (11:0/22:0)	47181.2	178880	14233.5	50430.8	26813.5	12725	93709.9	131496	60999	70717.4	12610.3	135511	70715.6	5130.39	18694.6	108339	4189.74	98.6212	16891.1	3579.21	41131.3	103040	151743	130445	38328.3	44208.2	2377.78	7660.45	7102.89	50672.6	466.951	54536	164152	109064	8837.9	65855.5	114221	25200.3	53483.2	14334.8	43532.3	20.1968	16883.3	29029.3	2964.27	10492.2	1326.22	491.473	21984.5
PC 33:0 (16:0/17:0)	14799.1	52268.5	6127.19	16602.2	9935.25	3850.97	32767.3	48512.1	21041.3	26290.3	4580.58	40510.8	33196.1	1018.97	2358.22	41410.4	1895.42	34.2089	4058.99	3668.34	13633	34906.9	55644.1	60897.7	10875.6	15224	99.9022	1833.5	2599.38	16680.2	190.713	17297.6	47287.6	34435.2	4278.68	19853	40935.3	5836.33	13660.8	5257.1	10964.6	15.7815	4632.33	8922.42	293.935	2122.16	260.892	268.936	9168.67
PC 33:0 (23:0/10:0)	93450.7	289261	28675.9	91256	48824.9	21101.4	170790	216763	119605	102020	16083.2	238815	108172	7754.48	32907.6	198466	8478.24	180.071	39528.5	13630.8	69422.1	200362	273506	239417	57207.3	95352.3	3677.6	14617.9	13671.1	110925	2359.25	95341.4	296791	209145	15334.9	140335	202039	49147.8	106496	31650.6	94388.6	16.1798	40231.3	55637.9	4833.41	26258.4	1881.14	784.545	46042.2
PC 33:0 (7:0/26:0)	3740.87	7603.08	11933.9	5950.87	10035.8	9865.75	7365.36	7197.25	8154.74	7384.1	3627.76	7062.53	9280.52	3681.03	1975.3	6225.23	7998.29	37.5323	16402	5406.26	12318.3	5687.45	9590.39	6048.53	5323.62	4902.38	9067.11	15974.5	6257.57	3551.6	5103.13	8026.86	12800.9	4885.52	5433.64	5835.11	3936.91	9532.55	640.917	4582.72	1094.99	12.7868	1153.59	3429.52	2103.7	2982.69	2822.5	145.58	4869.47
PC 33:2 (7:0/26:2(5E.9Z))	1.00974e+06	1.45669e+06	219749	904179	377788	189718	990631	808869	645512	476448	59530.9	1.01395e+06	494532	188828	733289	701868	83053.9	118.465	344481	239015	475111	787256	1.27591e+06	1.1165e+06	397770	941120	60452.1	421212	168883	1.09102e+06	117020	949688	1.09992e+06	1.58405e+06	167655	1.40346e+06	852347	1.03861e+06	1.00365e+06	755221	667520	28.4574	901598	452066	99735.9	688247	37740.4	16069.8	444501
PC 33:6 (11:0/22:6(4Z.7Z.10Z.13Z.16Z.19Z))	9.49196e+06	1.22e+07	4.0782e+06	1.08361e+07	7.96544e+06	6.21065e+06	1.30729e+07	8.70157e+06	1.15753e+07	4.97893e+06	9.92405e+06	9.82159e+06	7.11502e+06	4.63674e+06	1.43559e+07	1.01884e+07	1.00719e+07	15240.4	1.70759e+07	5.06625e+06	9.60512e+06	1.03763e+07	1.09191e+07	8.33726e+06	7.84526e+06	1.45569e+07	7.23476e+06	2.05689e+07	7.54389e+06	1.41043e+07	5.93975e+06	1.31164e+07	9.22886e+06	1.17416e+07	5.41159e+06	1.24223e+07	9.36851e+06	1.72462e+07	1.24895e+07	1.60901e+07	1.28653e+07	1404.9	1.85934e+07	1.31823e+07	1.1072e+07	1.43448e+07	3.19349e+06	392418	6.81397e+06
PC 34:0 (10:0/24:0)	1.45926e+07	1.59982e+07	3.21557e+06	1.73017e+07	5.58985e+06	3.8845e+06	2.12709e+07	1.3805e+07	1.40464e+07	4.23649e+06	5.2102e+06	1.46266e+07	1.09894e+07	2.43703e+06	7.91118e+06	1.76069e+07	3.67558e+06	4689.62	8.02533e+06	4.46612e+06	6.29237e+06	1.9958e+07	2.45621e+07	2.01621e+07	7.32274e+06	1.41077e+07	2.29143e+06	4.32958e+06	3.84409e+06	1.01638e+07	1.98305e+06	1.04674e+07	1.95467e+07	1.87207e+07	2.88892e+06	1.53273e+07	1.69322e+07	9.89377e+06	1.55222e+07	5.82383e+06	1.15485e+07	62.7565	7.57806e+06	8.04729e+06	1.78806e+06	4.84101e+06	827304	173493	6.54325e+06
PC 34:0 (11:0/23:0)	1.47664e+07	1.60525e+07	3.2192e+06	1.73195e+07	5.61494e+06	3.9048e+06	2.14312e+07	1.37769e+07	1.41038e+07	4.23816e+06	5.24245e+06	1.47153e+07	1.10202e+07	2.44662e+06	8.053e+06	1.7729e+07	3.71499e+06	4978.35	8.24374e+06	4.51475e+06	6.29565e+06	2.00928e+07	2.45117e+07	2.00753e+07	7.38854e+06	1.43007e+07	2.32038e+06	4.42358e+06	3.88451e+06	1.02917e+07	1.9937e+06	1.06446e+07	1.95638e+07	1.88703e+07	2.91065e+06	1.55222e+07	1.70016e+07	1.00912e+07	1.56597e+07	5.98077e+06	1.17526e+07	62.8513	7.78069e+06	8.12297e+06	1.83182e+06	5.00295e+06	841996	175026	6.5661e+06
PC 34:0 (12:0/22:0)	1.43312e+07	1.59119e+07	3.21107e+06	1.72751e+07	5.55161e+06	3.85425e+06	2.10298e+07	1.38249e+07	1.39532e+07	4.22183e+06	5.14294e+06	1.44076e+07	1.09411e+07	2.41339e+06	7.69806e+06	1.74238e+07	3.6165e+06	4681.4	7.69902e+06	4.39447e+06	6.28528e+06	1.97558e+07	2.46378e+07	2.02922e+07	7.2216e+06	1.38225e+07	2.25051e+06	4.18858e+06	3.7915e+06	9.9713e+06	1.96083e+06	1.02017e+07	1.95278e+07	1.8529e+07	2.85641e+06	1.36959e+07	1.68281e+07	9.59781e+06	1.5316e+07	5.58842e+06	1.12422e+07	62.6144	7.28878e+06	7.93234e+06	1.72201e+06	4.59809e+06	805515	171195	6.50801e+06
PC 34:0 (22:0/12:0)	1.69819e+07	1.66075e+07	3.2448e+06	1.72142e+07	5.74238e+06	3.99473e+06	2.31987e+07	1.34424e+07	1.44034e+07	4.02165e+06	5.29317e+06	1.48193e+07	1.07241e+07	2.42892e+06	9.63851e+06	1.78882e+07	3.96018e+06	4964.16	1.08592e+07	4.69258e+06	6.34242e+06	2.01199e+07	2.38749e+07	1.89911e+07	7.82854e+06	1.56695e+07	2.61676e+06	5.54425e+06	4.27781e+06	1.1862e+07	2.17037e+06	1.28325e+07	1.9691e+07	2.04953e+07	3.15129e+06	1.79155e+07	1.76678e+07	1.30775e+07	1.722e+07	7.9474e+06	1.41872e+07	77.2198	1.02595e+07	8.98523e+06	2.38986e+06	7.0604e+06	1.02114e+06	191293	6.78774e+06
PC 34:1 (16:0/18:1(11E))	8.06272e+06	1.96266e+07	642019	7.87016e+06	1.88292e+06	913588	9.46832e+06	1.04207e+07	8.07056e+06	4.37378e+06	815133	1.55605e+07	3.8682e+06	1.09732e+06	6.95129e+06	6.32855e+06	1.31819e+06	5333.02	7.55897e+06	1.58658e+06	1.83075e+06	1.09527e+07	9.82763e+06	1.2607e+07	5.55218e+06	7.85198e+06	645117	2.88851e+06	1.49177e+06	9.50365e+06	1.1209e+06	9.39431e+06	1.0538e+07	1.16689e+07	2.11807e+06	1.65425e+07	1.35862e+07	7.40939e+06	1.31756e+07	5.99802e+06	7.74513e+06	459.032	4.04298e+06	2.97245e+06	1.07662e+06	4.82778e+06	438148	136286	2.40455e+06
PC 34:2 (12:0/22:2(13Z.16Z))	8352.38	19222.4	1090.33	6368.73	1426.8	1171.92	7772.64	8305.91	8189.02	4172.97	1432.24	16394.5	4176.9	1004.9	14014.4	6714.75	900.063	30.7597	9624.46	1759.66	3316.03	7546.41	9840.24	9273.16	6980.75	8233.18	1362.9	4837.7	2693.84	10372.3	1394.96	9589.18	7785.36	7326.98	2332.26	15739.6	13302.9	10674.6	11197.9	14143.1	7336.55	30.0691	3761.05	3220.26	3482.11	10672	2676.08	489.104	2356.33
PC 34:2 (16:0/18:2(2E.4E))	473083	2.20284e+06	56988.6	862935	118656	90363.9	535764	306813	483987	274083	288947	1.18894e+06	119785	67367.4	161974	416808	99121.2	2873.91	319019	70293.3	277488	1.36179e+06	1.79491e+06	1.01253e+06	126629	360832	81864.7	127479	57371.5	453423	71878.5	765301	1.09063e+06	3.62476e+06	204286	1.27277e+06	544634	670252	575809	645091	1.89488e+06	37.6558	554176	99161.8	50884.4	162178	18956.7	19256.4	116578
PC 34:2 (16:1(7Z)/18:1(11E))	22047	44863.1	1955.27	15963.7	3803.15	4480.6	19539.6	20157.6	19542.6	9980.31	2994.37	19281.3	9670.53	1899.4	19545	18329.6	2896.09	24.4141	23008.2	4374.14	4716.63	26347.5	21356.8	21669.6	17049.8	18725.5	2279.69	9409.55	5291.54	27210.4	3563.01	28746.6	20615.8	28021.7	7173.46	36722	28961.5	19690	17673.7	21196.2	16302.5	14.0979	7427.13	9048.82	3842.69	16257.2	1300.36	218.952	7885.35
PC 34:3 (16:0/18:3(6Z.9Z.12Z))	24197.3	46296.4	11007.5	22883.2	14221.5	16486.5	32239.5	18946.5	25118.2	5004.08	15970.1	26029.8	19626.4	6042.66	15353.9	21472.5	14815.3	52.8561	22863.1	8247.63	14460.9	28773.6	38270	61714.9	8471.7	29301.6	10985.3	17959	8257.74	18678	5535.32	76899.5	66220	594132	8638.01	92764.6	21680.2	96556.6	24191.7	110706	409084	30.8364	13401	7925.84	5411.51	12885.9	4283.73	849.198	7651.29
PC 34:3 (16:1(7Z)/18:2(2E.4E))	23082.7	121554	16398.8	104242	16433.1	14732.9	45823.3	18498.9	32851.1	7921.05	23888.1	37146	19098.1	3966.4	14144.6	30317.8	15805.5	86.9924	18199.3	10009.6	15652.2	91508.4	67708.6	66523.8	11183.1	29583	20256.5	19327.1	12596.3	16204.5	5775.22	69928.9	81904.8	560442	6473.46	77573.7	39906	80328.9	37602.1	91299.3	370174	13.3261	36932.9	5106.57	4951.13	9265.96	3527.73	550.435	7812.23
PC 35:1 (17:0/18:1(13Z))	1488.1	5139.15	3088.9	6901.27	1677.41	2461.13	4853.65	2159.38	2537.88	2069.87	4636.64	6352.02	1161.18	543.37	1712.44	3777.42	7380.03	33.4917	4232.93	789.999	2844.79	5744.07	12300.9	3101.94	1823.57	1407.98	1529.66	2621.5	1328.18	4460.89	5223.54	6031.85	3505.82	5301.75	1178.03	6541.58	3315.5	3065.94	3505.26	4088.04	3609.35	37.2676	4186.9	2202.93	670.426	2292.25	683.328	126.607	1178.53
PC 35:5 (13:0/22:5(4Z.7Z.10Z.13Z.16Z))	174143	77040.4	150848	49984.5	226430	166882	201224	163293	166073	76151.2	117561	116751	132963	159780	263133	230333	98823.4	164.896	126493	204105	117975	214091	216623	131942	119404	140204	277713	313560	279864	218743	83055.2	255984	73314.3	171665	243519	92480.4	153166	108619	257589	174010	256632	2.96862	351730	234062	330383	244521	210882	13765.6	235623
PC 35:5 (15:0/20:5(5Z.8Z.11Z.14Z.17Z))	147475	90821.3	107886	31339.9	212672	130048	158203	133811	135617	71807.6	166605	53055.9	105718	128974	234721	195009	80728.8	182.883	217613	158957	83777.3	148927	170755	106267	102468	106518	228678	23125	239561	169630	63017.3	192434	44415.5	150913	185771	97819	122682	106723	119980	76984.6	192594	79.5976	284668	190246	276676	230383	185181	10174.9	189401
PC 35:5 (15:1(9Z)/20:4(5E.8E.11E.14E))	169238	71348.1	146779	47893	219031	154766	194576	172225	160556	72499.3	113717	112340	130530	153452	274210	221387	94382.5	359.437	126312	180838	111721	204055	206745	125187	117862	133968	270194	26925.6	12579.2	210659	80731.7	245537	67232.4	167325	21265.2	196694	144394	106526	163691	168227	250751	111.324	10814.1	219012	310381	241022	210967	13611.7	226386
PC 35:6 (15:1(9Z)/20:5(5Z.8Z.11Z.14Z.17Z))	28547.3	53153.1	16077.9	19018.1	38176.3	37746.9	13456.4	29169.3	15765.8	13410.5	34541.8	26637.7	18278.3	10734.2	71613.3	38768.5	50515.7	129.867	22807.8	24302.5	71550.4	47042.7	64832.6	44348.1	6992.59	20013.6	17967.7	42017.8	21051.1	49443.4	13284.1	88321.2	37899.5	58361.7	16522.6	64813.6	25636.7	72520.6	87788.9	45042	41664.5	78.0731	135236	47812.2	18158.1	36056.7	15114.8	1956.45	61983.5
PC 35:6 (20:5(5Z.8Z.11Z.14Z.17Z)/15:1(9Z))	31199.4	56066.6	18953.4	38528.2	53278.1	42995.6	37159.3	40788.7	40530.9	31327.7	57294.1	38479.5	15149.6	19102.3	104401	50742.9	62528.9	202.793	28715	30168.5	98745.3	56690.5	71236.3	50327.5	16995	22466	18411.8	35816.5	33757.1	66549.7	18237.2	106207	42935.7	87873.1	23567.4	86648.2	38500.8	97403.3	176177	50276.9	59154.4	55.5622	171965	57360.5	34534.1	43919.8	13789.3	2959.85	87838
PC 36:0 (10:0/26:0)	132395	303067	62899.4	314860	107749	49996.3	191503	197387	165445	145692	121118	257325	82597.2	42415.8	337956	147518	189120	14.7139	505437	79870.7	152388	264939	189075	142878	152839	276413	37213.1	259173	68900.1	253058	92748	207231	227776	200334	71498.5	365162	182378	181400	208361	291845	187352	29.6998	271251	77037.7	198671	185033	57020.5	5485.24	88661.2
PC 36:0 (12:0/24:0)	144165	152073	30143.8	51363.8	135331	58277.3	128251	160193	120077	173563	48071.5	182745	109157	66296.6	176704	213769	38757.8	14.8722	423858	99025.4	152351	265756	130765	139593	119382	366318	80649.2	396252	93748	242491	52816.5	232777	137937	203295	128141	273966	194154	122166	112986	224419	201707	158.843	211035	112736	103457	181818	53017.2	10633.2	95237.3
PC 36:0 (13:0/23:0)	269915	713280	151660	835089	251286	129461	488383	538078	407698	391983	291755	659173	206729	91672.3	456622	383044	354009	281.634	708558	158483	337741	697756	485803	357201	339633	578568	75130.4	314585	129750	493837	154678	393662	578257	490606	158479	714435	474184	310892	465530	356465	319195	36.969	315136	170944	175103	184550	59045.2	11419.4	210785
PC 36:0 (14:0/22:0)	161058	152917	41903.1	58138.8	153213	83158.9	135216	197684	134499	199427	50427	193871	119989	70839.6	201251	236926	39115.9	74.2549	363151	112504	164092	320571	159914	136649	122486	346356	74196.5	327327	96507.9	215517	53541.1	222700	156142	221181	136014	287543	228310	119552	118950	199456	192878	23.9803	155708	105751	83657.8	133704	41438.2	9816.5	104665
PC 36:0 (15:0/21:0)	1.81361e+06	2.3092e+06	201408	1.78125e+06	447145	202003	2.27226e+06	1.50254e+06	1.21671e+06	488030	251881	2.34799e+06	795708	121011	397965	5.15076e+06	317790	571.475	345645	418417	696411	2.40989e+06	6.69657e+06	4.39923e+06	665544	835595	58129.4	179287	134076	1.23623e+06	118129	1.38024e+06	6.07625e+06	5.72679e+06	162987	1.36725e+06	3.51317e+06	808417	2.10019e+06	501873	2.07979e+06	6.78096	600543	1.06619e+06	62472.6	476897	16077.7	8470.21	255918
PC 36:0 (18:0/18:0)	32858	81224.8	897.714	99635.6	3912.22	1862.7	132264	18213.5	25109.2	3015.61	7188.03	13016.8	4467.08	890.545	12772.6	9779.5	8410.09	28.1374	35274.6	2176.94	4843.96	31789.1	20913.7	26429.6	7627.06	22221.7	760.081	2056.58	1569.41	29380.2	855.811	106901	48038.6	80209.5	1650.96	36902.8	20811.1	9685.39	71994.7	246521	213703	23.3355	48816.1	12140.9	7384.97	18070.8	1783.37	1880.09	3377.19
PC 36:0 (24:0/12:0)	157513	152883	41427.3	65500.5	153097	82753.5	134660	187901	134597	198866	50391	194043	119942	70222.2	202392	236179	44581.2	73.9321	368110	110014	163383	318692	158216	136020	122550	347749	74667	331542	97092.7	237302	53824.7	223962	154242	221185	137291	288360	227057	120758	118779	202973	194171	19.4439	127761	106033	84502.5	135684	41537.2	9879.62	104573
PC 36:1 (10:0/26:1(5Z))	26046.7	28161.7	3813.74	27186.9	22451.7	5692.24	23994.5	45558.9	37253	44045.9	22444.3	33638.4	13687.4	2694.09	40505.7	55017	11685.5	36.5139	19892.9	11986.2	48099.6	64246.3	38716	41536.7	13888.6	16439.6	2034.03	22324.9	7295.79	43672.6	4669.64	103628	37801.8	70926.2	4710.08	44779.8	51620.3	39700.2	47226.4	44537.1	56040.6	41.9227	65464.2	10510.2	4168.3	10698.6	1932.35	219.957	18717.2
PC 36:1 (14:0/22:1(13Z))	29808.1	43622.6	2050.74	27766.7	20109.2	11330.7	19588.5	23584.7	38287.6	17028.6	22216.1	68316.4	12470.4	1925.83	55628.3	29984.7	14002.6	57.5186	25563.1	6445.46	43134.4	71722.5	20316.4	40907.8	10356.4	59166.7	2279.56	27611.5	5333.34	28528.8	4809.91	108775	37705.4	72890.8	16090.5	92633.2	53875.2	35568.5	96019	24639.1	64136	18.2645	82055.9	19672.2	11320.1	28475.6	1837.63	268.981	40145
PC 36:1 (18:0/18:1(11E))	4.69016e+06	1.06834e+07	826674	2.51045e+06	1.44307e+06	521636	4.90958e+06	7.53378e+06	4.98336e+06	3.08544e+06	705190	9.03127e+06	3.32276e+06	536444	2.47911e+06	5.03389e+06	1.06094e+06	3769.21	3.52099e+06	1.20858e+06	2.18773e+06	9.18098e+06	8.53227e+06	8.47281e+06	4.55826e+06	4.42818e+06	332601	1.38734e+06	1.03967e+06	6.76283e+06	779631	6.57966e+06	7.59982e+06	8.12459e+06	1.30942e+06	9.44208e+06	9.91913e+06	3.79846e+06	4.05575e+06	2.19054e+06	5.01709e+06	152.731	1.96445e+06	2.10288e+06	590202	1.96813e+06	303106	76500.1	1.56349e+06
PC 36:2 (16:0/20:2(11Z.14Z))	7654.94	11751.2	409.722	3356.16	2843.9	1438.33	3640.62	6647.86	6720.33	3265.25	925.908	8467.79	3648.86	481.888	9354.66	6812.91	1892.62	71.5923	10645.3	1642.3	3776.84	8564.05	6799.81	9496.56	8492.8	7499.27	464.756	5174.79	2320.68	9871.12	2353.44	8554.67	7181.53	7994.85	1421.27	13853.6	10983.8	7215.91	6498.84	10386.5	11835.7	12.0368	6701.58	4614.96	5296.74	10203.1	2560.62	141.741	2559.51
PC 36:2 (18:0/18:2(2E.4E))	5.17308e+06	1.05737e+07	569879	2.78862e+06	1.13737e+06	515637	4.45294e+06	5.39658e+06	4.76863e+06	2.12309e+06	261450	8.15573e+06	2.17012e+06	500133	4.32075e+06	4.48076e+06	524717	669.686	4.68144e+06	1.25144e+06	1.41103e+06	7.61202e+06	5.4209e+06	6.25104e+06	3.68688e+06	4.18492e+06	398939	1.44832e+06	1.10267e+06	6.12583e+06	471826	7.66816e+06	7.5513e+06	1.06376e+07	1.33298e+06	1.28692e+07	7.45903e+06	4.22366e+06	5.57786e+06	4.61615e+06	5.22405e+06	71.6562	3.37313e+06	1.84436e+06	706900	3.13253e+06	317449	49279.2	2.09874e+06
PC 36:2 (18:1(11E)/18:1(11E))	5.03457e+06	9.92944e+06	516563	2.45924e+06	1.04121e+06	470299	4.13725e+06	4.76995e+06	4.28663e+06	1.91776e+06	231248	7.64586e+06	1.89721e+06	431289	4.76148e+06	4.0095e+06	496126	938.69	5.45452e+06	1.19654e+06	1.28925e+06	6.72719e+06	4.66274e+06	5.26525e+06	3.59214e+06	4.08992e+06	380763	1.67802e+06	1.08328e+06	6.44464e+06	425970	8.05371e+06	6.5756e+06	9.96407e+06	1.26687e+06	1.36162e+07	6.60659e+06	4.56015e+06	5.43665e+06	5.74434e+06	5.39924e+06	153.41	4.05201e+06	1.80826e+06	890304	3.94804e+06	371406	48440.4	1.92388e+06
PC 36:3 (16:0/20:3(5Z.8Z.11Z))	4823.49	7768.02	773.391	3189.93	1571.08	676.469	2006.75	5829.02	2966.81	1765.53	2864.61	5188.3	1514.06	490.033	2907.09	2655.28	503.122	3.67796	6876.48	2420.97	1464.65	3707.47	4915.53	5816.85	1881.02	2863.65	504.872	1662.03	1549.19	5395.74	624.423	7340.67	5518.33	8839.03	982.471	10032	3890.94	2583.39	3902.48	7512.04	4860.71	10.0776	7724.65	1025.68	2273.66	4760.74	697.307	75.2419	2448.26
PC 36:3 (16:1(7Z)/20:2(11Z.14Z))	903319	801919	30500.1	442994	332788	172028	1.44886e+06	1.29951e+06	442716	752149	488286	529347	368517	35742.1	290303	773912	116360	633.455	1.1347e+06	464170	90960.4	1.26864e+06	1.254e+06	977366	573532	686716	95552.3	216046	166678	352546	205154	469288	651737	939240	306222	1.21271e+06	1.54813e+06	520951	678931	561206	2.46695e+06	53.9432	166825	193451	324664	596778	145706	44014.4	134600
PC 36:3 (18:1(11E)/18:2(2E.4E))	934320	843701	270124	433021	325533	169502	1.49015e+06	1.24823e+06	940523	735534	489247	764918	358001	123916	637695	790287	117859	649.609	1.24069e+06	451488	297640	1.55168e+06	1.3627e+06	961335	634359	788856	148693	496402	250926	663211	124749	946138	1.07872e+06	1.28348e+06	307486	2.10912e+06	1.53769e+06	533474	938883	892313	2.63398e+06	80.4926	833280	322466	362141	661089	82384.6	44445	345399
PC 36:4 (12:0/24:4(5Z.8Z.11Z.14Z))	1921.3	5919.67	1628.58	2220.79	1284.71	966.139	4576.15	3137.87	2404.41	2104.96	287.448	3339.72	2155.5	225.297	1450.43	3718.48	324.08	27.0723	2730.24	872.485	1312.92	3307.07	4513.56	3199.03	897.006	2282.6	348.039	874.695	450.071	3576.23	699.764	2113.64	3732.49	3790.16	1039.47	2782.26	5197.38	1276.09	3184.09	1739.26	3700.14	12.0257	2650.25	1518.23	523.992	1248.57	200.726	108.421	1263.53
PC 36:4 (16:1(7Z)/20:3(5Z.8Z.11Z))	54622.2	41967.5	37832.1	16969.5	44530.9	36832.6	34621.1	33250.3	28703.5	17017.6	21110	46764.3	21832.5	12897	38371.5	24854.5	20746.6	461.868	80256.3	17410.3	33055.5	60152.2	21738.4	46513.2	42511.6	38398.9	37171.1	59092	24780.5	43759	13106.4	88509.6	115839	503381	18587.4	109096	41997.4	125362	33704.7	221987	18795.2	46.5458	47510.2	19777.8	17091.8	33192.7	9905.9	4790.87	18794.9
PC 36:4 (18:2(2E.4E)/18:2(2E.4E))	60796.2	172636	52513.3	76825.5	49720.7	40126.6	95880.6	34263.2	32101.6	27252.1	24553.3	75474	25757.9	13767.3	48658.6	31957.6	26407.8	648.693	85102.2	18048.1	29086	145990	209828	62433.9	42751.6	46103.8	41168.7	64232.8	27415.8	48824.4	18893.2	103166	130987	573527	18719.9	120712	52380.6	130604	120625	227626	873110	49.2382	56836.4	22430.2	16896.7	51465.1	10907.3	5382.74	19934.8
PC 36:4 (24:4(5Z.8Z.11Z.14Z)/12:0)	3271.21	5408.53	675.192	2670.78	1200.55	531.459	4072.79	4445.05	2297.4	2021.74	287.664	3426.1	1982.25	257.384	1454.97	3138.45	288.264	15.7876	1745.81	866.939	1399.08	3615.55	7937.79	3737.01	1015.56	2536.88	411.228	873.885	274.904	3260.92	748.905	2340.56	5099.06	2068.84	1191.18	2902.11	5830.93	1452.62	3436.82	1784.83	4982.65	14.765	2428.6	1541.34	635.507	1283.64	224.766	121.413	1387.24
PC 36:5 (16:0/20:5(5Z.8Z.11Z.14Z.17Z))	27039.9	48320.1	5796.62	23838.2	5249.16	5562.48	11343	11756.8	14857.2	13543	11405.7	22576.2	11666.3	4613.71	7972.96	14682.7	7386.54	187.181	21390.3	8535.31	17753.5	26352.8	21466.8	27619.9	9271.42	21319	2119.62	4680.35	3541.73	20663.5	5264.19	8957.63	19040.5	44605.8	11650.5	27040.9	23950.1	12934.7	18987.8	17791.1	30172.1	26.8946	8296.83	6570.34	3353.39	8457.87	1785.61	1479.23	11037.7
PC 36:5 (18:2(2E.4E)/18:3(6Z.9Z.12Z))	11861.2	25740.2	4792.45	15532.8	6142.46	2694.6	10553.6	13879.1	17991.3	10445.9	7267.03	18204.5	6108.3	1969.67	4658.27	12197.8	3349.85	49.2583	4432.34	2777.25	5455.43	29520.2	30008.2	24251.4	4315.94	9498.82	1027.99	2215.23	1340.64	13163.7	4869.93	6192.8	23217.6	38914.1	4739.4	22957.2	18731.6	9474.16	9437.96	3393.29	29050.4	42.0343	4503.8	1517.32	1333.82	3044.7	514.654	267.405	4967.75
PC 36:5 (22:5(4Z.7Z.10Z.13Z.16Z)/14:0)	21942.4	35807.6	6850.22	20693.3	3386.47	6206.41	13330.1	16081.5	10247.7	6506.78	9986.45	25449.4	9681.64	3424.66	10990.4	19902.6	7589.06	93.6314	16054.2	6323.16	21167	21099.3	27015.7	32831.4	6635.79	15378.8	3686.26	11574.2	4308.93	22671.6	7818.19	10454.6	31001.2	46986	8312.4	33288.4	13723.6	10576	17869.3	22274.6	29712	77.905	12679.8	6208.75	5838.12	5724.66	4061.09	1330.42	10496.7
PC 37:1 (11:0/26:1(5Z))	772.391	2071.43	185.036	1661.99	218.058	46.4653	1013.66	1078.22	964.131	316.956	557.631	774.429	928.964	103.773	851.172	659.879	114.862	60.5293	3184.23	154.601	767.684	1177.54	1270.19	1700.87	624.802	767.517	138.189	415.594	176.507	1122.5	101.523	775.399	2953.97	2939.06	142.195	3070.78	1025.16	1557.27	1028.23	901.948	1184.63	16.0845	643.847	269.956		470.258	115.423	37.1706	524.776
PC 37:1 (16:1(7Z)/21:0)	32741.5	99517.9	1342.52	34980.8	14234	767.708	36452.4	56076.8	28983.3	21723.6	11033.5	61945.1	11528.9	3663.46	8583.41	48397.7	5100.59	50.1799	32120.2	1153.99	19334.3	110146	29271.1	44988.6	17203.6	21495.9	779.23	2127.64	5538.76	54232.2	7965.93	26887.1	153402	51775.7	2760.63	83046.6	50362.7	68087.2	40372.2	27558.2	16234	21.4819	27230.7	17950.5	3170.55	10024.4	331.154	160.827	7564.8
PC 37:1 (17:0/20:1(13E))	3592.22	10751.5	2711.69	12086.7	6092.07	3910.12	6708.75	5705.84	9801.67	12572.1	25073.4	13223.6	3763.9	2595.52	16844.9	13445	26243.8	47.0493	15166.8	3025.52	6750.55	6593.6	11822.4	9250.15	5170.55	4899.75	2073.5	17133.1	2092.89	9516.04	7773.77	6927.19	9096.87	17918.6	1117.1	10138.7	11672.5	13553.2	13897.1	15476.2	7144.81	46.9235	21784.8	8135.7	5942.49	9270.26	2637.72	626.128	5220.73
PC 37:1 (18:1(11E)/19:0)	32347.4	100029	886.686	34845.8	14356.7	761.325	34903.4	56100	29181.1	8437.92	11316.4	40906.7	11411.6	2179.16	8599.79	24661.4	5035.18	47.6736	31514.7	1163.66	18334.4	110073	29335.5	44640.5	18023.4	21043.5	780.887	2091.58	5375.66	53701.7	7885.82	26680.9	152284	51348.2	2815.06	82405.7	50620.1	67030	39927.9	27066.6	16348	23.2689	26879.2	18059.2	3201.14	9527.86	316.957	174.712	7562.57
PC 37:1 (26:1(5Z)/11:0)	31828.7	76950.5	3418.23	35903	13706.5	1740.26	39664.4	33520.6	24635.2	3787.83	6688.08	61828.2	15905.7	1650.8	16718.3	30599.6	4588.59	133.944	40982.1	1502.69	18249.2	121564	33140.4	52108.1	18360.5	21713.4	47.9604	3445.6	7057.41	64997.5	4915.4	37318.5	141034	60254.3	1653.24	92528.3	45256.4	82571.1	50116.6	29838.1	21755.6	2.77439	20737.3	19174	878.331	24942.4	628.421	33.0275	11603.3
PC 37:6 (15:1(9Z)/22:5(4Z.7Z.10Z.13Z.16Z))	362491	131119	47085.2	55553	113526	61460.9	134323	142326	141649	125210	33455.7	227714	109892	73304.1	210699	374577	51979.4	131.344	137823	60472.8	136442	110362	358716	354958	60368.1	81951.8	63496.7	91819.1	70688.1	292676	24585.7	321855	249561	236643	59942.1	128212	227741	259792	237517	187694	225714	69.69	225060	174620	73174.1	334515	29058.2	3160.48	92889.1
PC 37:7 (15:1(9Z)/22:6(4Z.7Z.10Z.13Z.16Z.19Z))	131513	160672	56328.4	51445.7	143851	77694.7	133088	203381	110303	187338	27129.1	169840	139990	59155.7	124872	214398	48906.7	65.5035	196542	92806.8	124172	307293	177091	214583	111984	301716	50964.6	210258	77343	175735	43686.9	194736	167674	208930	107146	153405	216067	83938.5	112962	110218	137608	20.7266	80225.2	66889.4	39646.4	86123.1	29458	8267.91	64531.8
PC 38:1 (12:0/26:1(5Z))	15340.7	26254.3	5834.13	14847.8	10516.2	4952.53	23191.6	15969.2	15335.1	9376.51	21700.5	22692.6	7823.92	2774.96	22021	20216.3	27865.2	109.785	57224.4	3671.6	8079.64	16305.8	31951.6	22010.5	11289.8	32503.7	4718.04	32320.3	4366.7	24949.9	11325.1	21828.8	25405.4	31093	2866	33350.8	23853.2	30529.9	28898.9	39213.2	39901.9	36.3557	40069.3	11356.5	15378.5	16300.6	3083.79	1019.13	4507.94
PC 38:1 (14:1(9Z)/24:0)	6198.9	3569.64	2342.91	3764.26	3753.42	2519.97	7127.76	4397.83	5345.42	3799.19	10188.8	7408.45	3382.64	1045.34	9787.65	6012.9	9873.39	51.7421	28201.7	1089.83	4310.82	5290.61	9796.62	5587.51	3092.71	12077.6	1723.9	13799.1	1454.03	9857.23	2645.08	9675.61	6941.68	7873.59	1064.47	11718.1	7356.27	12345.2	8841.11	13959.1	13019.7	36.5739	15576.9	3989.16	6989.17	6802.62	1175.27	890.044	1445.56
PC 38:1 (15:1(9Z)/23:0)	284907	580619	28555.1	194855	96568.4	13459	535100	250691	231054	71195.7	22230.7	405304	90613	20084.9	141400	341852	28279.4	9.23692	301515	37719.5	88429.6	1.16163e+06	394428	651785	152716	219351	11152.2	48142	44850.2	458211	18063.3	398686	453405	883936	49578.3	603164	460763	389146	327268	359267	196961	10.9109	361400	142002	17466.2	152633	12798.4	1497.14	63391.1
PC 38:1 (18:0/20:1(11E))	257277	652861	23103.6	163271	67001.8	16124.8	453853	242769	177540	53832.6	15700.8	332906	63181.5	15581	261990	245449	30272.2	74.9885	349845	30465.6	99164.7	935095	298092	472826	148637	201013	13383.9	70901.1	42294.1	410363	25923.8	375623	347952	789624	44786	644457	374016	417859	255787	470125	206802	11.4348	544781	118256	40734.1	268846	16038.6	867.755	56994.7
PC 38:1 (18:0/20:1(11Z))	241093	524719	29022.8	196406	73086	16251.1	398675	258097	217943	83376.8	11249.1	390269	89180.8	16135.8	111431	334609	26909.1	16.1899	150684	30616	72267	941782	362610	614364	101768	167341	9801.87	24752.6	29119.2	303382	2059.46	258597	429186	693975	40564.8	409820	458587	353078	379252	170159	135223	7.83526	188031	102082	9573.82	165260	4973.69	1288.6	62345.4
PC 38:1 (18:1(11E)/20:0)	284427	564453	26429.8	180551	91854	12388	532685	236197	226902	64396.7	17046.4	392757	78720.3	16794.5	245663	313131	31484.6	82.6876	362959	39655.5	109153	1.10835e+06	360825	598110	153105	214946	14427.7	68023.8	45812.2	473047	20599.1	400985	466647	883672	51461.1	637038	435736	414640	303439	423646	215113	14.0762	434433	147092	30682.5	166593	14829.8	1687.88	58720.9
PC 38:1 (21:0/17:1(9Z))	282297	555927	27958.2	177616	86255.8	16571.5	513293	284264	201754	61519.9	32399.6	372941	73346.3	20595.6	265237	312894	45349.9	96.9494	383561	37430	98221.8	1.06357e+06	340864	547883	140788	212445	13801.5	69918.5	44210.1	474247	25683.5	411814	438375	879855	49636.9	645126	425321	437868	439748	453166	217731	5.86114	459360	148993	27940.2	205614	15782.5	1432.78	61328.7
PC 38:1 (22:1(13Z)/16:0)	11028.5	19357.5	5011.81	12261.6	5986.09	2150.31	14862.4	9270.47	14777	8422.49	19657.1	15432.6	6050.32	2817.12	19868.6	15937.2	31910	66.3668	48123.9	3300.33	7506.86	11027.3	24124.8	12814	9878.92	24349.4	3245.57	25353.6	3200.65	20757.4	8650.93	18102.5	17125.9	21054.6	3292.49	25609.1	12303.9	25123.4	22537.2	25716.8	25705.8	34.8298	32037.2	7401.73	11918.9	13386.2	3281.46	1119.28	2718.79
PC 38:2 (14:1(9Z)/24:1(15Z))	13300.8	27071.3	5800.86	13407.3	11459.4	8651.13	17301.3	14907.5	25090.7	16658.9	19595.7	25753.1	19446	5415.26	34382.7	29279.4	51972.1	64.873	38963.8	6236.72	11812	10455.3	31816.9	25913.2	23079.1	36375.1	6014.79	21457.8	4978.92	34685.2	13307	25022.3	30238	25104.5	10433	18978.4	25715.5	35487.8	19576.5	13470.3	14840.9	16.6459	47800.1	11049	14051.5	23525.4	3561.82	859.713	9514.74
PC 38:2 (16:0/22:2(13Z.16Z))	535513	603370	67569.2	225362	146782	41043	532472	652777	653908	183927	57625.7	891707	208320	30227.5	570050	425759	88434.1	145.362	326981	106339	230110	761311	501863	685464	286159	399834	31422.1	128906	84203	616889	59767.6	645172	653755	881375	103157	944401	511225	401668	607103	445310	720343	104.619	383143	289077	78278.3	420583	23872	2299.43	186743
PC 38:2 (18:0/20:2(11Z.14Z))	469220	571862	77250	244723	145247	40972	502767	551392	653289	208453	80513.4	785457	257853	30299.6	242497	529120	96225.4	80.159	231404	75414.1	236930	785055	523185	684801	292458	358339	24675.2	91925.9	63404	495550	56630.8	511741	675160	798554	131796	773514	525327	315429	679064	251776	579319	75.9993	260985	369827	43094.5	253942	19150	2567.61	205128
PC 38:2 (18:1(11E)/20:1(11Z))	533156	598065	57630.3	221975	143230	56749.8	529748	633002	646629	203239	56545	931906	196921	30471.2	582763	417302	103642	136.305	340156	106566	226312	745026	499722	678500	286214	398734	36529.6	174247	84737	629365	61413.4	651891	643079	881285	106072	957738	507598	404828	606146	466682	726846	123.937	400960	291850	80689.2	426491	24593.6	2397.31	183146
PC 38:2 (18:2(2E.4E)/20:0)	508034	500268	1851.4	46390.4	9366.05	5269.72	444828	500363	392667	140636	46277.9	538836	228489	19473.3	605809	375496	98878.7	147.937	372207	95944.2	159916	615144	402825	502546	277378	368439	40100.5	196351	94203.2	536007	48280	610155	509869	724339	90775.1	849969	429505	420718	407104	554527	690364	62.6035	468828	261748	98949.9	540328	44524	3298.34	154124
PC 38:2 (20:2(11Z.14Z)/18:0)	319913	278072	27906.4	111350	68671.9	20533.4	249280	216934	351128	95743.4	27233.1	441514	151849	16030.1	446144	200052	59250.6	220.484	286118	46477.1	106607	341033	225361	292894	153152	234126	25459.8	112513	67168.7	330263	30417.9	404901	256131	392980	80959	490942	224506	276856	406025	441447	436532	172.211	328982	223172	88422.1	442493	25609	1039.08	88784.9
PC 38:2 (24:1(15Z)/14:1(9Z))	459663	560630	77050.1	245203	144102	44381.6	497057	553945	641149	209720	68326.7	922975	256367	29799.9	230797	455295	93054.5	23.0865	224883	67270.8	233086	776707	515350	674260	285068	347557	24624.7	87328.1	60417.9	485277	56343.2	481922	672088	784260	130579	755611	525045	303701	669406	236064	559840	2.86813	250726	365171	40740.2	238374	17345	2699.48	203860
PC 38:3 (18:0/20:3(5Z.8Z.11Z))	198543	348965	29275.7	138004	25334.2	53339.5	281466	278660	207804	136585	142064	186054	217521	19911.6	202264	237671	53899.3	177.788	360709	72845.7	96177.4	326690	311440	279944	305758	202966	17645.6	144687	57541.3	187179	56215	210990	193267	320793	97248.6	246585	453084	131312	191477	162183	1.04178e+06	55.0523	85099.6	90110.3	92222	192110	25384.4	8901.23	75345.9
PC 38:3 (18:2(2E.4E)/20:1(11E))	19488.6	27071.2	7477.82	19863.8	7371.94	5281.83	57442.3	15546.5	13670.6	14080.3	22432.9	16327.5	15363.1	3626.27	38689.5	42820.2	22677.1	45.9866	69225.3	8788.52	10419.4	85243	11854.9	30797.5	26453.5	42379.4	2848.64	30217.2	9886.79	47003.5	10685.3	67266.1	47844	91506.4	11878.2	117020	28230.4	51219.5	47655.4	104253	109146	32.4528	15514.6	26940.8	35011.1	101021	6625.12	1196.49	8705.75
PC 38:4 (16:0/22:4(7Z.10Z.13Z.16Z))	22029.1	39888.1	17069.9	12094.9	24937.3	11434.2	18115.2	39809.2	31389.3	35132.2	11484.1	43392.9	39578.8	10941.9	20871.1	27320.8	15186	351.809	22224.4	20942.6	23237.5	34562.1	38832	42798.5	56575.9	30574.5	3887.61	13564.5	15256.5	31132.6	17291	32141.6	36760	26858.1	19291.7	36789.8	49599.9	17851.6	22359.7	7610.17	14282.9	17.7614	7471.41	12486	4455.92	11169.5	4949.12	5188.34	18616.9
PC 38:4 (18:0/20:4(5E.8E.11E.14E))	31606.3	41369.9	9832.61	13064	19235.5	12401.5	24549.6	33256.4	35234.7	31222.3	7383.18	44735.6	34785.5	12839.4	27183	26308	19628.8	262.449	31094	24888.3	24326.6	38520.6	36838.2	49617.4	50221.9	34419	11726.1	26173.6	18660.1	48085.1	19749.1	47093.8	35837.5	26724.3	25171.2	43021.5	88708.2	26637.9	63151.8	10998.4	18221	28.2652	12423.5	17296.9	10376.9	22160.8	13216.7	6917.01	14248.8
PC 38:4 (18:1(11E)/20:3(8Z.11Z.14Z))	5528.43	5158.48	2487.69	6105.68	2700.5	1707.54	5161.9	4324.94	6042.29	3614.69	990.455	6531.71	5178.16	1326.47	4673.27	5593.83	2833.64	52.7837	4529.38	1105.96	4142.8	7809.79	5174.82	7788.61	5323.89	8580.68	1457.08	2152.58	1976.72	4785.12	2181.94	4548.99	3990.92	3777.67	3211.56	4948.91	7791.12	2872.63	3696.38	2230.12	3302.75	15.9946	2939.03	2518.63	2105.6	3747.61	296.275	1143.9	2129.79
PC 38:4 (18:1(11Z)/20:3(5Z.8Z.11Z))	2454.16	6669.18	1860.12	6627.15	2789.82	828.415	2754.24	4594	5579.79	1790.38	1766.42	5271.9	3471.9	403.279	2649.99	4764.58	1252.22	102.482	878.397	1653.14	1663.57	6179.3	3527.72	6329.54	3444	4215.2	1359.65	292.946	1789.84	2909.7	1813.02	3190.29	3694.25	3309.57	1496.34	2775.97	4965.67	2210.24	3805.34	1044.83	1670.35	20.4619	2237.34	1796.17	755.47	424.141	576.574	636.479	2766.14
PC 38:5 (18:0/20:5(5Z.8Z.11Z.14Z.17Z))	79127.2	152674	26179	102806	17128.6	28418.7	239101	107236	116650	43954.1	18125.1	132708	35506.9	7908.57	65288	90468.9	10218.4	78.0448	121504	18838.1	34300.7	231957	353163	148099	42395.8	113779	11708	29664.2	25352.5	81165.8	3710.75	147100	200199	586543	18438.1	282943	140891	82066.4	73252.2	174220	1.03554e+06	4.34742	53537.8	49531.3	19459.7	68429.4	4595.5	683.744	37791.7
PC 38:5 (18:1(11E)/20:4(5E.8E.11E.14E))	31909.8	36339.8	6667.52	14352.5	11849.1	6538.77	20336.1	31192.3	29143.9	16373.4	3667.69	34729.9	18936.1	6118.76	29159.7	27936.4	4640.66	103.744	35147.4	15358	8153.4	26696.6	23338	28482.3	35428.7	29127	11688.5	12505.5	25180.1	31082	6291.54	26326.4	28985.8	28210.6	19141.9	44416.6	32884.5	19407.3	72711.5	19387.3	18324	19.783	52657.7	11171.7	18669.3	66892.9	10394.3	1567.11	37763.9
PC 38:5 (18:2(2E.4E)/20:3(5Z.8Z.11Z))	54358.4	299198	25806.2	104931	17565.4	20847.1	229090	107361	108965	39922	17280.3	80733.7	42898.5	5896.51	27999.7	97659.6	6146.8	95.6177	55688.3	25293.7	31150.2	252319	359301	146744	40067.4	88158.9	6655.8	14838.7	18521.8	27964.6	4786.26	114353	185215	524705	22388.9	218231	134479	61609.8	68908.3	95731.2	647693	43.0451	44660.7	34979.5	6754.61	32285.4	2807.53	1999.28	38513.9
PC 38:5 (22:5(4Z.7Z.10Z.13Z.16Z)/16:0)	52297.6	36721.2	22184	15034.1	10505.3	19623.4	199835	103132	96348.5	37973.6	18173.6	123904	38377.6	5320.78	40894.5	100049	6153.88	106.241	43839.1	23799.7	29975.4	231220	340180	140989	42093.8	78315.8	6771.11	11224.6	15247.7	48712.8	5981.65	103840	180897	477107	20367.6	185783	134119	52792.3	57944.3	74779.3	543814	37.4038	34766.9	28559.6	7683.55	24702.2	2619.91	2583.81	34337.8
PC 38:6 (16:0/22:6(4Z.7Z.10Z.13Z.16Z.19Z))	6308.59	32204.7	19566.8	11687.6	18652.7	21699.3	11486.1	30605	33939.9	31940	17322.9	28541.5	23605.5	5699.6	24772.2	10773.1	11808.9	38.4224	36169	21859.4	20293.5	15997.4	11676.7	12966.5	35047.5	21527.6	12704.2	32017	16075.5	13543.3	7224.17	11191.4	9717.06	6829.03	26113.1	17271.1	18384.9	3302.39	10510.8	7244.51	16443.9	30.6928	2993.13	7265.51	2665.3	7545.94	2234.68	1021.28	16188.5
PC 38:6 (18:1(11Z)/20:5(5Z.8Z.11Z.14Z.17Z))	9742.27	28389.3	18461.1	11198.4	18213.2	16458.1	10780.2	25748.1	20473.5	27170.1	15908.4	22315.1	17738.2	4737.85	27232.4	5754.75	6877.69	80.4637	19656.4	18814.1	19650.6	14152.6	12990.8	12638.2	39012.6	23385.8	8745.3	39738.1	10283	12029.7	7566.56	6108.27	20203.7	6562.06	24499	14693.9	25989.8	6182.18	6087.87	8692.36	18586.6	20.6871	6701.41	9630.33	9933.99	6812.07	4180.97	1406.04	14101.5
PC 38:7 (16:1(7Z)/22:6(4Z.7Z.10Z.13Z.16Z.19Z))	2834.09	3611.04	297.788	2303.2	1373.63	426.13	2416.91	2322.42	1560.76	1326.38	2111.96	1689.12	1075.27	505.477	913.594	1812.11	2271.24	14.4397	2210.31	460.296	1140.44	8258.34	4227.66	5305.81	800.975	1767.01	206.184	919.546	319.121	2038.34	757.458	4866.65	6224.49	8353.9	519.263	1400.5	1359.04	2065.79	1919.21	2643.12	12094.2	15.913	1221.03	716.265	446.038	696.311	199.718	42.3316	876.653
PC 38:8 (18:4(6Z.9Z.12Z.15Z)/20:4(5E.8E.11E.14E))	2672.99	11681.3	838.134	3316.26	3119.45	523.58	5780.13	1720.61	4644.5	1551.97	16829.3	6771.3	667.945	656.295	2205.55	3113.63	17598.8	21.5664	5668.03	623.059	4967.8	8885.16	22142.7	5998.33	323.13	2499.25	475.962	10311.4	301.622	1529.29	7971.42	17079.2	4946.63	11257.5	2035.9	9853.7	5535.5	3681.17	6464.72	3764.25	25530.7	54.0583	5705.76	1148.86	4373.73	3674.62	255.123	166.372	1459.65
PC 39:1 (18:1(11E)/21:0)	5433.15	22574.8	1559.82	185408	3943.59	1573.01	70577.4	8085.78	5795.59	4655.39	14777.6	12297.1	3373.53	778.851	8776.16	8457.42	24796.5	124.894	33221.7	931.232	12194.4	46879	17469.4	7608.15	3828.23	15939.2	1676.22	5236.9	1229.02	3031.9	5258.17	14580.5	9201.82	37053.5	1087.37	19371	9233.58	14487.2	6986.64	5068.38	9218.71	31.525	9191.48	3075.14	1693.42	2425.87	929.644	173.568	1873.75
PC 39:2 (17:0/22:2(13Z.16Z))	20608.3	56470	49170.7	54318.9	36213.1	28265	14311.4	71471.7	41519.1	48920	35606.9	38575.2	66853.8	51199	8344.75	67346.1	17551.6	32225	827.662	30535.6	23637.7	16067.8	40492.5	62814	24922.5	14414.4	12013.9	10108	25453.5	24757.8	16337.2	10008.5	7495.04	24524.6	16667.4	8331.45	57010	16180.5	20900.4	2047.01	1621.18	24.3228	2353.66	12846.6	3273.07	4210.99	3226.46	2307.56	36293.9
PC 39:7 (17:1(9Z)/22:6(4Z.7Z.10Z.13Z.16Z.19Z))	137230	162374	12618.2	20410.5	47695.4	19380.7	151950	140581	108413	85771.2	15863.1	134555	79527.9	18836	150965	209479	18085.3	166.455	163172	25894.5	75118.3	543959	152303	236754	58656.1	180962	14309.1	74688.5	35176.7	257236	18438.2	237914	147450	239067	32360	242307	237482	226592	190567	182585	86690.7	14.2892	236584	101038	19288.2	166221	6062.36	1705.2	70186.2
PC 39:7 (17:2(9Z.12Z)/22:5(7Z.10Z.13Z.16Z.19Z))	87041.9	111300	13249.1	16103.8	30462.6	15737.5	125048	107238	94589.3	64648.2	12760.3	116703	56561	13355	140334	173552	15467.3	4.832	184600	16528.5	67843.2	436280	117004	174905	53262.5	154986	6789.7	78844.4	32752.7	229186	14320.4	250529	130734	185822	35465.9	210353	184161	213016	170273	210585	82680.1	15.5176	270219	81230.7	32331.3	192173	6705.35	698.465	42580.5
PC 40:0 (15:0/25:0)	24626.4	17930	22181	12225.7	24689.9	27277.4	11473.1	17565.2	13650.7	16120.8	17112.7	18446	23016	21181.1	12606.5	28615.7	15724.9	30174.2	7371.64	30481.2	13804.3	10501.2	21380.5	24231.5	20703.1	26924.9	18072.8	24631	24067.1	26507.1	24528.5	11083.3	14431.8	15154	20874.7	18740.6	22551.9	15441.2	10636.4	7158.67	9698.84	504.404	4005.27	8199.47	7271.77	9069.3	5526.74	11091.6	12285.3
PC 40:0 (17:0/23:0)	22617	17076.3	20528.1	11924.9	22986.9	24223	12481.7	20537.6	14370.1	15794	17624.4	16502.7	24285.8	23906.6	11802.8	24527	13913.8	28988.7	7538.94	29213.7	12217	10546.3	22645.2	22816.4	18924.9	26211.5	15735.9	22814.4	24007.8	22197.2	21715.7	12161.1	15440.3	14554.8	19219.7	18693.3	24003.4	14938.9	10970.5	7550.33	9835.1	355.295	4799.55	7709.35	5489.59	7362.63	5213.3	10759.2	12689.3
PC 40:0 (18:0/22:0)	9593.38	15774.7	18008.1	10435.9	13825.5	16365	11071.2	16905.8	10686.4	15707.9	14239.1	15505.2	16779.5	13727.5	6193.13	25518	8572.01	23392.2	2764.43	21363.3	9670.26	9749.48	18573.9	21774.6	16483.2	13844.1	6773.02	11279.8	15520.7	16644.5	9806.02	4143.43	10631.3	10336.5	12882.1	11325.3	17694.8	9303.35	8270.42	4434.59	3041.61	62.2535	1625.93	6046.69	1851.31	3711.68	1243.99	6404.75	12217.4
PC 40:1 (24:1(15Z)/16:0)	23448.6	20643.9	27707.5	15654	25849.3	24408.9	13364.6	24549.1	19609.5	16107.2	22191.6	19459.2	27343.6	22015.2	13046.9	32232.1	15559.5	17090.6	3915.83	33966.1	19115.3	9368.38	26277.5	30483.4	27895.8	23277	17426	19186	27516.6	21635	18367.2	10517.9	5596.04	19934.3	16627.3	9408.79	32641.7	19901.1	14194.4	7690.04	3566.52	37.4295	5659.65	10970.6	5240.24	10814.7	6650.07	6845.88	16482
PC 40:1 (25:0/15:1(9Z))	10934.3	15710	14876.2	16586.4	17798.5	13351.6	9169.21	20023.7	14489.8	13763.5	8686.39	10605.3	22832.9	20830	5329.11	18305.4	6194.09	14675	986.589	16790.9	11929	7577.36	14880.4	24973	15688.8	10146.8	6875.36	8502.18	9213.93	10059.5	6286.12	3815.47	3767.76	14259.4	8362.99	4426.66	23720.5	8727.29	6713.65	1858.79	2080.37	1.65929	1205.67	5199.18	2061.05	2166.97	1332.91	3646.94	16776.6
PC 40:2 (14:0/26:2(5E.9Z))	28844.5	57080.4	855.481	29014.8	4618.54	895.868	51604.6	14520.7	17500.9	6125.42	17988.2	76778.9	3492.68	444.257	16775.5	8047.32	17910.6	62.0117	17404.4	1162.83	11646.7	133058	22488.4	24246.1	4555.56	29079.6	1102.15	3144.62	1236.09	42062.1	2931.31	37093.8	36329.5	123433	1912.82	89394.5	23807.6	22711.2	47740	71684.3	70589.3	23.7189	34035.1	14129.8	1365.26	21710.3	673.502	431.613	2950.14
PC 40:2 (16:1(7Z)/24:1(15Z))	3380.7	6533.61	1036.45	10137.2	1055.37	1996.79	9927.87	4417.84	1227.24	900.318	11518.7	6440.59	3027.19	636.327	3455.82	4747.67	25645.5	26.0762	5144.88	1019.15	874.448	13791.4	5375.26	4483.34	1202.39	10956.8	1041.19	1696.85	578.015	2711.1	3675.16	5145.19	8283.83	8940.79	516.528	12582	4673.6	13935.8	4359.21	4943.99	6765.59	32.3504	6061.46	2697.41	871.871	6396.97	717.902	379.754	557.659
PC 40:2 (17:2(9Z.12Z)/23:0)	3712.39	56280.5	789.854	26452.5	4678.63	1557.61	48869.5	14011.9	16337.3	6275.7	18944.9	5677.57	3875.41	420.063	16787.2	8072.96	17302.8	77.2725	17100.4	998.417	967.49	129468	21707.6	23373.7	4538.54	28014.3	1121.2	2998.25	2483.86	34640.2	2751.26	36029.6	34666	127560	2203.63	86719.4	23122.6	22180.4	46881.8	105024	70796	27.7279	33347	13943.5	1532.24	21757.4	659.627	285.18	3080.25
PC 40:2 (24:1(15Z)/16:1(7Z))	32753.5	59588.6	949.61	40776.5	3822.09	2314.43	67754.5	4005.47	35615.6	6221.21	12207.4	7145.25	3228.97	658.396	16428.3	10594.1	18803.5	26.0342	19897.2	537.181	11225.6	155197	26830.7	23407.8	5747.79	26917.3	997.916	4369.51	650.101	20483.1	4981.18	57617.6	45749.8	103538	511.593	104493	27701.5	24578	53290.2	68762.6	68296.6	47.9596	42391.7	9051.7	1285.19	20750.1	727.404	419.562	2213.84
PC 40:3 (18:1(11E)/22:2(13Z.16Z))	48297.9	55581.3	713.637	37579.3	3115.9	729.472	85652.3	46200.8	40674.1	3267.84	7146.84	88251.7	12586.4	805.92	5291.51	39516.6	6325	36.531	15495.8	1322.39	9638.73	367691	53702.8	68147.1	16211.2	62437.4	19.4203	455.653	2064.39	27965.4	216.375	26522.7	147600	177960	2710.15	135109	62050.5	37961.3	63382.9	19673.2	59539.7	11.6686	24476.6	19472.4	914.82	19301.9	307.579	129.959	8163.06
PC 40:3 (18:2(2E.4E)/22:1(13Z))	25307.6	62954.8	544.678	43052.7	2170.41	1516.75	103234	43123.6	43152.4	9115.25	26931.3	84670.7	23011.1	721.815	32500.1	52663.6	8158.08	90.2562	25130.3	1958.64	3303.28	366166	45427.1	79325.8	23189.8	77295	408.654	2378.73	4020.73	29479.4	1324.32	57615.1	157144	196742	6901.74	172502	39646.3	56212.8	67042.7	39520.1	39008.3	25.5509	46520.1	17563.6	1741.65	53398.5	400.505	222.861	3932.19
PC 40:3 (18:3(6Z.9Z.12Z)/22:0)	54399.5	58835.7	686.402	28034.5	7128.97	1699.24	92953.7	36852.2	12677.3	3643.14	16222.4	95206.4	11170.7	712.016	11425.6	57999.8	2059.63	23.7869	17363.7	1211.94	5402.9	379574	57741.1	73846	16830	70363.4	276.019	3338.81	1675.66	40255	211.76	43376.3	152158	184149	3901.39	134839	60707.6	43889	70867.8	25135.6	63931.9	6.30764	29137.2	21637.2	1587.87	35055.5	274.811	195.215	8273.81
PC 40:3 (20:0/20:3(5Z.8Z.11Z))	80844.3	74963.6	468.26	42420.7	5902.14	1907.79	101221	45990.7	44731.9	4232.43	17451	100825	18851.5	369.352	31652.2	57844.6	5766.61	20.039	43953.4	4275.56	4099.23	377806	61592.7	88459.4	11669.7	72420.5	480.599	4493.89	2871.7	46911	987.291	51178.1	158113	193268	5741.33	147961	57841.1	54799.9	73097.7	32655.4	72243	29.2874	36610.5	27697.6	1939.63	40984.5	289.876	16.4254	4283.66
PC 40:4 (18:2(2E.4E)/22:2(13Z.16Z))	53105.6	35092	971.991	10510	3934.94	362.382	42745.4	18590.3	31010.1	3539.12	7868.94	23877.9	9461.33	1110.12	8029.56	25231.9	2676.93	3.34265	24369.9	3799.88	7915.7	125246	11656.6	47604.3	7641.11	42888.9	1474.49	2487.13	1255.26	25860.7	724.977	27876.9	76313.8	100340	5077.77	31874.3	38436.7	22881.9	36167	23171.6	31718.3	18.6816	28947.8	12778.5	4087.93	28790.7	1183.71	39.9607	1318.88
PC 40:4 (20:2(11Z.14Z)/20:2(11Z.14Z))	10199.5	4507.19	1484.38	9942.97	1665.73	1203.7	7526.41	6824.85	9057.26	2147.23	3411.33	3813.28	5144.37	1374.12	1853.95	10644.9	3873.22	16.5565	4220.7	2821.46	1361.84	22769.5	7593.06	12546	5197.61	7956.87	543.412	1319.24	818.396	4840.13	1446.97	8080.25	26407.7	26201.9	1282.73	23497.2	10674	5344.44	7513.21	2198.08	6647.07	13.5681	2553.04	5294.13	1266.79	3558.17	845.751	171.637	3482.22
PC 40:6 (18:1(11E)/22:5(4Z.7Z.10Z.13Z.16Z))	57018.3	2104.2	1309.72	1695.89	3838.59	1645.03	63839.1	2174.42	35671.6	2822.18	6836.7	3709.56	8689.36	3894.87	19504.1	33405.7	7529.93	50.2308	44488.1	7535.9	980.344	78786	86160.7	48480.1	16134	24441.1	3411.65	7240.11	9051.98	32522.3	2759.29	39489.1	68112.5	171029	8709.37	47917.7	57183.6	19229.3	39299.2	49428.8	361807	16.15	49716.7	18651.7	5795.45	74673.9	3330.9	720.412	7047.36
PC 40:6 (20:2(11Z.14Z)/20:4(5E.8E.11E.14E))	54860.4	64089.5	5573.21	11444.5	4083.02	7213.29	64443	22165.8	35920.3	5130.21	7077.61	40695.7	5440.65	2516.08	19359.4	33933.2	7109	47.3673	43671.9	7626.9	13004.4	80950	86953.2	49764.3	15881.6	25184.4	3420.46	7257.81	9040.61	32992.7	2914.37	39780.2	68819.3	173467	8926.28	48332.2	57960.7	22772.6	39127.7	49427.7	366614	13.7363	49364	19399	4815.7	59456	3414.04	744.176	7391.79
PC 40:6 (20:3(5Z.8Z.11Z)/20:3(8Z.11Z.14Z))	61796	64431.3	6053.52	16342.8	3567.36	7129.96	57497.5	28574.6	37313.3	7853.7	6234.04	47014.3	20101.7	3232.38	15011.8	37337.9	4452.31	9.14097	34033	11266	9972.47	107225	119118	62248.1	16217.1	22048	3599.22	6757.14	7864.16	27401.3	1728.92	46324.3	77598.4	182483	12049.6	41616.7	67903.2	18099.1	45703.9	32176.5	267141	3.19955	16253.3	31129.6	2618.71	50727.6	977.72	295.644	14500.6
PC 40:7 (18:1(11E)/22:6(4Z.7Z.10Z.13Z.16Z.19Z))	23305.3	123787	7123.76	30393.7	3952.85	5848.03	78039.7	25915.2	22761.5	13944.9	4676.38	30796	6398.87	1378.56	6142.01	21025.7	3268.36	60.6818	47093.3	5604.99	11642.6	68997.6	108021	35536.2	7917.29	33438.9	1556.75	3716.97	3273.07	21148	1418.83	74017	52300.2	289559	6142.7	74391.6	41483.7	45552.7	45496.1	66495.3	597005	16.154	33512.5	15853.5	3514.32	24309	1282.79	467.141	5473.39
PC 40:7 (18:2(2E.4E)/22:5(4Z.7Z.10Z.13Z.16Z))	19114.4	129023	4846.09	32379.5	5325.55	4659.84	76710	31945.9	16414.6	13936.9	4715.46	36228.9	11879.5	1562.77	5489.6	23902.5	1436.68	78.3019	34443.3	4957.85	15508.1	75509.8	116293	37252.9	8347.35	28432.6	2194.11	3007.31	1667.44	17996.3	1211.96	58333.2	52801.3	279664	5898.59	67044.7	48430.3	34967.8	56285.7	52615.5	503108	29.0362	15263.2	20617.2	2383.32	18283.4	589.564	460.534	6195.2
PC 40:7 (20:2(11Z.14Z)/20:5(5Z.8Z.11Z.14Z.17Z))	16677.7	85248.4	2744.6	19912.3	1172.42	1633.22	49742.9	19789.3	11058	9979.77	6957.13	23989.6	7497.88	1385.23	8435.57	13067.6	4565.27	17.2782	51972.5	3488.79	4977.66	40199.1	69260.4	19917.6	4347.19	20569.3	906.955	3703.68	3911.08	16287.6	3650.7	56274.4	35015.5	195734	5192.39	55154.1	26228.1	53529	44759.8	78544.1	495054	9.13538	46526.4	24231.6	6489.12	31304.7	1327.65	568.772	4042.45
PC 40:7 (20:3(5Z.8Z.11Z)/20:4(5E.8E.11E.14E))	24312.5	124483	5226.9	31178.9	4886.36	4713.36	81388	31778.2	24866	8554.57	2871.07	35901.5	10708.4	1441.91	8900.7	22932.8	1364.88	79.1531	32239.1	4850.27	15577.1	75157.3	116700	36213.7	8228.5	26907	1812.57	2759.06	1576.47	17499.1	981.621	59344	52640.4	277637	6318.92	66009.4	47342.8	33283.3	53405.1	47192.8	486492	24.8899	15854.2	13659.5	2264.14	16481.2	502.834	530.114	6306.26
PC 41:2 (18:2(2E.4E)/23:0)	11494	45886	1818.85	520227	6214.65	2207.16	101171	20137.8	9923.35	6672.87	28489	24180.9	4466.79	2169.01	41711.8	10955.7	10815.2	55.2047	136190	3235	15937.2	156910	28803.6	15492.4	7694.49	53079.4	739.36	4709.16	1492.43	10996.1	4119.55	45278.4	36760.8	107453	1724.42	108324	22291.8	17945.8	15976.9	32648.4	32336.7	33.1418	6946.2	4594.74	4478.88	5287.88	759.367	169.322	5148.52
PC 42:0 (16:0/26:0)	14772.6	20434.5	21820.9	26139.8	21824.2	17237	22562.2	22806.3	19240.3	12679.6	20355.4	18196.9	23582.8	21951.5	8329.27	33330.2	14285.2	31488.6	3785.07	18351.3	8604.33	12857	33467.9	37859.8	21630.3	24562.7	19005.8	12442.1	12901.6	18775	30103.2	4191.4	19723.3	22198.1	11941.9	19831.5	26646.9	27033.7	8374.67	4457.31	7612.56	561.436	2544.5	7635.25	1128.76	2958.42	1746.55	9130.22	11665.7
PC 42:0 (19:0/23:0)	5378.05	75379.4	80840.4	8883.74	61832.3	57689	3204.48	68600.7	34409.4	59681.7	110429	29755.8	30253.4	21790.3	13371.3	59120	54089.7	1037.79	2652.89	29475.6	27021.5	2618.77	11549.5	7433.81	8882.58	4733.35	8371.67	29456.4	48444.5	10187.7	28821	7895.43	4404.69	6634.79	14410.2	2568.1	18724	2299.07	25850.7	4376.47	17941.6	37.273	3929.8	12569.6	4380.36	853.513	2061.2	889.383	93275.3
PC 42:1 (16:0/26:1(5Z))	12719.2	21455.6	25414	22844.3	18788.8	19215.2	19110.9	23092.5	14877.5	12030.4	13600.5	16975.4	24693.4	17504.5	7295.85	34400.9	9779.23	30639.5	2976.58	12475	8305.38	8382.29	28473.1	32993.1	16505.7	17572.6	5571.91	7933.18	12379.8	15066	16789.2	4262.29	16386.6	12742.1	11223.8	18180.9	22533.7	11144.4	6703.21	2998.02	5585.6	57.3888	1634.18	4090.53	420.89	3547.17	1871.95	5471.18	9065.33
PC 42:1 (18:1(11E)/24:0)	11972.8	19695.7	23945.4	21580.3	17388.3	18013	17986.1	22220.2	14614.2	11517.7	12347.1	16274.6	22525.1	15944.6	4345.87	33413.7	8920.55	30088	2785.86	11048	7933.87	7001.4	27397.2	25335.1	15404.1	16235.9	4752.67	7227.18	12020.5	14437.6	15160.6	2699.21	15404	11095.6	9424.41	15885.4	19266.3	9588.87	6005.66	2961.02	5380.47	73.4082	1523.95	3776.79	605.082	3488.42	1784.44	4884.02	8182.93
PC 42:2 (16:0/26:2(5E.9Z))	20023.9	20946.9	27932	17713.1	24345.6	22855.6	14878.1	24526.3	21058.3	12613.1	17067.2	20695.2	32249.1	19794	11598.5	23641.9	18412	17421.4	3072.27	24318.8	17621.8	11653	23987.5	30420.7	25460.2	20467.3	15396.7	14962.3	18140.7	21255.5	16006.3	8111.57	10354.5	21949.3	14294.2	16303.5	29568.8	22766.7	10641	7046.78	4648	25.8063	2416.21	7909.43	3684.67	4223.25	2546.42	6163.66	15475.5
PC 42:2 (16:1(7Z)/26:1(5Z))	26360.6	24792.2	32255.1	18754.4	32343.4	29783.5	19324	19329.1	19813.5	13153.4	22450.4	19727.6	28193.7	28300.6	23411.2	29595.1	32321.9	16594.2	8014.8	38725.8	20171.9	11282.4	32818.4	33426.8	35305.6	34560.9	41681.3	33904.7	30756.8	32194	33386.2	13819.7	12307.5	24476.2	24555.7	17994.5	27480.2	33008.7	19162.7	14132.7	7917.38	57.3367	12613.7	13195.1	12775.4	13204	12224.4	8852.9	14786.7
PC 42:2 (17:2(9Z.12Z)/25:0)	11693.8	16389.4	16317.5	14680.8	13977.5	10444.3	9569.82	15026.4	12481.7	7721.14	8186.08	8915.71	17953.4	12849.4	5297.45	15517.7	6345.25	11085.6	1412.47	10837.1	6122.57	4690.06	13299.2	18633.1	9825.9	10185.4	4531.13	4493.08	5400.54	11189.5	7179.67	1163.95	4250.86	11407.8	2598.55	5845.37	14296.7	6405.94	2958.13	2059.11	1818.53	58.4456	1495.91	2345.41	593.825	850.228	894.462	2564.02	9764.28
PC 42:2 (18:1(11E)/24:1(15Z))	15868.6	16975	21273.8	18464.2	22326.2	14301.8	15318.2	18763.8	16082.3	9018.7	10110.5	14193.6	23175.5	15332.1	6586.66	19363.2	9546.93	14467.7	1546.09	14217.6	10983.5	6838.76	17489.2	24328	18410.9	12118.9	6777.89	7572.86	10512.7	15916.5	13462.3	4057.74	7139.9	16446.6	11569.4	9664.93	24762	12482.8	7551.08	4567.92	1622.97	16.0532	2581.15	3493.59	1779.87	1748.42	1838.53	3622.93	11712.5
PC 42:2 (18:2(2E.4E)/24:0)	18043.9	19642.6	25631.2	17458	25630.5	19293.1	15504.7	22023.5	21525.9	10848.5	13256	18185.5	28246.7	17954.3	7297.38	23887.6	13762	16999	2075.84	20545	16059.2	9993.59	23193.8	28326.5	20768.1	15931	8419.09	11343.8	14632.1	18011	16458.4	6642.41	5946.68	19951.1	17122.1	13334.8	30104.1	17728	9748.96	6223.74	3967.94	24.8288	1884.27	5189.6	2971.33	2783.45	1830.58	4911.81	13682.8
PC 42:2 (20:1(11E)/22:1(13Z))	18713.4	20971	26975.2	17215.8	24967.6	20836.9	14545.2	23517.4	21431.4	11806.1	15352.2	19565.7	30327.7	18948.9	9715.45	23806.2	16480.4	17231.3	2612.04	23202.2	16845.5	11251.8	24458.1	29539.6	24571.4	17651.3	15917.2	13332.8	16561.7	20673.8	16210.4	7732.95	10140.1	21050	18017.3	15146.8	29410.3	20867.4	10239.6	6676.41	4142.05	25.1558	2141.15	6269.53	3349.93	3601.14	3901.79	5600.29	14662.2
PC 42:2 (20:2(11Z.14Z)/22:0)	26806.5	24941.5	30560.2	19036.2	32386.2	29705.7	18853.1	20312.9	20118.3	13462.5	21238.2	20567.3	28552.2	28764.9	23091.9	29912.8	31871	17049.2	7876.18	38776.4	20060.9	11006	34151.9	33443.8	35034.7	34256.6	41192.5	33242.5	30257.3	31899.1	31234.8	14070.5	12343	25024.5	24316.1	17254.7	28060.9	32853	20216.2	13609.1	7823.3	70.4239	9675.12	12959.4	11842.9	12746.2	12106.3	8681.12	15376.9
PC 42:3 (18:2(2E.4E)/24:1(15Z))	10706.3	14048.3	27260	12089.3	13478.7	17038.2	2483.05	11135.3	6643.25	6320.53	4641.71	13460.6	19787.6	6087.25	8110.97	6986	8161.9	4238.7	1115.07	14157.2	8947.63	5022.86	14768.8	13089.4	16184	3020.43	12101.4	6635.41	7709.54	15146	5267.79	2240.38	3447.94	10459.2	8505.25	1986.83	12401.3	10660.3	6293.96	912.58	1283.12	17.0903	3294.65	8222.23	1394.86	1904.78	3291.28	1064.9	9292.8
PC 42:4 (18:4(6Z.9Z.12Z.15Z)/24:0)	5800.17	4898.05	1075.84	4788.03	888.095	969.933	2300.63	2456.9	2607.86	635.947	5479.16	17178.8	1153.19	1986.41	2548.92	1824.35	4459.35	57.6099	2756.75	221.908	937.203	7343.53	9122.14	4852.41	2107.56	5339.42	401.77	1027.43	333.545	3655.62	1101.64	4977.64	22270.2	22273.4	517.089	15338.5	5511.28	4666.97	6072.32	4600.67	4497.36	35.0704	1077.8	1685.47	1304.6	3101.51	198.652	90.7424	1095.96
PC 42:5 (18:1(11E)/24:4(5Z.8Z.11Z.14Z))	1482.07	793.106	327.021	485.465	843.64	181.912	1371.8	1238.74	1118.55	658.818	1823.09	1953.6	526.397	428.325	703.528	1824.51	1613.91	51.8231	5366.18	261.821	2296.88	2263.51	1389.59	1669.97	556.789	2306.07	729.103	932.144	535.73	1811.6	693.96	1888.98	1860.33	853.118	887.555	1623.4	2757.32	1286.37	610.893	2425.65	1508.88	37.4868	1474.3	597.963	1434.67	1741.02	197.276	60.6371	302.912
PC 42:5 (20:4(5E.8E.11E.14E)/22:1(13Z))	19587.6	32061.1	222.691	2543.92	475.065	750.405	17810	13132.4	8267.27	2039.09	2803.22	12605.8	2991.42	490.696	10181	12590.6	7299.91	1.67951	21573.8	859.856	4517.42	84404.6	10924.9	17085.6	5856.93	18780.3	215.334	2161.37	876.183	15380.9	848.093	17881.7	31052.4	23852.6	1926.81	77685.6	21541.6	12308.6	11961.2	19360.7	18260.7	0.371497	11573	3819.29	310.188	11157.3	227.599	1.8516	2888.76
PC 42:6 (18:2(2E.4E)/24:4(5Z.8Z.11Z.14Z))	11727.9	19580.2	1263.82	3529.67	545.212	240.741	9109.96	6769.1	6832.42	1419.95	3457.77	8869.22	1359.94	59.4712	4411.26	7001.79	2511.6	3.72779	10445.2	1573.03	972.812	32174.5	8795.83	8423.02	3112.39	18467.5	240.473	203.541	67.7994	9503.74	840.817	13646.2	19187.9	8985.21	941.238	8525.52	7053.48	5996.22	10247.1	9126.48	31798.3	16.8122	9811.83	6011.39	1300.07	8990.89	726.681	19.3069	1222.58
PC 42:6 (20:0/22:6(4Z.7Z.10Z.13Z.16Z.19Z))	11232.9	15388	1317.13	4492.47	285.771	394.374	13850.3	6754.68	6585.82	1726.87	4152.02	8563.11	2724.07	280.246	3262.46	5443.4	1725.06	71.527	8274.05	1521.77	487.083	70652.7	7751.35	7118.37	3511.42	16483.5	93.351	955.766	676.942	8407.36	92.1678	13103.7	21701	23021.2	281.091	8548.25	12650	6296.76	14465.3	5517.47	28174.6	2.88939	4365.26	6515.12	779.681	6559.26	913.651	92.8862	573.206
PC 42:6 (20:4(5E.8E.11E.14E)/22:2(13Z.16Z))	10874.9	13829.6	582.441	2688.06	33.8714	436.416	11466.5	6450.44	4179.31	1408.18	2943.56	7722.47	1731.07	534.687	4703.68	5444.77	3565.05	6.28577	12750.8	665.798	665.017	57691.8	7504.68	7111.18	3019.93	18316.4	174.259	957.342	565.283	8672.51	359.714	18184.3	7784.43	11683.5	1372.91	15963.5	5513.86	9209.34	10284.8	9568.91	35633.2	3.67918	9787.61	2680.66	721.766	9443.16	312.978	208.035	610.817
PC 44:1 (18:1(11E)/26:0)	31766.8	25288	28483.3	33081.4	24089.1	28833.8	33804.9	22251.9	33193.9	13950.8	25887.6	25827.2	43939.7	25456.1	19602.3	36060.3	20510.9	32939.4	19873.5	29043.2	11285.3	13390.1	54158.3	51182.1	36784.8	41645.7	29462.9	29929.8	24784.8	31694.6	45599.8	9564.81	30392.5	29951.2	17808.7	32973.9	42849.5	34173.9	15783.5	8475.84	14622.4	737.273	7618.74	10216	7252.87	11900.3	4944	15372.9	13097.2
PC 44:2 (18:0/26:2(5E.9Z))	16658.2	27867.5	28825.2	34026.3	29373.4	21291	27984.8	20893.2	21858.6	11470.8	23158.2	17591.6	34581.8	17398.7	8309.12	29980.3	16100.1	26285.5	9739.53	20376.6	9931.93	11539.6	46899.1	32713.9	27460.4	24324	10821.7	15326.6	15599.2	15555.4	28155.1	6260.43	23110.8	18230.4	13988.6	23901.9	23347.2	17989.7	8223.2	4066.68	8687.05	149.003	3359.99	8868.49	2369.18	3245.64	2693.53	8069.75	12498.8
PC 44:2 (18:2(2E.4E)/26:0)	27400.1	26963	40149.7	32641.9	43137.7	29381.1	29080	17297.4	27184.3	12870.7	31203.9	23341.6	34973	23671	24479.4	38338.1	24863	32744.3	13803.7	34764.7	10225	14614.1	44958	49413.7	33778.7	41064.6	32163.8	28969.2	34274	33227	51792.6	15412.7	25103	26609.9	20263.5	30946.9	32032.1	40328.2	13123	15017.7	17808.7	240.351	8063.89	13351.8	5341.46	11928.3	11568.9	12890.8	16762.8
PC 44:2 (20:2(11Z.14Z)/24:0)	21962.3	28526.1	29328.5	30082.9	31902	26643.3	30355.9	21671.7	24980.7	12047.9	27283.7	19281.4	34953.3	18743.2	10953	29338.2	19035.3	28959.2	10866.9	23970.9	11633.1	10426.4	39636.4	35823.8	27770.4	28952.5	15239.5	19475	21404.9	21081.9	32762.6	8066.29	23903.3	21509.7	14681	26002.4	27619.2	21578.9	9183.74	6275.24	10245.6	68.9223	2986.68	12142	3004.45	3397.93	3657.37	10159.6	14684.1
PC 44:3 (18:2(2E.4E)/26:1(5Z))	11551.8	14737.1	29589.1	8646	17132.9	13652.7	15326	17349.2	12405.6	5946.77	13037.9	6781.52	20995.9	6724.15	3615.6	20353.9	3318.76	11212.7	1122.65	9042.62	7322.31	8362.43	21330.5	21597.2	11060	7260.03	4701.9	4260.1	3713.46	9604.08	11614.4	2753.44	3317.38	7452.74	6687.89	6369.73	15166.9	5923.45	4436.79	3492.12	4028.14	0.941694	1451.51	2679.18	922.827	1781.87	350.828	1787.88	6840.57
PC 44:4 (18:2(2E.4E)/26:2(5E.9Z))	1616.33	5547.09	908.62	9680.97	1360.13	939.17	4501.68	4789.08	1314.67	1714.8	3078.28	3037.49	1658.18	498.775	1786.17	1216.09	3629.43	24.1001	3380.72	385.765	574.743	40216.5	3428.68	1880.09	966.969	3424.08	509.036	1197.84	391.939	1995.3	1313.73	2476.3	8445.88	14017.7	471.205	5516.22	2461.13	4205.52	7403.05	1646.69	5226.83	32.0877	723.908	2146.67	504.321	1080.4	172.874	174.863	553.5
PC 44:4 (18:2(2E.4E)/26:2(5Z.9Z))	15516.4	22555.7	45968.2	16162.8	13723.1	22791.8	5609.13	12925.8	16812.5	8199.97	19177.2	8964.25	28989	12101.7	14350.4	16055.4	11263.4	6660.16	1684.8	17764.9	9681.32	6050.93	22593.6	13912.8	24348.2	12622.6	28045	17607.1	15676	16401.8	12943	2594.25	4150.62	15599.9	7070.38	4112.5	16709.9	17603.9	9118.59	2039.6	2188.82	9.65082	4715.26	6423.75	6912.96	5547.71	6405.48	767.98	5332.3
PC 44:4 (20:0/24:4(5Z.8Z.11Z.14Z))	7383.75	16039.8	42304.8	5019.9	24532.3	26215.7	5916.09	12389.3	18280.8	6493.36	18908.8	7558.92	26603.5	13592	9787.6	18765.7	7973.02	2174.35	11949.4	24856.9	11626.1	4605.05	22170.3	16986	25759.7	9085.22	33798.5	18987.2	15500	16323.6	12585.1	8519.03	1404.84	15742.8	20924.2	5339.56	15723.3	17792.1	10335	1141	2310.39	13.8459	7708.51	6513.66	9021.44	4882.14	9719.07	1244.08	5865.03
PC 44:4 (20:3(5Z.8Z.11Z)/24:1(15Z))	12530	20537.5	42851.9	16391.2	12598.2	19718.9	10074.9	15639.1	10589.5	3749.03	16561.7	19669.7	24238	12326.1	11566.5	16331.7	8865.55	4760.43	1662.43	15718.5	4495.43	5880.08	21737.3	14195.3	20236.7	6691.29	17503.6	12487.8	12105.7	15426.8	10992.7	2232.74	2219.7	6092.64	6084.74	3464.03	15384.8	15215.8	7256.37	3033.8	3749.12	18.8664	2257.18	4136.37	4038.55	5275.36	4266.61	784.426	6839.82
PC 44:4 (22:2(13Z.16Z)/22:2(13Z.16Z))	7269.06	13651.7	27629.2	11890.3	11924.6	12589.2	3736.81	4686.59	9271.52	2903.72	11723.9	9574.1	16558.9	5165.29	1512.02	10211.6	3926.93	3300	233.809	5474.11	5479.02	2584.37	7067.16	11001	7370.28	1831.38	6735.42	5105.88	2658.24	7124.71	5410.55	1883.78	1523.34	5882.49	6817.44	1839.08	7411.82	4409.02	3810.22	938.168	1119.43	8.04379	1347.53	2907.92	1711.51	977.093	972.098	448.845	5351.46
PC 44:5 (20:4(5E.8E.11E.14E)/24:1(15Z))	4237.68	6191.51	2193.19	5698.16	2667.1	1055.1	7492	5350.45	3252.48	1483.16	7301.14	2799.59	2326.42	828.28	1317.71	4306.14	4249.7	55.7664	4712.84	1284.75	2646.4	6957.53	7117.71	5699.2	1955.05	5395.8	610.187	2747.08	1230.36	2021.48	1476.33	4079.12	5691.79	11286.7	723.948	7405.34	8737.56	2783.29	3644.24	3078.47	2241.43	22.6512	1390.99	1160.29	495.239	828.646	199.215	265.413	2255.45
PC 44:5 (22:0/22:5(4Z.7Z.10Z.13Z.16Z))	4696.23	7773.65	1556.13	3922.22	2152.95	2221.6	6985.1	4848.13	3244.75	4673.98	9503.94	3387.5	2787.82	1540.48	2770.31	4255.91	7854.12	51.2102	4297.14	2175.04	4707.02	6083.31	8106	6762.4	3946.78	6253.07	1583.81	3749.07	1378.15	5397.8	4250.45	4965.75	7269.49	6885.88	854.4	6111.2	6480.75	3026.98	6353.12	4201.78	6193.37	17.4675	2974.39	2514.06	611.129	2470.31	385.032	291.263	2214.77
PC 46:4 (20:4(5E.8E.11E.14E)/26:0)	4047.16	4081.16	4892.81	12021.5	4853.39	4052.56	8508.33	4419.96	5038.22	2562.56	2093.74	4617.98	6247.74	6582.78	2123.85	2159.42	7207.74	5961.16	5536.74	5359.5	1002.76	9008.95	9415.23	8818.49	1913.17	1651.59	1297.64	3230.2	2345.43	6289.65	2895.38	3895.54	4479.05	7431.36	3358.26	3856.83	10841.9	2698.26	3320.32	384.603	774.032	95.3197	1820.79	3059.52	1078.25	780.139	522.863	832.767	2375.8
PC 46:5 (20:4(5E.8E.11E.14E)/26:1(5Z))	6266.11	5675.96	23663.2	7715.65	7309.83	5447.94	9752.88	8202.66	10251.7	2206.9	1806.6	5123.27	8473.24	4128.87	2788.35	3230.13	5124.15	4986.08	5957.15	5004.87	3790.14	5203.42	6154.63	11062	5048.02	1689.23	3123.42	2538.22	3504.98	6787.88	3223.85	3873.37	2037.52	3720.98	7714.28	4619.85	7978.97	3030.95	1495.36	5.62729	255.98	0.302873	1164.88	2349.82	578.077	593.816	1435.82	2.47998	3914.18
PC 46:6 (20:4(5E.8E.11E.14E)/26:2(5E.9Z))	393.889	1980.73	1543.43	1836.43	2134.53	1239.14	1617.83	1127.05	1710.89	2661.81	6744.32	2498.76	903.695	1057.58	1267.3	2924.66	10370.4	64.8108	1382.02	546.307	1090.52	8235.41	1506.07	917.657	142.965	1132.28	440.981	1029.79	524.591	273.941	4627.18	350.342	1118.71	3454.4	662.526	2368.33	1718.21	1148.59	918.973	345.405	894.55	30.0641	1154.41	420.69	409.652	230.859	341.685	138.011	980.071
plasmenyl-PC 30:0 (16:0/14:0)	945.168	22144.3	425.204	3465.11	696.329	566.592	964.172	1636.25	1157.08	2388.2	2230.87	1053.02	642.565	834.864	576.281	967.392	2186.84	8.16182	1233.2	742.219	38160.2	32459.3	3646.06	72854	3766.73	1688.68	229.257	964.667	130.303	248.151	154.816	13693	1587.79	5584.02	3972.63	7489.85	2826.42	2154.15	1471.21	794.802	11007.6	40.2258	1187.28	1312.93	163.808	1057.53	115.124	3.14748	310.197
plasmenyl-PC 35:0 (16:0/19:0)	5.71623e+06	1.52161e+07	595090	7.34031e+06	1.74836e+06	804663	7.53637e+06	1.01928e+07	6.90796e+06	3.96611e+06	775269	1.24411e+07	3.96539e+06	996297	4.08551e+06	5.58505e+06	1.03925e+06	5963.29	3.44615e+06	1.39379e+06	2.62249e+06	9.78362e+06	9.18797e+06	1.17375e+07	4.15077e+06	5.56441e+06	451613	1.57732e+06	1.11331e+06	5.91891e+06	883410	5.96173e+06	9.2699e+06	9.14855e+06	1.68734e+06	9.86898e+06	1.18441e+07	4.5921e+06	9.63605e+06	2.75321e+06	4.5334e+06	147.582	1.95084e+06	2.22142e+06	530438	2.15218e+06	236537	110700	2.18233e+06
plasmenyl-PC 37:0 (20:0/17:0)	25311.2	35165.3	5179.21	66593.4	11642.1	7565.77	44027.1	19532.1	23286.5	7991.22	32072.9	26197.5	7256.81	5151.84	22728.4	12927.5	35448.3	97.0889	42126.6	5930.08	11586.3	41525.7	11438.8	22571.4	10517.4	11651.2	6047.44	26157.1	3725.36	16769.9	14319.3	35363.4	31303.8	48404.8	5049.88	41491.6	21787.4	15075.1	21860.2	80022.4	23814.9	33.8006	75559.8	7400.59	12393	15769.7	4610.81	887.682	4719.44
plasmenyl-PC 40:2 (18:0/22:2(13Z.16Z))	13515.4	44410.3	1583.58	214079	6269.61	1573.54	88865.8	28046.1	16477.4	2865.97	11251.9	27326	7647.54	504.015	30707.9	9220.4	6112.66	12.6072	55600.3	1016.2	10639.1	75505.1	18328.3	14012.8	3140.49	27063.1	380.808	958.658	1084.52	8170.47	3512.22	18155.3	29168	53540.8	753.439	35124.8	19165.4	8924.02	25360.1	14238.2	20482.7	13.1704	3959.03	2880.67	539.48	1565.02	244.667	116.505	3435.2
plasmenyl-PC 42:1 (18:0/24:1(15Z))	9310.31	38133.3	40312.3	34495	22781.8	16934.9	22188.6	43430.5	24276.3	16536.1	17972.6	25695.7	39416.8	21010.9	3299.19	43578.9	11223	31833.8	2096.22	17043.4	10912.5	12546.3	40546.2	29554.9	16365.1	18186.7	4952.19	4575.72	14217.9	11663	10879.2	3917.67	9377.82	18123.6	12393.1	10696.5	25723.3	8279.6	8229.33	1448.35	3405.54	28.8328	1149.98	3748.97	1110.92	2828.83	1585.23	3491.06	12750.4
plasmenyl-PE 34:1 (16:0/18:1(11E))	909670	1.36243e+06	275193	2.39549e+06	279225	145110	1.02031e+06	723661	514026	276011	159861	694119	246558	151463	287991	633729	183650	1358.31	480513	128359	479626	621322	631815	569409	189207	465754	96142.7	262538	197205	643268	28811.6	949144	791986	522267	173221	1.0759e+06	663252	1.17665e+06	468970	882122	462619	162.66	520378	279782	151470	194774	53557.9	10396.5	289041
plasmenyl-PE 36:2 (18:0/18:2(2E.4E))	27301.9	20607.3	26720.4	46416.5	34904.9	20585.3	56259.6	23421.7	27532.6	6993.85	67710.7	12662.5	10983.7	17215.9	30281.7	25363.2	56131.2	624.828	12957.3	9385.69	42183.7	21567.8	20363.2	11152.8	11843.3	13501.1	26696.5	82733	39055.7	22912.2	7912.51	26804.6	8672.26	26396.9	20784.3	41329.2	8966.2	42973.1	22801.3	78809.3	32585.7	64.6954	72480.2	15657.5	69809	37360.4	28871.1	673.255	32059.6
plasmenyl-PE 36:4 (16:0/20:4(5E.8E.11E.14E))	1.97854e+06	3.17136e+06	850156	2.10427e+06	1.16265e+06	959768	2.19661e+06	2.06584e+06	1.79022e+06	1.61151e+06	243228	2.33182e+06	1.12915e+06	643627	1.78882e+06	2.20544e+06	350444	2511.28	1.79156e+06	855803	1.9708e+06	1.94494e+06	2.46324e+06	2.28034e+06	1.18059e+06	1.85313e+06	429333	1.21005e+06	756086	2.07756e+06	128367	2.36408e+06	2.04114e+06	1.86118e+06	1.0295e+06	2.63031e+06	2.76078e+06	1.07009e+06	1.42694e+06	1.98555e+06	2.10913e+06	76.5777	1.60608e+06	933324	703788	876283	259196	41236.8	995295
plasmenyl-PE 38:4 (16:0/22:4(7Z.10Z.13Z.16Z))	892447	2.64056e+06	487090	1.81968e+06	672087	355129	2.43073e+06	1.63427e+06	1.28384e+06	735064	170464	1.75856e+06	397356	341898	1.16153e+06	1.47734e+06	307551	1559.34	776735	259263	1.19401e+06	2.15481e+06	2.41252e+06	1.56306e+06	642754	1.31095e+06	170574	803017	392355	1.17551e+06	61434.8	1.8345e+06	1.25385e+06	3.55789e+06	511389	2.51212e+06	1.86359e+06	1.20612e+06	1.1993e+06	1.61474e+06	2.22589e+06	83.4217	1.54294e+06	710435	367197	692100	146545	14489	560381
TG 40:0 (12:0/12:0/16:0)	80529.5	531274	638351	97235.7	1.58075e+06	936896	18016.6	1.65726e+06	235821	2.67597e+06	911926	791125	232376	593870	646870	956266	78822.1	27412.9	17478.2	549851	635776	34121.7	36493.3	46025.7	96444.1	40622.9	406496	1.547e+06	1.23955e+06	433554	181473	200890	5624.84	72579.6	737761	15390.7	108059	54584.3	744886	34362.1	7316.17	202.669	341074	701899	446953	574774	305102	1231.97	2.32418e+06
TG 42:0 (12:0/14:0/16:0)	35089.8	32272.6	43906	53897.8	90956.7	50172.1	12717.3	91958.7	52354.6	67931.7	37297.4	52455.6	36736.6	147751	47738.8	61261.9	17819.3	28469.7	15088.9	55200.9	52792.8	12021.6	19867.5	30173.8	28797.2	28504.2	55146.8	119007	57877.6	45246.7	50561.4	31739.4	6632.62	33951.7	69965.8	14527.2	44250	30473.8	34550.4	22675.5	5542.99	44.9263	28000.6	40374.7	15938.9	53023.9	17414.6	1117.68	77944.6
TG 42:1 (12:0/12:0/18:1)	257240	1.53456e+06	1.23306e+06	226862	3.37043e+06	2.43793e+06	35607.8	3.81027e+06	541647	7.747e+06	2.00483e+06	2.07168e+06	774108	1.06225e+06	1.45767e+06	2.33931e+06	320530	56837.4	55204.1	1.62248e+06	1.72171e+06	87746.7	106496	143124	267088	102691	973058	3.09566e+06	3.15061e+06	1.49721e+06	419671	526201	7236.75	169326	1.68915e+06	29158	301847	191914	2.17357e+06	68197.6	18844.6	26.7254	707978	1.41014e+06	966887	1.19138e+06	835139	4633.83	7.22308e+06
TG 44:1 (12:0/16:1/16:0)	868698	2.99702e+06	2.88781e+06	1.00342e+06	5.42825e+06	4.38396e+06	144696	7.76524e+06	2.30572e+06	8.6002e+06	3.42138e+06	4.19895e+06	1.74582e+06	3.89295e+06	2.17275e+06	3.43846e+06	1.26754e+06	173903	167289	3.18579e+06	3.16699e+06	250313	384392	503147	615807	234674	1.43013e+06	3.43924e+06	4.11383e+06	2.84302e+06	1.3706e+06	1.25003e+06	23735.1	394921	2.76652e+06	77250.5	1.28509e+06	460628	3.63513e+06	233597	55055.8	115.662	1.59232e+06	2.69515e+06	1.18167e+06	2.67628e+06	1.23609e+06	10248.1	7.94637e+06
TG 44:2 (12:0/16:1/16:1)	25825.3	75326.2	96669.6	16862.3	118887	152646	2992.03	87569.2	52803.7	158804	161793	106483	105290	94002.1	330026	135458	63649.3	6698.46	14840.9	145600	124406	8449.25	10856	16242.1	36418.6	17835.5	185033	315008	192923	171489	65054.6	84912.1	1140.14	17248.3	122320	4065.5	33434.9	32962.4	145246	21354.5	2869.67	47.0381	254695	163917	401259	320068	362863	921.85	141372
TG 46:0 (14:0/16:0/16:0)	34634.4	85175.1	120158	34944.9	170801	134085	11965.7	120591	72487.8	83523.4	121141	99836.1	101812	127806	84485	102732	98848.5	34228.7	9915.79	123252	154191	20997.6	47989.2	37408.7	87990.9	18008.1	113229	132058	100883	108337	142423	73378.5	9469.53	35372.1	126810	18573.1	82667.4	46529.9	62971	11862.6	4810.96	111.118	26558.3	33709.1	26390.4	38318.4	29667.3	3182.19	98740.2
TG 46:1 (14:0/16:0/16:1)	69183.6	123840	215757	79185.1	344915	290039	34757.7	190398	81177.9	133708	224277	138026	166235	158060	84599.5	108659	74534.6	112542	34686.7	181031	235850	29544.5	39162.9	67625.6	91361.7	92935.5	193284	222102	127333	147490	117198	98238.2	38167.4	58665	106367	54994.7	85197.3	65873.2	137859	64601.1	20140.5	232.872	26457.3	50375	42521.4	58334.2	49834.8	10490.6	122764
TG 46:2 (12:0/18:1/16:1)	39012.8	38302.1	30355.1	16340.7	44906.4	41318.8	6652.45	35032.3	37179.1	58417.5	59034.2	50473.6	23569.4	43190.3	117310	43467.1	59837.2	5745.04	20439.8	28201.1	45293.5	5677.26	14124.4	12269.3	23996.7	11888.5	74336.9	76134.1	63883.7	50925.9	46752.3	54963.9	1632.49	13652.5	53982.6	2802.26	28152.2	24272.3	54000.5	33353.4	3161.86	68.4906	114399	69136.3	162750	112023	149454	797.875	16838.5
TG 48:1 (14:0/16:0/18:1)	70500.8	183278	265254	94203.7	281849	238811	57240	189596	160260	99272.9	264496	201893	220012	186159	102348	196685	173932	203367	47800.1	227587	269375	58228.8	104380	126185	198692	143634	164399	167770	215922	211933	253229	125683	75972.6	74095.9	189550	104383	172402	100251	109877	38652	37802.1	517.386	41700.3	65677.7	37903.3	46768.5	38928	25482.5	165884
TG 48:2 (14:0/16:1/18:1)	41214.6	33961.4	22631.8	13694.8	35249.2	56836.8	22110.4	45091.9	54269.4	18806.9	32918.7	43312.4	36524	48328.5	119776	48386.2	61148.5	15292.1	36075	34518.4	25333.2	10339.8	22087.1	12888.4	24758.6	20885	56488.5	59947.6	58179.2	48001.6	53430.8	41984.9	5835.87	17428.9	52870.2	12141	35440.2	32212.3	36029.9	59907.5	12141.1	236.936	114533	55609	155976	88405.2	143563	4280.07	33564.1
TG 48:3 (14:1/16:1/18:1)	11743.3	3834.65	21278.8	3635.71	22916.4	17152.9	1450.17	3676.38	27437.1	71758.5	244939	7816.57	1440.87	1636.13	17931.5	8775.2	630940	1548.99	583.155	11928.9	1090.63	2954.85	2888.68	3252.99	22380.1	4445.94	583600	9000.97	341631	753069	74044.1	188113	253.416	5164.26	168332	569.412	1263.74	2912.77	386862	1040.02	402.372	70.4468	28557.8	6023.37	52189.3	6969.09	91599.3	107.178	44872.7
TG 49:2 (16:0/16:1/17:1)	209030	278226	313683	179377	320138	310838	91767	430374	251860	674583	288405	327091	138245	410245	161409	249078	208005	125738	114578	424545	395587	105682	135291	138214	153268	105557	156254	262939	211628	386926	270809	212168	34661.2	96337.6	363729	40783.7	255381	138109	200724	114037	50231	75.6695	183871	210608	133791	236441	159138	13395.4	383368
TG 50:0 (16:0/16:0/18:0)	77963.6	408275	170448	132239	139554	153750	79847.3	128424	175796	171576	106225	230186	139071	150772	117874	221977	111103	51785.6	151467	156818	130667	80131.9	332460	189512	190953	82116.2	109690	120783	113208	147748	197748	62814.9	45698.9	131460	140856	69397.6	182539	117726	53217.2	27165.5	22522.2	411.223	505918	245276	130286	60283.4	18889.4	8343.24	43443.5
TG 50:2 (16:0/16:1/18:1)	181756	337462	528016	168001	478563	478307	136401	275621	272433	203535	344120	358060	389302	338482	271564	381864	436721	367337	155423	459162	424644	137555	284315	281005	544495	324132	360115	410881	355785	445470	638650	246456	193368	177351	393416	248617	304116	279282	204184	105553	90964.8	2336.86	70656.5	112314	78125.5	108703	91225.5	89649	167665
TG 50:3 (16:0/16:1/18:2)	268178	255646	398672	203926	348547	357098	169167	273266	212611	280733	283349	312783	361184	320677	185749	461347	268212	351461	134864	484786	227917	150714	306533	422373	359501	412808	315752	424518	408543	400075	426156	160607	148688	248089	334720	206928	368229	326651	176890	112609	88230	806.375	65031.8	131989	92604.6	140638	78666.8	80219.2	241554
TG 51:2 (16:0/17:0/18:2)	15479.4	113238	318440	15430.1	279650	272696	4981.27	200867	50390.7	580608	426393	185465	40165.6	62076.4	76596.9	206200	238142	1107.7	3593.62	152091	168941	8442.4	10284.2	10610	12586	6502.35	51275.1	212134	330861	104157	138811	27323.3	909.536	7109.91	120038	2402.49	26137.6	6975.95	226196	2187.51	3952.35	40.7287	67168.7	233774	139453	29396.2	102474	3390.72	487400
TG 52:0 (16:0/16:0/20:0)	483836	569450	703937	298439	639289	584429	450481	509324	647111	433158	451348	420416	411162	680734	876127	690619	495116	102765	268077	578083	510539	194637	351253	330573	505465	163959	705494	853561	787594	494246	601628	555570	45493.1	302943	901048	90280.2	488628	264537	409913	437895	91218.4	221.219	625300	528163	624712	464536	752530	15035.6	436008
TG 52:1 (16:0/18:0/18:1)	70901.8	56107.2	69947.1	31509.6	96080.4	85103.7	51583.7	79016.3	68797.7	74460.6	89550.4	76830.1	72278	113441	279860	77983.5	108684	29902.8	112719	74170.7	63125.5	38213	57357.3	36394.9	60129.2	40021.6	162151	197360	105293	89534.2	94599.1	99493	16239.3	45789.4	100625	26536.7	59304	62091.7	89133	136678	29924.3	243.811	210790	102921	322099	217452	221225	7478.06	63110.1
TG 52:1 (17:0/17:0/18:1)	272677	228270	334398	161297	398370	365252	206926	293341	300472	297056	379442	303433	285033	453848	1.01325e+06	388838	457189	96214.7	404090	332571	255144	143727	203349	179793	291754	148026	717152	958305	583805	394762	437829	409119	44173.6	223884	488785	99271.2	231955	268839	345665	491582	93676.4	465.562	770762	442095	978888	692971	819016	19006.6	293710
TG 52:2 (16:0/18:1/18:1)	417467	366428	521514	352077	505147	434780	320637	418175	392271	277272	454601	422055	485774	497450	368130	745487	411977	482804	319030	580441	415032	270346	553127	673531	659101	544112	566242	687475	484887	493612	988858	322070	398342	500515	402045	537331	563560	562478	267963	156019	161054	3647.08	95548.5	161940	96459.9	143527	100780	149316	279647
TG 52:4 (16:0/18:2/18:2)	408354	407860	715889	398977	647305	594613	425450	407507	342599	306422	451414	432976	597034	527377	406522	727451	499547	477221	293689	583540	288899	275232	590602	693336	624456	663564	568311	679158	682120	617767	799607	217632	296648	468955	530034	464446	565786	560357	259804	217117	168076	1914.37	103547	164555	137536	161658	132887	142185	302452
TG 52:5 (16:0/16:1/20:4)	396646	330256	427788	296189	473346	436393	183986	293608	306141	196994	332394	347081	508194	402878	360449	481506	439441	123065	169024	590214	296774	166119	487915	470048	647554	328306	600801	564590	511687	544149	567207	252796	90657.3	341491	374985	164250	439602	572556	280184	141456	61177.7	134.519	134569	195775	166565	202538	188677	48601.8	280715
TG 52:5 (16:0/18:2/18:3)	372160	362383	476430	290552	479119	418455	193031	349429	329252	212483	333861	372282	540129	418321	264682	520589	428116	131505	152934	563171	307663	183971	528040	529724	606963	324374	458334	446517	460730	503781	485211	212678	99926.4	386634	352630	155285	475249	538712	264878	115927	57585.7	100.72	101795	183898	108858	145626	141463	46792.4	292599
TG 52:6 (16:1/18:2/18:3)	148515	223926	313613	173822	247118	266884	47279	152307	192001	106991	164936	219176	289668	182005	198320	171232	137893	24658.9	54771.5	390179	158545	59832.5	192967	136539	277998	60770.6	268593	176497	199509	285726	200723	136195	22010.9	150890	265316	26736.2	193118	183103	164215	10403.6	11918.5	36.3522	76367.6	101617	90681.8	73681.8	120293	6310.85	125274
TG 52:7 (16:1/18:3/18:3)	81431.6	284555	166349	145955	300272	502752	12359	216588	186520	307767	441256	364888	90985.6	124954	256355	91408.8	142023	3715.36	43965.5	425071	299038	93933.2	58161.8	27986.1	71919.8	7665.9	170354	205485	217034	308249	99653.6	184362	2295.39	78448.4	355132	6239.04	112132	62514.2	297901	6277.09	7039.07	41.255	272249	278269	261954	122694	239992	1857.2	240873
TG 53:0 (16:0/17:0/20:0)	22936.7	54466.9	83832.2	23654.4	65807.4	57117.7	25462	59324.6	44715.5	55233.5	54807	37910.8	36472.9	55737.2	74684	44187.2	46264.7	4897.72	43537.9	45797	34112.3	10262.5	32586.4	25761	37078.2	9417.19	50846.7	69052.5	45238.9	52141.1	48322.6	58621	4078.93	13405.4	104538	7333.59	43506.5	16391.8	43493.8	27106.5	6504.21	38.074	57461.7	72886.4	52332.9	71147.6	73052.5	2316.86	48865.9
TG 53:1 (17:0/18:0/18:1)	1.1371e+06	1.66285e+06	3.17283e+06	323082	2.63965e+06	2.61254e+06	311744	1.11061e+06	1.6462e+06	787477	2.90845e+06	1.14781e+06	2.25462e+06	1.28126e+06	3.15248e+06	871335	2.34502e+06	83282.7	182965	2.34227e+06	2.02975e+06	261215	909362	671054	1.83462e+06	388106	5.4177e+06	3.28501e+06	2.44933e+06	2.00651e+06	2.14635e+06	2.20053e+06	33147.3	267525	2.23348e+06	73716.3	1.31461e+06	970830	2.06095e+06	430674	107624	398.098	2.47771e+06	2.04529e+06	3.11528e+06	1.4357e+06	3.05194e+06	44674.3	1.00664e+06
TG 53:2 (17:0/18:0/18:2)	659544	1.49971e+06	1.2321e+06	279861	1.25723e+06	1.30387e+06	327217	1.45461e+06	1.2024e+06	1.64459e+06	1.32524e+06	1.15004e+06	1.03829e+06	1.18359e+06	837476	1.10309e+06	1.19426e+06	132148	311208	1.34148e+06	1.24758e+06	229289	647996	648918	964205	173175	946134	955966	917217	1.53059e+06	1.07894e+06	1.06188e+06	47009.7	249690	1.56656e+06	110587	1.21159e+06	446789	805651	308001	85901.9	950.134	650386	945218	560675	996021	736568	28495.3	1.00122e+06
TG 53:2 (17:0/18:1/18:1)	139144	192778	144562	45578.5	193918	191475	54381.1	164694	201947	228104	236142	177724	176992	210555	318859	194654	301819	26948.9	114807	236050	203663	46381.3	112006	98914.7	186679	37640.1	279911	312156	204355	324333	236599	277868	11954.9	53397.7	251321	25640.7	187154	103660	169197	120539	25213.3	134.273	294974	229981	306236	498527	438270	4743.04	150563
TG 53:3 (17:0/18:1/18:2)	438707	1.00095e+06	836540	259346	935162	951429	239641	884331	704868	694662	1.0694e+06	680396	866659	614078	590488	688266	807350	131607	197625	1.06628e+06	1.00654e+06	208438	476259	545211	666373	189078	749537	735890	666751	990478	713630	765058	71354.3	184464	843193	101247	684727	393292	508729	216835	96478.3	407.911	414109	600385	452418	576803	501625	31099.8	530272
TG 53:4 (17:1/18:1/18:2)	16951.8	28899.5	25488.6	12014.6	37007	26838.4	14022	22222.7	18750.9	10840.2	32735.3	15122.6	27293.6	16819.3	18960.1	24852.5	32081.1	21141.5	14466.3	43688.5	12064.5	12792.4	31454.3	38762.3	34138.9	28454	42547.8	47633.2	34435.9	31999.4	50479.2	8600.37	17383	13083.1	22817.8	17476.3	23640.2	34749.6	9586.1	10576.5	9378.05	57.8462	5850.87	12137.8	11375.7	11103.7	14375.5	5076.75	9806.21
TG 53:6 (17:1/18:2/18:3)	118071	180403	240391	191455	246516	176222	103047	134336	187653	83465.9	223198	149842	282072	162840	68627.7	223181	139348	42015.4	35429.2	166633	192473	119080	282710	285115	271051	73188	127235	110776	159587	133347	271769	123628	35107.9	149423	141465	41645.9	200770	191683	74891.8	33756.4	41232	105.346	66545.5	77730.9	42711.8	43163.8	47278.7	5274.44	73104.7
TG 53:7 (17:2/18:2/18:3)	159917	203799	252773	212707	208511	204855	197298	240518	174541	155709	192378	225078	245524	240425	102269	377103	154237	301595	68592.2	214705	86915.5	116204	312427	388624	227526	228220	151186	180923	176783	207552	300121	43434.8	218121	220813	153644	216323	325395	174444	89876.2	44328.7	73562.3	615.107	29432.7	63455.1	37683	39986.2	19872.7	58700.7	126248
TG 54:0 (16:0/18:0/20:0)	20581.4	33942.2	50972.8	87454.1	46444	31836.8	28848.2	37274.9	49343.9	20751.5	27211.2	23974.9	49018.2	48988.9	51098.2	36011.9	20918.2	10247.6	37449.5	53193.2	20987.4	18916.2	36434.3	49445	32396.9	20190	60135.2	72307.4	44752.2	30276.8	50370.9	13779	17756.8	35896.4	33011.9	21647.1	42654.8	30674.5	24409.7	25362.8	8107.04	80.7147	15898.8	25293	25929.2	19166.7	21506.8	2111.49	22642
TG 54:1 (16:0/18:1/20:0)	112109	139839	264309	122031	252330	159746	156786	184416	181305	96026.7	87551.7	149408	142506	231374	193754	218210	120722	63184.1	153223	232056	76712.8	111372	196447	244247	163501	102656	236223	287107	197641	158676	223771	85006.2	66025.4	167773	176764	99378.5	176085	146219	102951	109608	39418.6	100.694	63189.8	88407.8	90024.5	94365.5	91560.8	9529.61	119859
TG 54:1 (18:0/18:0/18:1)	3388.3	8908.98	4859.66	5467.33	11239.2	14503.5	2215.66	8279.21	7075.99	6809.04	6873.62	6710.62	7178.72	3839.41	3635.37	5331.75	4965.67	4766.96	2749.4	5070.71	1659.91	1563.68	3148.5	8184.38	2694.23	2407.57	3967.92	2950.32	2584.9	2805.18	8112.13	560.181	3906.41	2026.61	2049.59	3490.55	7256.46	1756.46	1872.83	363.262	1285.62	50.8686	2443.17	827.704	1620.03	699.153	980.333	733.361	2865.87
TG 54:1 (16:0/18:0/20:1)	2238.32	2775.5	49507.7	1917.94	5025.22	5294.31	2341.89	13095.7	4626.13	7094.13	9080.58	6861.38	3654.16	11832.5	20616.9	2146.9	6823.06	744.626	1194.09	6344.11	1026.25	666.655	4106.78	2203.57	5250.75	3088.27	6677.15	7255.07	8343.35	4967.78	8971.61	3966.41	507.832	1951.42	6789.9	901.698	4369.59	1565.16	3729.32	3465.9	839.673	65.571	17175.9	12949.8	15684.4	2857.13	9953.96	136.082	3042.88
TG 54:2 (16:0/18:1/20:1)	332953	455177	819437	267179	616645	525136	325213	510886	436513	379090	369606	348444	538906	596685	372486	588157	397725	360163	192448	681713	117398	176034	479027	610642	436533	346815	499586	438189	464800	422475	672290	94118.8	224128	359543	306555	368522	561490	429358	376961	171183	119908	783.124	105028	181975	100699	127648	168291	42135.5	447757
TG 54:2 (18:0/18:1/18:1)	382940	465354	838211	251357	642013	545590	321290	478690	438612	364048	422568	359908	551274	585230	483858	618241	457875	356429	293077	762639	141992	188706	496215	611544	484572	386655	669405	612575	557025	530646	838307	116210	235778	376407	326363	409317	568406	516245	388687	220902	139054	959.694	168988	226557	298986	196694	233319	41966.6	417118
TG 54:4 (16:0/18:1/20:3)	401490	351113	524667	380619	441119	498376	396626	342469	402749	182886	505593	453350	650582	423030	457408	558988	452201	408712	484036	711588	179327	235919	683837	760163	649361	724381	681204	793609	590206	557907	1.01511e+06	165740	396748	542527	389977	515525	608195	751158	269917	256161	220365	2407.83	173002	199205	208365	241080	152145	133031	230220
TG 54:5 (16:0/18:2/20:3)	379383	402862	692665	418964	651184	522175	442167	319242	429551	184181	515691	359675	672075	396598	380298	565339	505151	384719	344009	594859	251342	293848	654419	729580	610924	636681	601902	650074	610058	538369	830985	225347	300300	448088	415841	427800	489819	631738	262825	190435	176491	772.934	136990	223538	130373	160686	189615	88055.6	262728
TG 54:5 (18:1/18:2/18:2)	3.36441e+06	395673	526640	212396	461450	503619	206175	439349	420936	306207	506377	400266	507083	368513	398524	4.87572e+06	446330	72360.5	991366	562906	5.0898e+06	159222	4.09847e+06	5.32374e+06	409456	143945	540740	2.19322e+06	440605	3.52045e+06	444804	3.00455e+06	549467	173184	4.64586e+06	84569	5.66351e+06	1.88766e+06	335349	145967	82057.5	426.845	1.26569e+06	321801	253468	1.03172e+06	281760	35506.8	314355
TG 54:6 (16:0/16:0/22:6)	11264.5	23052.5	31443.8	9793.84	26787.1	23719.5	10363	21105.8	21980.8	13081.2	21542.5	14045.6	32443.4	13296.3	18171.8	15363.2	21593.2	3662.52	4868.6	23056.3	21912.6	5775.64	17921.1	14002.7	16160.7	8552.19	25337.1	16399.4	18843.6	19371	20213	15652	904.065	6362.35	15893.7	2837.97	16782.3	7886.18	16991.4	4032.21	3753.34	95.4831	10447.8	12667.9	9374.91	11995	12543.7	439.147	15614.3
TG 54:6 (16:0/18:2/20:4)	13198	22896.8	32609.7	8391.64	27165.2	26647.5	8011.39	16173.7	22367.5	8073.34	27140.4	18964.9	28336.7	18978.7	19022.7	16152.3	21220	3276.47	3569.4	23658.9	21408.4	9416.37	16269.4	14801.7	17189.7	6690.64	28848.3	19550.4	19664.5	17500.3	17430.4	18192.7	1732.12	8658.74	15886.7	3455.76	18177.4	10939.3	15626.4	4232.93	2683.41	117.284	11989.8	17609.1	11875.6	12706.7	14932	750.874	13192.1
TG 54:7 (16:0/16:1/22:6)	114254	148566	230321	87661	194178	221248	43893.4	84655.9	129237	45813.4	248884	77500.8	232645	110217	240157	126366	145467	12418	63816.1	254373	95386.3	30601.5	165595	118226	307369	77016.6	529838	299940	216470	206528	227578	134342	16911.7	139016	131957	13191.8	125106	194810	114386	24324.9	12355	74.6205	64946.4	98288.2	231659	110885	205791	3410.82	71337.1
TG 54:7 (18:2/18:2/18:3)	169340	261990	413500	122485	305204	323950	42592.8	100118	210810	48076.4	343250	225009	374968	163224	213809	262053	172814	21636.4	98843.5	362972	135784	82425.8	265478	179925	372281	97392.2	392185	244342	246572	257428	251813	152983	26374.8	210452	190595	21615	211855	110734	158977	32217.5	20589.5	39.2412	49583.3	111036	102731	89664	112784	6642.04	115639
TG 54:8 (18:2/18:3/18:3)	82459	178938	572970	149846	194373	427958	20370.6	115267	112752	107120	402603	190225	114918	70976.4	168158	106831	109239	4210.29	48494.9	303433	129020	96993.3	51957.1	37354.5	94190	13352.1	275024	93987.3	60794.3	227089	116423	123911	2929.07	99410.6	230535	3927.06	75230.9	50645.8	131798	11761.4	18107.4	56.9803	145120	130565	164428	59260.1	284327	781.778	125981
TG 55:1 (18:0/18:1/19:0)	1.34322e+06	914561	783021	667539	875649	867777	591965	417673	1.27092e+06	376549	429770	1.03215e+06	969234	770721	1.26757e+06	390367	1.29638e+06	71042.4	818499	1.039e+06	1.93317e+06	700642	836682	529880	699919	212915	956924	594318	501740	1.18442e+06	1.3085e+06	1.35149e+06	111922	674891	1.00879e+06	157793	894347	875370	593583	307781	186207	438.917	1.479e+06	866303	502675	502442	496191	15294.3	203164
TG 55:1 (17:0/18:1/20:0)	53056.3	90074	179188	36705.1	90263.3	67997.3	44452.8	81150.4	86658.4	99361.6	80645.7	53100.6	61764.1	78782.1	78397.3	42634.1	70623.4	7512.19	26288.1	83255.6	55697.7	15865.1	29628.5	33571.6	29668.5	21423.6	72172.1	69103.8	86673.1	77402.6	58896.2	90653.7	2798.48	26350.7	126349	7377.62	66451.7	19215.3	83342.5	100765	29599.2	246.393	137694	153818	144998	117333	119254	11078.7	82504.2
TG 55:2 (18:0/18:2/19:0)	135037	451537	608844	105863	427728	351773	108582	510971	498294	462879	347767	245240	276902	366029	255625	199503	272154	29140.6	91514	355592	264581	47327.3	140243	147680	148030	60932.8	213274	194854	244806	340938	267500	320537	16710.2	52783.4	497189	31458.9	345482	82637.9	287621	198691	86662.4	4209.36	288734	485972	452519	298327	328756	59164.5	388657
TG 55:2 (18:1/18:1/19:0)	72992.1	239219	175008	139604	197997	379158	27817.3	69752.6	90342.6	149826	331038	241287	155391	58407.3	274625	42430.7	63316.1	4626.77	74718.4	328740	187675	106366	54392.1	23519.1	70586.9	13810.3	136587	105483	101639	205806	56264.5	169202	6629.79	103099	340652	9615.95	82610.8	59962.2	187337	19557.2	24545.4	75.454	216303	142920	197650	74104.1	184176	667.742	78826.6
TG 55:3 (18:1/18:2/19:0)	211585	536950	403412	96520.3	408332	458506	110850	464174	477565	527722	420898	355947	481658	322290	244304	246342	368822	32157.1	84493.2	520520	414127	70554.7	233627	261351	230203	78751.9	294123	234150	280765	501326	299162	356112	17122.2	81643.7	408538	40966.2	417373	135325	327534	205647	94844.5	4114.69	308215	360280	394661	311005	383978	57908.3	361238
TG 55:6 (17:1/18:2/20:3)	62598.7	77055.7	54722.1	99166.5	48956	35611.6	55113.1	35836.1	112416	53712.6	38060.5	87596.1	74432.9	55530.9	49947.2	50966.6	59739.7	8308.93	54869.8	83337.4	87233	95407.1	107400	88232.9	108435	21363.5	31986	35539.4	24451.6	79829.1	121380	69270.8	18223.1	122641	93126.8	26779.5	109360	85575.4	35067.8	15999.2	12233.3	47.3872	36005.2	70434.7	72714.7	28637.3	66076.3	1158.01	25456.7
TG 56:0 (18:0/18:0/20:0)	9458.87	32442.9	69825.4	105597	35502	26300.8	34170	32279.2	39044.1	15804	29163.8	17751.9	29299.8	35630.2	52620.3	10381.8	12291.9	2674.39	19877.2	21148.6	13139.3	20158.7	16895.8	10409.8	17719.4	10993.9	36133.3	40165.7	26948.3	14360	16043.6	63443.4	1246.71	13928.9	53770.4	2597.9	15152.8	7158.69	43621.4	17193.9	6018.4	62.7821	46035.2	159778	39843.7	38503.4	38777.4	244.752	37994.2
TG 56:1 (16:0/18:0/22:1)	89114.9	243533	426836	422484	267981	206304	207027	251931	320926	183046	211996	153470	210592	246448	265578	103353	186464	11163.3	59282.8	231792	126550	93775.1	75522.4	71459.5	78426.2	45085.5	294179	207634	209547	131057	165947	233999	6307.58	76938.8	329192	11946.5	145584	44404.2	258993	64213.6	16225.5	80.5028	289225	545483	277649	248479	283844	1134.69	239913
TG 56:1 (17:0/19:0/20:1)	42186	107044	217074	217180	128448	102045	119104	107767	135355	78319.6	98478.3	67610.9	100035	119632	213693	53137.8	96539.5	6875.53	81206.7	108115	52765.8	50341	41328.7	32422	53168.4	37275.8	172464	157680	102320	63613.8	85914	215110	3592.24	43551.6	180539	6012.79	75069.2	25103	142109	74614.5	12111.8	32.1087	249733	464875	188189	185728	221304	705.039	119350
TG 56:1 (18:0/18:0/20:1)	2433.58	4337.14	10313.8	10262.8	6644.26	4419.06	6950.62	3930.61	10213.6	4817.7	6669.32	4997.75	7099.78	8077.27	24528	3627.99	7027.67	820.089	10420.8	5600.43	2805.72	4801.79	2725.49	1615.38	4945.65	2817.5	11210.7	14443.1	4992.07	3811.11	5759.79	15781.2	809.507	4045.53	11976	1309.15	2848.02	1846.6	7535.44	7522.38	1951.98	57.0916	29189.4	41174.2	20898.1	20333.6	23787.4	316.597	7538.77
TG 56:2 (16:0/18:0/22:2)	393651	1.37915e+06	2.35985e+06	620832	1.41319e+06	1.07917e+06	557035	1.42697e+06	1.86351e+06	956082	1.11368e+06	812006	1.08416e+06	1.26946e+06	1.13753e+06	500901	823714	53499.4	212980	1.09973e+06	625310	215344	387424	367414	386017	199114	1.04129e+06	737093	977059	627452	814470	956710	28065	192361	1.43535e+06	42208.8	762396	174111	1.16436e+06	208459	67218.8	146.674	957190	2.1156e+06	786454	817282	839011	5471.91	1.29753e+06
TG 56:2 (16:1/20:0/20:1)	393644	1.43306e+06	2.43566e+06	677439	1.39983e+06	1.06341e+06	553952	1.554e+06	1.88297e+06	988064	1.0873e+06	817066	1.11264e+06	1.23758e+06	994816	524335	757953	58335.6	174237	1.05122e+06	630784	213605	405800	366294	383842	197357	917542	659670	922563	588520	725298	813148	25196.3	198536	1.40571e+06	36884.8	783049	170808	1.12431e+06	185849	60102.9	136.129	759999	1.84586e+06	608205	661203	648823	5257.95	1.31218e+06
TG 56:2 (18:0/18:2/20:0)	394839	1.42021e+06	2.41671e+06	671819	1.41481e+06	1.0722e+06	555939	1.52716e+06	1.89344e+06	982306	1.09962e+06	819823	1.10638e+06	1.24954e+06	1.03155e+06	518439	776369	57052.3	183980	1.07909e+06	628756	214943	401397	366581	387985	199434	952411	678707	934501	597997	747414	848065	25913.4	196947	1.41335e+06	37900.7	777852	171633	1.13394e+06	191523	61882.8	125.615	807082	1.9091e+06	651831	700103	693998	5038.84	1.30946e+06
TG 56:3 (18:0/18:0/20:3)	192429	168070	244756	143040	198144	210081	179769	147011	188231	135823	147834	156051	282356	185327	165421	188069	174231	92611.7	164855	323774	33768	102774	271780	264798	144289	163089	271625	203659	219253	237469	276466	46685.5	95652.9	208656	147212	132059	271001	231645	192713	80180.6	56724.4	140.906	114280	118918	88419.8	116412	109820	8325.89	141466
TG 56:3 (18:1/18:1/20:1)	191675	175385	227820	144260	202588	213090	184077	150928	191494	142678	152390	163683	286706	193034	157568	191123	167663	93664.5	145619	321257	35947.8	105005	276754	265956	138664	163314	251027	189915	213788	238400	271069	40513.2	94916.1	207651	146434	133654	274801	226157	184298	73423.5	55282.6	142.233	108746	115286	80114.2	109806	98481.6	7796.69	142875
TG 56:3 (18:1/18:2/20:0)	192161	166201	242294	141263	200200	208753	178160	159228	186463	133167	146485	152049	279063	181551	171448	186633	174005	91143.3	174466	325128	32626.7	77345.1	269039	263349	148057	163296	282079	210717	218999	237143	277482	47833.2	94375.6	207251	143386	130526	268796	235117	183374	82872.7	57896.9	119.996	100090	118257	94507.1	99606.6	111238	8751.67	140417
TG 56:3 (16:0/20:1/20:2)	1.06863e+06	2.15085e+06	2.65279e+06	1.1403e+06	2.24501e+06	1.95456e+06	1.08743e+06	2.00845e+06	2.7814e+06	1.79564e+06	1.74792e+06	1.61441e+06	2.41087e+06	1.73428e+06	1.54757e+06	1.15059e+06	1.69058e+06	137944	475987	2.20079e+06	1.3958e+06	422910	1.23035e+06	1.05908e+06	778848	379633	1.71889e+06	1.05778e+06	1.47021e+06	1.60058e+06	1.38147e+06	1.59853e+06	71412.8	691379	2.0722e+06	179242	1.90844e+06	581770	1.93058e+06	337262	143196	374.124	1.29192e+06	2.15257e+06	913605	834662	993079	18308.2	1.72089e+06
TG 56:4 (18:0/18:1/20:3)	152490	123261	110942	232794	116984	145826	218532	109767	158909	77526	94289	139823	220385	159244	95318.2	181846	137543	67419.5	163952	171022	37539.1	93308.4	301858	272203	142629	191252	148554	106585	111483	169047	219853	51007.2	153708	277309	130722	164119	234978	219940	84436.5	63057.1	85077.5	107.466	46284.7	96395	23097.6	49628.7	33064.8	10326.9	74191.5
TG 56:4 (16:0/18:0/22:4)	7808.68	5895.84	3937.67	3609.4	8938.21	10910.3	8744.1	8521.77	11339.3	6016.51	8690.59	11246.3	9415.74	9051.19	18889.4	8101.37	8836.26	847.973	13510	9354.09	7144.09	3130.15	4871.61	12477.8	10331.9	4988.15	8139.18	9661.14	5760.56	3988.3	7103.81	10463.1	1738.58	7143.77	8511.28	1322.56	8949.39	6177.26	6154.45	8502.91	2671.08	97.252	12864.5	10917.5	14266	16013.8	18158.3	503.937	3303.95
TG 56:4 (18:1/18:2/20:1)	1.09892e+06	1.62716e+06	1.56169e+06	1.71258e+06	1.60507e+06	1.63538e+06	1.35271e+06	1.3326e+06	2.36898e+06	1.04614e+06	1.24618e+06	1.70593e+06	2.31297e+06	1.71253e+06	1.26386e+06	1.10181e+06	1.60455e+06	111503	705361	1.55135e+06	1.47286e+06	965462	1.73127e+06	1.31604e+06	1.07504e+06	389092	1.38777e+06	770296	1.129e+06	1.38e+06	1.44449e+06	1.57926e+06	150715	1.27194e+06	1.95588e+06	224992	1.94598e+06	775750	1.24949e+06	396620	228821	202.764	968291	1.60659e+06	557038	650166	505045	27137	825970
TG 56:5 (16:0/18:1/22:4)	1.69911e+06	2.06152e+06	1.77081e+06	1.93794e+06	1.76486e+06	1.51901e+06	1.50615e+06	1.29988e+06	3.27743e+06	1.1487e+06	900736	2.45582e+06	2.36069e+06	1.9128e+06	1.30583e+06	1.17351e+06	2.05348e+06	150854	789707	2.01027e+06	2.10575e+06	1.41229e+06	2.05477e+06	1.45853e+06	1.25814e+06	411124	1.01924e+06	766131	951295	1.90975e+06	1.63419e+06	1.97194e+06	257887	1.46428e+06	2.39154e+06	316682	2.28736e+06	1.19865e+06	1.18605e+06	379603	337539	282.593	1.16785e+06	1.48083e+06	437083	488395	388296	35382.7	585597
TG 56:5 (18:1/18:2/20:2)	1.85327e+06	2.01749e+06	1.76851e+06	1.88368e+06	1.79503e+06	1.63822e+06	1.49304e+06	1.23052e+06	3.27405e+06	1.11357e+06	946566	2.50502e+06	2.27585e+06	1.96165e+06	1.65557e+06	1.17899e+06	2.37683e+06	148842	983316	2.21085e+06	2.16639e+06	1.43738e+06	2.06634e+06	1.42077e+06	1.36759e+06	434465	1.31753e+06	915249	1.04828e+06	2.12912e+06	1.87241e+06	2.37508e+06	261601	1.48011e+06	2.5879e+06	322567	2.32755e+06	1.42123e+06	1.2489e+06	442989	305316	144.965	1.53286e+06	1.73988e+06	569343	667185	519805	37583.3	555301
TG 56:5 (18:1/18:3/20:1)	1.73578e+06	2.06039e+06	1.78676e+06	1.93406e+06	1.78743e+06	1.57084e+06	1.50936e+06	1.29247e+06	3.31388e+06	1.14142e+06	911421	2.4716e+06	2.33941e+06	1.92306e+06	1.39541e+06	1.17623e+06	2.148e+06	150339	837876	2.06752e+06	2.12644e+06	1.42186e+06	2.09057e+06	1.46794e+06	1.29722e+06	417553	1.07925e+06	813166	971308	2.01022e+06	1.69621e+06	2.07229e+06	267237	1.4699e+06	2.44884e+06	325137	2.30858e+06	1.26167e+06	1.20409e+06	396651	344295	259.401	1.25683e+06	1.54612e+06	475056	562164	420359	36736.5	580759
TG 56:5 (18:2/18:2/20:1)	46574.8	28300.8	37903.4	71226.7	51605.1	66419.3	25225.3	32739	59708.1	22053.3	52690.9	63390	45122.2	46327.7	52681.9	21759.5	39783.1	12707.2	142899	102198	30899.7	58355.9	56070	30801.4	43183.7	30424.3	56705.7	61929.2	21080.6	54165.9	83715.2	54639.9	7409.23	45789.5	45904.3	34649	51268.4	61365.1	34992.8	27974.4	7578.23	27.3686	58019.6	27828.7	24227.9	23681.2	26019.1	635.585	11252.1
TG 56:6 (16:0/18:1/22:5)	177629	108785	102236	180071	138708	106774	244963	75377.3	187357	68459.8	77098.7	158143	159695	140921	140812	111542	192727	79008.4	282191	192619	54547	161937	287176	190103	157370	131771	133359	122116	103057	185870	305015	56837.4	171576	237645	187215	151028	205428	272808	52350	59939.2	73345.4	196.17	65157	101290	38480.4	45205.5	37049.9	9557.38	30613.2
TG 56:6 (18:1/18:2/20:3)	162562	108789	102211	179303	138872	106452	244730	75315.4	186801	68196	77073.3	157609	159240	141226	141468	111349	192367	78757.6	283681	192796	54575.4	161787	286958	189472	157091	131630	133640	122037	102993	185580	305274	56951.9	171092	237747	186868	150833	204908	273607	52288.3	60200.3	73250.4	193.579	65205.9	102496	38777.2	45432	37130.1	9556.67	30632.3
TG 56:7 (16:0/18:1/22:6)	1.2543e+06	1.16732e+06	1.54648e+06	1.49949e+06	1.14419e+06	1.10205e+06	508277	697126	2.01562e+06	920968	820398	1.24846e+06	1.1849e+06	1.14803e+06	978163	478144	1.45568e+06	75755	486926	1.63807e+06	1.59016e+06	981101	1.38298e+06	693070	789367	250059	770756	507943	505010	1.14188e+06	946603	1.73413e+06	152065	997062	1.42445e+06	165582	1.09893e+06	867909	791453	289516	171098	498.715	850714	1.13821e+06	343744	379204	303151	16582.1	303737
TG 56:7 (16:0/18:2/22:5)	1.28543e+06	1.13976e+06	1.52228e+06	1.45522e+06	1.14551e+06	1.09011e+06	506392	687503	1.98334e+06	904300	814196	1.22463e+06	1.17629e+06	1.14866e+06	1.17872e+06	466408	1.48989e+06	79866.3	550784	1.66387e+06	1.5719e+06	976186	1.3517e+06	678330	800469	252187	800505	523426	511329	1.15806e+06	972451	1.46415e+06	148986	1.00311e+06	1.42983e+06	161192	1.08164e+06	891338	1.02477e+06	305881	174975	386.018	906151	1.14745e+06	365666	395738	329978	16212	295678
TG 56:7 (18:2/18:2/20:3)	1.2032e+06	1.20697e+06	1.58119e+06	1.53958e+06	1.41287e+06	1.09683e+06	516078	653404	2.03907e+06	951044	825467	1.28596e+06	1.19903e+06	1.14967e+06	896347	497284	1.3899e+06	74029.6	449116	1.59249e+06	1.55675e+06	988062	1.40967e+06	696774	767023	245906	677458	472059	494900	1.10451e+06	905177	1.64351e+06	153354	995993	1.41402e+06	175227	1.07307e+06	828632	1.01195e+06	265113	151499	679.032	747358	1.11921e+06	308637	401820	260179	17408.4	316713
TG 56:8 (16:0/18:2/22:6)	86953.8	104855	120865	114021	108761	83815.3	56218.6	69463.5	135569	51448.8	67145.4	106813	94454.6	100225	79229.8	53050.1	76795.3	23303.8	108574	196971	58960.9	70722.5	130067	122859	99649.1	30897.4	90013.4	59269.6	49761.5	162281	147722	75600.2	29300.4	203840	188508	39080.9	178605	112114	73535.9	17976.2	39363.5	41.7126	64005.1	52474.5	30263.9	23465.5	31802.7	2494.95	33928.6
TG 56:8 (16:0/20:4/20:4)	74448.4	119039	113401	110596	80019.8	76041.3	61925.4	43753.4	151038	55297.3	125297	156245	86391.4	93763.7	68490.1	50265.8	62452.4	14677.3	116768	104067	59634.9	71877.2	139110	134484	92124.8	26336.6	69579.7	28517.9	38574.1	139526	123196	74503	31994.7	175809	93927.9	31875.1	114858	93292.9	70706.1	14024.6	41283	63.2557	41240.9	45792.9	16895.4	34730.9	20251.6	1246.58	39880.6
TG 56:8 (18:1/18:2/20:5)	92862.8	62967.5	113237	114083	109400	82842.1	56732.6	70206.2	136735	53770.4	113855	95293.8	89034.9	97204.2	86513.1	49394.5	71806.9	22055.2	116652	113789	57201.3	62824.3	135075	81854	100419	55069.5	83274.6	63535.5	51750.3	102090	155071	86966.2	29975	202461	197364	39455.2	107082	113264	73953.8	19078.2	40616.8	38.9047	73739.5	52131.1	26296.1	26855.9	39392.6	1970.87	34158.6
TG 56:8 (18:2/18:3/20:3)	254520	1.02131e+06	1.04644e+06	872905	878412	638192	133825	385193	1.0234e+06	515012	1.14083e+06	1.09245e+06	518868	306968	583185	393504	708989	18978.6	351876	1.29281e+06	834763	322366	332771	145738	367866	50561.2	331169	268660	236155	882397	547999	760280	35879.1	445316	1.41168e+06	56786.7	341253	245341	751322	68068.7	86784.3	123.248	468489	468854	199826	164746	348130	2867.98	362376
TG 56:9 (16:0/18:3/22:6)	27619.1	46245.5	51639.8	54846.3	48704.8	72919.6	13105	24231.4	41709.9	16459.5	32952.5	45476.8	54897.8	16650.9	93629.2	27979.3	24303.5	3311.89	42579	102805	23887.1	22386.2	51781.8	18985.5	33217.2	9333.42	38038.8	30551.9	32096.3	57730.7	24195.6	21864.8	7866.94	57715.7	62964.2	6669.08	39908.9	43960.3	32364.9	7932.04	8973.28	48.2931	30538.9	25521.9	34740	18722	30742.1	231.848	13615.7
TG 57:1 (18:0/18:1/21:0)	18792.5	39640.7	33388.4	29999.4	41879.7	38696.3	25905.6	30259.7	23465	41376.7	26363.5	31228	19566	34950.5	44643.7	14758.1	33044.3	3465.77	9368.22	22112.4	10655.1	13873.9	14260	9754.03	19784.2	7201.52	36188.6	35622.3	32369.2	17937.2	15398.1	22957	1295.18	8009.71	31326.4	1585.64	12945.5	7236.53	59537.5	48291.3	7716.37	102.027	70786.1	78172.4	147410	81130.2	111715	2388.24	56960.4
TG 57:2 (18:1/19:0/20:1)	3816.4	5271.55	8825.56	4193.5	5925.19	5242.84	2749	6810.3	7284.23	6183.51	8080.46	4973.31	4905.75	8142.14	16163	3514.47	8622.31	121.216	4548.72	7075.17	2713.78	2218.33	1988.97	2459.31	2166.04	1151.08	13528	8230.93	6433.09	3918.25	3627.27	10610.5	334.935	1970.89	9057.76	1022.81	4295.43	1444.83	10472.3	8335.51	2118.07	128.647	29662.7	19339	37705.5	25558.9	32046.6	672.659	7870.14
TG 57:3 (18:0/19:0/20:3)	174383	195988	174934	69015.2	211749	201892	101545	170169	200123	178483	204803	136623	190311	140138	199142	92967.3	187865	29638.2	59428.1	250898	125274	59801.2	99952.7	86114.2	147249	66938.2	257025	149726	246031	216712	118986	186602	12240.1	43954.9	160656	34468.8	159239	78613.5	342011	186889	105326	2140.11	307500	317547	362142	312704	363653	49926.1	284246
TG 57:5 (17:0/18:1/22:4)	48877	60183.4	71227.8	40851.8	63559.5	79336.2	45054.9	45751.9	52218.9	37822.1	76141.6	51311.3	72948.6	38495.6	92680.9	30260.4	74495.5	6333.23	40764.2	85816.2	52589.6	41222	31689.3	23990.7	38537.8	42181.3	139025	65419.3	87031.2	61806.5	41174	85227.8	5801.33	35527	46891.6	8391.8	46804.9	31346.1	123520	90084.9	40507.4	878.604	148371	118089	186094	138857	178955	19427	75714.3
TG 57:6 (17:0/18:1/22:5)	29141.5	36349.7	25163.2	62768.4	20738.9	24173.3	27661.4	22743.6	51416.4	27203.9	30767.4	41631.4	26041	22852.6	22563	18062.2	25604.5	7065.43	32887.9	41974.6	36148.8	42792.5	32527.9	31976.7	25452.2	19952.9	14482.3	14534.4	11556.2	45211.1	31348.1	44224.6	14329	31275.1	52619.3	11001.6	45670.5	25597.3	12562.9	44317.1	13413.5	101.297	27477.8	47264.7	12243.8	18948.3	9419.07	12321.5	13071.5
TG 58:0 (18:0/18:0/22:0)	2361.75	5534.35	10985.6	60907.5	6703.39	6798.44	26525.6	9518.87	8146.26	2396.98	6121.32	6207.39	5413.68	8238.25	14151.3	4002.08	2096.89	230.95	16221.5	2734.48	4185.76	17035.1	7924.93	2097.35	4455.12	9598.84	4655.75	7455.36	7358.52	4072.01	3322.13	22960.2	974.592	13180.2	11199.4	1311.89	4366.35	1031.08	12998.7	6224.57	6993.13	56.4533	16224.2	51155	7829.35	10292.5	8818.84	34.402	7108.58
TG 58:1 (18:0/18:1/22:0)	6215.04	6989.87	19425.7	80524.4	10633.2	6438.93	37045	10125.6	16985.1	2893.92	5975.1	5777.99	15043.2	11955.3	13645.4	8967.81	3935.16	4114.84	50028.4	10359.8	2865.5	14732.8	22536.7	11368.2	5923.28	24957.2	18049	20213.5	9788.58	6997.34	6635.87	8780.17	3957.48	40663.6	13455.2	5616.44	13387.1	4922.54	10095.6	9221.97	3598.34	61.6121	8352.11	20148.4	9522.94	7003.01	8597.17	104.702	7182.82
TG 58:1 (18:0/20:0/20:1)	10192.5	34854.8	77286	286989	38303.6	25526	128596	53826.1	42171.2	17250.6	37795.7	22208.8	29937.9	42111.3	61057.5	18478	9001.36	3666.83	80838.9	27060	21424.1	80785.2	38163.4	11565.2	19566.5	50558.7	24589.3	43432	30939.9	16691.8	13396.9	96579.2	2771.52	48886.4	53553.8	2944.42	23929.4	6473.98	60089.8	28986.5	12806.6	62.5006	63172.4	243780	50941.2	49264.7	53959.2	311.109	37210.9
TG 58:10 (16:0/20:4/22:6)	25592.1	23941.1	13906.3	56110.7	8931.84	26408.6	23229.7	15736.2	33411.9	12071	49536	33460.4	40867.4	14273.9	41841.3	20095.2	15685.7	2059.39	60395.3	41209.2	8923.54	52772.2	57377.2	25088	25702.6	9473.31	9387.55	11063.1	15655.1	24303.8	27566	17706	7907.77	62490	45411.7	12479.2	46180.4	23065.8	10656.6	7585.97	10779.2	57.0234	16953.5	21491.3	8226.42	11669.9	10667.6	413.278	4300.37
TG 58:10 (18:2/18:2/22:6)	23209.8	17660.6	13849.1	57206.2	14406.2	31857.4	23017.2	16760.7	33824.7	13028.1	48981.9	33638.6	38968.3	14621.5	49085	12957.9	12020.7	2259.68	70074.8	43172.4	8849.91	27930.9	57484.5	23091	33612.1	11761.5	11654.6	9836.9	15917.6	20285.3	19159.7	21182.2	7276.69	63415	48967.6	7829.7	42084.8	26629.4	14496.5	9007.02	11754.5	96.0948	20092	23718.6	8258.56	13585.7	8399.91	292.362	7239.51
TG 58:10 (18:2/18:3/22:5)	74328.7	98732.5	89036.6	375215	42330.1	53225.1	160267	123336	208501	40978.4	151199	162241	146436	42063.3	49720.6	43041.2	35447.2	5381.08	22262	120245	76459.5	204462	192921	47594.5	35324.1	7787.19	16411.5	14455.6	19280.3	51359.6	48870.3	44379.6	28878	168688	65314.2	2509.34	92514	62534.3	49220.6	6398.61	12140.2	65.1589	34691.7	88047.9	12071.9	8433.4	9747.03	1237.15	22207.3
TG 58:10 (18:2/20:4/20:4)	22965.9	26735.6	21567	63476.3	14028.4	24638.5	21403.5	13319	33980.1	12783.7	46281.2	27569.3	43382	19993.5	27459.8	18470	11206.8	4504.98	33487	34693.9	7298.52	35324.6	48286.8	20247.5	30153.4	8255.59	12665.2	4867.41	7571.81	23240.2	16851.7	13256.2	7098.59	60235.3	42374	10289.8	41672.1	20243.6	7051.75	2929.72	14402.9	80.5556	13209.5	15928.7	8669.68	7845.29	7934.01	286.664	6187.9
TG 58:11 (16:0/20:5/22:6)	3690.38	7412.61	7202.29	13307	3105.64	14181.5	1627.33	3822.52	5575.77	3410.54	14650.7	11119	10134.5	2737.85	11992.8	4361.3	2075.19	1127.83	10250.2	14378.8	3369.73	6825.29	7758.67	2599.07	3186	700.596	2656.09	2893.16	3761.38	7725.29	3108.21	3299.47	1271.64	10891.1	8586.41	1010.16	5213.08	4538.84	5868.68	592.223	2839.75	35.4732	6308.47	5214.43	2482.12	1760.29	4055.61	113.456	2961.38
TG 58:11 (18:2/18:3/22:6)	4658.35	5824.76	7250.03	14253.9	3634.46	10814.4	1052.55	4625.9	6671.75	4168.36	16418.3	10110.6	8359.06	2875.45	12733.4	5894.67	1908.93	1096.21	11395	16128	3132.81	5288.53	7659.63	2934.33	4478.26	839.479	2289.57	3195.22	3295.88	10308	3530.19	4083.97	1780.19	10730.6	9644.36	877.724	8697.51	4034.67	5810.62	1298.54	3238.94	26.7408	5632.81	5743.1	3815.45	1760.12	3913.51	168.929	3868.88
TG 58:11 (18:2/20:4/20:5)	3706.39	7409.95	6912.21	12506.1	3073.35	13537.5	1739.02	4300.92	5513.14	2688.99	14578.1	11353.8	10472.5	2675.46	10878.4	3142.57	1863.64	1003.88	9875.79	14109.6	3270.35	7358.19	8139.65	2751.05	2843.75	786.258	2697.1	2402.53	3592.44	9437.72	2994.01	3031.37	1538.06	11916.8	8892.67	802.502	4763.87	4272.14	5547.36	551.869	1795.34	32.5041	5786.21	4891.1	1953.71	1760.13	3631.57	124.031	3296.91
TG 58:11 (16:1/20:4/22:6)	7506.92	31414	19844.8	24871.2	15303.3	50883.4	6332.61	19696.9	18188.4	22209.3	89240.9	32321.9	17336.8	7311.2	28306.9	11611.7	10458.2	718.985	17218.6	45181.3	10391.7	27282.8	12054.5	5307.17	13781.2	2690.51	9919.62	11159.1	15197.9	22117.6	13022.8	16029	960.761	16332.2	32768	958.5	17585.9	12541.5	18466.9	2489.91	4736.37	43.3279	38244.8	27833.1	17147.2	8456.84	18849.1	238.778	11768.2
TG 58:2 (18:0/18:1/22:1)	13388.2	31808.3	74765.1	124348	44575.6	32800.8	86740.5	50137.1	37952.1	16088.6	33857.4	19505.6	36413.8	46908.8	32182.6	30064.1	7671.76	6880.7	49065.1	43888.2	4837.58	31123.9	68934.6	40341.9	16861.4	37351.3	37673.6	44020.8	34920	21937.2	21855.7	9832.74	10377.6	81235.9	43292.7	11355.5	34707.5	14358.8	28107.2	16294.8	5941.97	91.2966	13523.5	36584.2	13274.5	16746.5	15933.2	351.31	28041.2
TG 58:3 (18:1/18:2/22:0)	33131.6	51298.8	93370.2	107475	67406.4	50920.8	84550.9	65587.1	55357.7	36330.2	59299.2	45486.1	86999.9	70353.5	67989.4	50395.8	28819.6	9052.33	82732.1	119172	5489.23	36632.3	65098.4	71667.4	18991.3	54048.5	80832	86494.4	65125.3	56230.2	51961	10241.7	18360.6	87594	56890.6	22500.6	75063.6	36855.9	48505.1	15305.6	9895.84	47.5511	33075.4	54979.4	28729.4	38130.6	32931.4	810.67	39898
TG 58:3 (18:1/20:1/20:1)	32874.4	54583.1	93284.7	111489	79108.9	50433.6	87972.8	74233.8	55203.1	35887	59875.1	47424	87652.4	68876.3	65774.2	51248.2	23330.9	9883.81	79607.9	122938	5315.9	37019.6	66496	76062	19396.8	55290	76519.2	79797.2	62277.6	55566.7	50846.5	10019.8	17623.3	90366.9	57632.5	15417.8	77362.8	35100.3	53003	14583.3	8917.36	61.8482	32908.2	52661.4	25455.8	33882.1	29463.3	924.271	39257.3
TG 58:3 (18:0/18:1/22:2)	102741	376458	435111	453925	254977	227062	274940	358243	362988	225272	374836	199650	280079	210019	255513	121023	109263	10631.7	86650.4	251385	134824	189337	161412	117676	96550.2	96724.9	173987	152510	220440	172189	122419	234100	7181.33	103681	357514	21073.9	208112	46021.1	341661	48264.3	22371	117.086	196830	669210	142349	141788	145383	1712.54	274954
TG 58:3 (18:0/20:0/20:3)	109141	364104	432725	444965	272469	232238	276319	349457	353659	219655	387222	209690	279870	212112	284575	122699	121010	10731.2	98436.5	267955	133462	195327	154720	114981	98637.7	105821	195754	166227	228539	183198	131175	256023	8214.28	101919	366345	12634.5	195154	45963.6	343747	52793.9	21433.2	103.512	226810	730458	175104	174810	175109	1419.61	274898
TG 58:3 (18:2/20:0/20:1)	111245	356745	428252	432550	274242	234073	274094	342485	340865	214930	380638	207460	279948	210386	300588	122664	128057	10661.8	106623	265763	130924	189707	149857	112373	94041.5	107548	206287	170968	235499	187662	136533	266304	8911.71	100862	369645	12350.8	187379	45370.5	345259	54945.3	20870.6	74.2231	244820	766435	194319	194647	192222	984.238	303014
TG 58:4 (18:0/18:1/22:3)	41620.7	40228.5	42028.6	101923	37971	42303.8	97838.4	27587.1	48585.6	22447.2	37869	48598.5	67608.6	39330.3	53141.7	42170.1	29673.1	7519.91	120963	61686.3	5650.95	55551.8	76630.8	76733.3	29449.3	78866.7	58600.9	51453.8	50474.7	58193.1	48688.2	11372.1	35685.1	141044	46506.2	35569.1	73553.4	61846.9	32488.9	24300.6	19722.5	55.933	30104.5	46996.2	19434.2	23798.4	21898.3	651.586	20721
TG 58:4 (18:1/18:2/22:1)	41172.5	36596.2	50334.7	118810	36205	34289.3	109204	36078	56880.7	22987.2	35485.7	46746.5	72007.7	41826.2	43360.8	47315.2	24924.8	8364.48	77142.5	62768.6	4834.76	38612.7	87232.3	84157.2	25888.6	70731.7	46182.8	41704.7	48852.2	59066.6	46503.9	7119.39	36091.9	140590	46455.5	38737.1	85229.6	58079.5	29139.7	23015.2	20918.3	89.3063	23621.7	33881.4	10639.5	16564.3	14985.9	987.982	22737.6
TG 58:4 (18:0/18:2/22:2)	125185	299997	316568	604848	242773	216759	388791	233137	405809	155807	291939	243666	280063	228932	243059	130472	151870	10389.8	175114	202935	141253	287469	237264	168696	96914.7	93340.8	170881	127064	174903	197924	141050	266466	23544.3	270640	353221	30099.3	249226	70583.8	241140	61295.3	26468.4	122.533	214327	496041	122153	109026	104701	1132.86	156943
TG 58:4 (18:0/20:1/20:3)	111437	319331	320089	618402	224570	214710	396974	244742	394654	152930	277029	227671	283328	215064	192396	127473	133866	11439.3	138553	186598	131011	279660	227349	172854	90756.7	84141.5	146340	104155	153218	185591	128550	206722	22487.9	263558	326855	22847	248146	63552.3	238774	53695.4	26186.3	105.973	160706	457458	93087.2	90106	86197.8	1023.92	148715
TG 58:4 (18:1/20:1/20:2)	11011.1	17708.7	15273.7	29381	14417.8	16388.3	22805.6	11822.9	22246.5	11650.2	37486.4	23029	31018.3	16766.6	59114.6	12618.9	22645.4	633.735	40631.3	17204.5	12143.9	22059.4	13560.9	9771.6	6781.77	11556.8	33191.2	22828.5	24644.4	21697.7	17656.3	39518.6	1524.62	23534.8	31002.6	2595.16	14834.5	8219.78	26459.3	15571.4	5560.36	87.0687	63985.5	56346.9	28776.4	34377.3	33057.6	187.41	10907.4
TG 58:5 (18:1/20:1/20:3)	263867	449513	398647	659356	313230	263473	440020	230862	781828	254055	221270	499278	418797	461459	382973	167867	420269	13755.4	327034	369164	277823	528966	327585	239391	225163	113847	256479	135628	188587	434105	343190	495540	55808.8	469312	669478	55350.7	515492	208514	253218	102949	60016.6	51.0573	398043	605202	128177	178143	152850	2357.99	154873
TG 58:5 (18:2/18:2/22:1)	263752	463151	411184	685119	320737	265865	453376	236309	804731	250523	224003	495592	430181	457558	364037	167853	399792	13830.8	307426	368004	281745	515729	338756	244570	222212	113643	243332	125843	185343	414558	333797	479231	55914.4	477152	671758	51786.7	527090	198939	254269	98123.1	58409.2	37.688	356850	584903	118980	168840	138483	2619.91	150454
TG 58:6 (18:0/20:3/20:3)	10136.4	32982.8	25810.5	39618.2	14473.7	10027.1	9721.49	10562.5	30805.5	10832.5	13226.5	21757.9	19399.4	26736.8	25707.9	6475.68	14996.3	514.126	10486.6	10381.6	6149.06	11513.1	7877.32	3935.39	5768.95	3914.83	8145.19	9025.57	10721.9	11351.5	7591.11	19484.9	959.27	6384.65	23030.7	1643.64	14907.1	4907.51	21393.2	10681.2	1738.75	59.6275	25755	64775.6	14909.6	7137.21	5774.35	135.892	13729
TG 58:6 (18:0/18:1/22:5)	34507.6	30222.5	28625	45635.1	24788.3	20044.2	41234.6	10304.4	29923.4	9062.46	11734.3	34454.3	33273.4	34287.9	70603.1	18564.6	62049.6	4594.98	111765	46522.7	26219.4	62530.6	35672.6	21113.7	27874.5	18609.5	44210.1	30395	15755	53136.5	51555.3	105889	10404.9	58894.1	42930.6	11060.6	45079.1	54518.4	25936.1	32986.4	15907.3	192.644	75333.8	56550.9	37749.8	37575.5	32946.1	1094.64	8881.34
TG 58:6 (18:1/18:1/22:4)	322890	344048	386911	744231	281554	258774	535974	227609	712423	175226	171098	518261	434173	332852	327628	190534	374732	33564.1	381253	442836	309196	669819	427345	306607	290372	136310	192968	129594	154397	425466	347205	496576	100603	665905	545897	95972.3	559724	346414	209116	98496.7	104190	61.5046	266514	408669	75738.1	122402	79174.7	5319.2	104103
TG 58:7 (16:0/20:4/22:3)	31947.7	76383.7	60619.5	85312	44255.4	31410.7	52543.1	31084.8	78177.8	16398.8	22854	31942.4	28563.4	42752.4	50201.1	22378.2	33985.7	6764.71	73545.8	42131.9	17020.3	31865.8	38919.9	23447.9	23561.5	21130.8	47354.8	72903.8	43625.3	44082.8	50939.9	26582.2	9389.07	56971.9	55790.5	8897.35	29805.4	30345.7	25468.5	42257.5	6895.8	49.0232	42354.3	66604	30440.7	36480.1	28708.1	550.452	18954
TG 58:7 (18:2/20:2/20:3)	13103.6	38307.2	37211.9	64781.5	19260.8	19989.4	31362.9	17942.3	30812	11977.8	15547.4	18681.6	22174.1	24620.2	26034.4	13162.5	14871.1	3047.84	46824.4	17490.4	12080.8	25618.5	26281.2	12925.7	11598.7	9961.99	25825.3	47442.7	10151.7	21228	18512.6	25449	5066.92	23651.3	25154.7	4709.17	19007	17018.2	20867.7	27397.3	3804.54	34.7655	27636.5	39198.5	16653.9	11974.7	17558.4	297.512	22243.7
TG 58:7 (18:0/18:1/22:6)	9912.41	8589.72	6293.33	18617.2	6123.83	9081.07	15064.6	7106.07	11369.6	5144.39	6490.08	10926.5	12908.1	9128.33	6919.48	6412.12	6656.06	5902.33	14423.7	8723.15	2317.21	7874.79	20693.4	22580.1	5346.43	11091	7453.56	5050.2	6751.72	9423.08	11244.7	2364.83	13959.7	15387.9	6555.25	12483.6	14360.3	11406.5	4603.85	4167.39	6396.55	116.153	2614.4	4900.17	1880.92	1984.75	1985.61	2399.67	4290.88
TG 58:7 (18:1/18:2/22:4)	322782	253627	213800	462309	166678	190494	366961	104290	623041	185049	202885	484877	245098	188539	413695	123326	405294	36138.2	469761	501155	277613	784819	397394	290756	239525	147581	209344	125511	108534	222412	356444	521219	76344.8	754446	744445	70219.2	395493	418398	126115	82513.6	115732	123.328	378598	257571	73294.5	119896	78443.6	5648.26	55600.1
TG 58:8 (18:1/20:3/20:4)	102554	131728	238848	118358	198240	146438	133977	182858	176595	121112	105379	125946	177134	220503	139734	160050	113090	36331.2	93192.8	255389	22925.9	79038.8	138186	179475	74650.9	88088.1	204783	169557	181012	134213	196489	47715.1	34332.9	104002	139357	47664	212332	103027	120429	43226.4	20753.2	63.5031	67445.3	99173.4	78621.6	83361.1	86111.9	3470.01	128918
TG 58:8 (18:1/18:2/22:5)	346221	213690	213994	904449	131240	182672	201784	245906	592479	180940	335798	241781	213827	240108	196555	106136	168891	18771.8	481683	287970	277477	751933	534753	122157	154260	95490.9	82393.9	71795.8	78387.3	217382	160599	317653	101027	620280	642424	61156.7	267977	179338	201043	106057	92965.9	89.7839	343162	495168	64823.6	66958.7	90406.3	2231.06	129931
TG 58:9 (16:0/20:3/22:6)	47837.1	31238.7	39085.5	122758	24248.9	39032.8	45782.5	9880.92	47334.9	14901.1	53337.5	29837.5	29269.9	23792.9	63181.4	17613.4	31915.5	7500.95	183846	68963.9	11885	95020.9	92158	53940.7	30295.2	29440.1	13871.3	19373.8	15378.2	53175	30567.9	17734.2	47017.5	120809	44755.1	31686.5	65384.4	76794	15878.9	19358	35655.3	91.0949	35491.8	37992.3	10142.8	13611.1	18947.7	536.735	5331.78
TG 58:9 (18:1/18:2/22:6)	51644.6	35611.7	35429.4	130829	24304.8	27321.2	73108.1	14940.2	53920	16415.1	40472	34745.2	31413.9	30224.4	44306.8	19632.1	35370.2	6360.58	186596	69121.5	15877.1	97967	102083	60210.1	30640.3	31203.1	18232.9	16587.4	16363.7	48953.4	30469.9	15103.2	44371.7	140581	48014.1	33349.2	73344.9	43321.5	17338.1	19694.4	33346.4	86.3815	16134	40313.1	7818.82	9970.29	15379.3	552.8	5652.53
TG 58:9 (18:1/20:4/20:4)	47062.3	37186.7	21010.1	139412	26632	28964.5	80700.1	13848.4	56149.3	12221.8	39936.5	60277.5	34492.8	29786.5	37474	18903.7	33165.6	7154.64	146490	70945.7	9937.84	108744	117064	62324.2	30780.4	33112.5	14008.6	14750.5	15889.8	28678	30771.8	13381.3	41846.2	147812	47198.9	34821.7	78204.7	42058.4	19733.3	18322	29623.8	142.565	14049.5	39773	5404.43	8087.33	6508.71	673.89	5814.64
TG 58:9 (18:2/18:2/22:5)	179523	327243	266156	552387	101689	212661	176526	134693	422354	134902	372203	233441	333797	166479	239988	124317	109269	8489.44	176014	329903	99824.3	433447	309036	128187	179951	43907.6	45575.3	57410.5	76473.6	245948	146486	260089	42430.2	319066	396459	34431.8	297101	161089	170902	44140	81603.7	56.9034	195313	201215	46610.9	53702	42095.1	1036.83	53730.6
TG 59:1 (19:0/20:0/20:1)	8523.91	19298	57042.1	84614.9	33312.8	17686.4	66950.4	39800.7	25038.3	14165	22331.3	12909.4	24845	35420.7	22458.5	18328	4789.99	5201.52	52995.3	35216.1	3583.26	14551.9	47829.9	29609.9	9286.09	23604.6	26190.3	33155.1	24163.6	14644.3	19184.2	8025.61	10980.5	56093.6	29201.6	11605.3	22986.7	10302.4	19585.5	10620.7	6305.48	17.9361	8018.38	23055.5	15241.7	11928.6	8325.52	103.755	18285.1
TG 59:2 (17:0/20:1/22:1)	16347.3	30695.9	33844.1	18202.6	31286.6	25007.6	10221.5	39117.6	29801.8	34345	22627	27931.4	14254.3	21901.2	29304.3	9299.38	34363.8	1417.29	9380.14	24147.2	7325.8	14251.7	6520.11	7020.69	6411.68	5163.73	23151.1	14238.6	29999.8	18954.2	13417.3	27059.1	1052.74	3579.08	17035.4	3148.58	14460.5	3504.87	35724.3	14745.3	6245.52	106.56	57866.3	60693	64954.9	41437.1	60438.3	1376.15	43967.3
TG 59:4 (18:1/20:3/21:0)	25839.4	22164	14591.4	16250	19651.9	21068.8	29870	17175.9	27041.8	18904.5	19614.2	18128.1	20067.3	16585.8	25698.2	9744.62	25840	3542.96	15522.3	16790.4	19047.4	20818.7	20703.3	12088.2	14210.7	8956.37	25880.7	12450.1	24383.4	23512.6	12156.1	28386.4	3732.86	16245	28078.3	4995.85	28067.5	9144.53	35613.5	30110	18599.3	65.8536	79842.3	57925.8	30038.6	44633.9	35877.2	3847.91	19999
TG 59:5 (18:1/19:0/22:4)	40271.3	19669.4	15726.1	30283.7	15689.5	19709.8	40848.4	9977.72	35227.6	22999.9	13709.5	24281.9	21899	27544.7	27866.4	9676.91	34722.9	2915.14	20068.9	36204.4	17458.9	20910.9	26629.8	15042.2	11728.3	12108.9	14940.7	10215.9	19342.4	31512.6	18107	40567.9	5946.48	16507.7	26588	8220.88	20125.9	20807.5	32490	30798.1	16974.9	113.523	74467.6	63759.5	26816.7	35369.5	22441.2	5836.09	14929.1
TG 60:10 (18:2/20:4/22:4)	9734.05	7284	5983.71	47533	4119.8	5306.32	27168	1791.13	11019.4	2599.65	5190.33	8715.76	6767.85	3517.42	10479.3	2051.7	6539.54	575.343	108825	12251.5	2803.03	62561.2	29158.4	14647.1	2587.66	9050.72	5281.33	5658.95	3865.51	5476.82	7068.9	8284.22	22897.1	56637.5	14437	9420.5	15380.9	17174.3	4089.09	4529.67	11483.2	84.4899	10907.1	7445.29	4266.1	1410.61	3429.59	117.429	1005.23
TG 60:11 (18:1/20:4/22:6)	22497.3	10057.7	13805.5	22635.2	11056.2	7852.25	25654	7961.4	20780.4	8253.86	6453.66	17180.1	16197.8	15754.1	26963.3	7968.78	21690.9	2414.54	77179.5	18210.9	2642.42	19059.7	25821.8	20247.9	14909.9	25797.2	21581.9	12272.5	11728.1	32848.1	26370	7044.2	20135.6	38524.2	17253.1	15493.8	28568	44547.8	9246.03	17170.6	11581	40.139	17954.6	15083.1	7336.93	11835.6	11736.6	792.623	5354.12
TG 60:11 (16:0/22:5/22:6)	9920.43	6939.95	2475.67	40117.1	1432.03	6632.9	8546.13	3038.26	12503	3131.19	7954.41	4111.59	7271.42	1220.96	12060.6	2831.92	3204.82	968.601	73093.1	13616.8	1301.69	32880.2	27183.1	9420.08	5318.23	6764.65	2061.68	5303.67	2168.09	5293.45	4979.46	8049.34	11001.7	44188.4	13456.7	5217.23	21726	7777.74	4643.97	2038.76	9230.5	44.627	5464.19	8525.13	3970.99	3397.06	2279.43	353.717	2735.77
TG 60:11 (18:2/20:3/22:6)	12464.1	8805.46	2482.18	46929.1	3117.05	6483.55	15283	1702.26	13946.4	3357.51	11630.5	13741.2	3258.3	5100.89	6201.94	3703.89	3419.84	1885.97	48251.7	5606.39	2386.18	35510.3	30155.9	7966.98	10146.1	6953.03	4248.32	3008	1740.48	7455.68	4763.51	4337.98	9750.46	41371.7	11032.5	2982.28	23767.8	8828.82	2578.44	4824.27	12949	82.1409	3500.06	8784.02	3223.88	1457.54	1443.32	256.388	2022.54
TG 60:11 (18:3/20:3/22:5)	12232.6	8749.34	5075.12	47600.5	5726.13	5350.18	14857.5	1848.4	14256	3596.48	11240.6	14770.1	3488.56	5160.8	6010.09	4232.57	3654.5	1674.28	50258.8	6229.93	2364.57	36636	29870.3	7904.36	4463.09	5103.12	4315.97	3235.12	3110.64	6481.49	3659.1	4385.17	9610.1	41843.5	11239.4	2624.22	23619.3	9363.9	2519.5	4462.37	14709.9	87.9307	2474.6	8087.61	2895.62	2125.04	1713.66	203.813	988.034
TG 60:12 (18:2/20:4/22:6)	4531.22	2726.53	5586	20362.5	4012.57	3076.95	5577.87	4312.29	6502.68	6728.24	3370.93	5845	5571.61	1845.13	6771.63	5818.82	1779.47	584.067	16351.8	8705.55	4573.9	8505.11	13258	3695.02	3813.41	1941.54	1149.41	5231.85	4063.53	4586.9	1604.37	2437.46	3401.1	12812.8	10663.8	1439.73	13082.4	3842.43	2629.16	1336.16	4468.66	35.8367	3343.08	6512.09	1049.12	1751.9	1244.61	124.079	10103.1
TG 60:12 (18:3/20:4/22:5)	4371.58	2520.74	4491.38	19976.9	3677.84	2708.82	6304.88	4233.41	7352.44	6171.42	6910.55	4996.63	5102.47	1307.48	6316.22	5160.98	1431	1022.03	15350.2	9306.54	5518.12	8957.27	12755.2	3317.52	3597.15	1629.6	1129.32	4172.71	4925.77	2527.84	2069.22	1189.61	3507.83	12789.9	10210.2	1309.76	12851.9	6329.16	3238.6	857.743	4188.97	42.1934	3048.2	6872.54	2485.29	1215.48	1396.18	124.533	8963.93
TG 60:2 (18:1/20:0/22:1)	12373.6	76747.9	96695.1	369481	46137.9	27206.6	187177	104363	60422.6	22558.2	44295.1	27309.7	55629.1	52829.8	41632.6	28844	7345.78	3962.09	58842.4	29137.2	27973.6	135312	59342.8	24854.1	21985.8	76692.7	13701.8	20595.3	33907.5	18661.6	13779.7	97960.4	3824.68	47149.8	52371.8	3161.68	45345.1	8832.42	85573.4	10775	15399.5	68.0172	44155.7	299007	21986.3	36870.5	28259	155.056	45328.5
TG 60:4 (18:1/20:3/22:0)	10226.6	14834.2	29915	138825	18102.4	17327.9	75722.6	30841.6	18453.9	6844.48	15625.5	13830.9	29915.3	14039.9	16130.6	13001.8	3361.11	2588.39	40071.1	21848.3	545.701	28570.7	54990.6	36789.7	6990.85	45416.7	14526.8	10130	14837	11836.9	6905.27	1378.08	6790.25	76186	22214.5	7581.72	25910.6	8419.06	17119.7	4889.25	8159.65	54.1066	5269.84	19896.4	3675.68	5408.04	6404.98	134.762	12986.6
TG 60:5 (18:0/20:1/22:4)	12500	12679.3	13613.6	115598	11271.3	11870.8	61018.6	15607.5	19431.3	6111.06	11945.9	19867.2	24770.7	12299.4	15280	12748.6	5643.85	2737.82	41748.6	21191.8	1885.39	38980.3	45341.5	30492.4	8607.27	57596.6	12857.2	7500.4	14155.8	19686.7	11106.7	5362.91	17799.8	69961.8	13387.5	16066.7	29066.7	17261.1	11060.9	5660.64	7983.05	48.2515	8356.58	16320.7	4012.61	7266.57	5067.98	231.26	4310.01
TG 60:6 (18:0/20:3/22:3)	47139.5	72910.8	55750.9	299326	32076.2	36774.5	144263	28231.2	109411	35515.4	40358.9	66468.8	60647	61641.4	58430.5	24669	46012	1275.94	76074.4	41745.7	33251.9	216683	63548.2	38551.8	27687.8	50290.5	27581.9	14620.8	20429.7	75300.8	43611.6	76904.7	11919.2	145984	113613	11341.4	111111	36817.3	42984.1	18500	19551.8	51.4634	64651.9	121698	14989.7	17557.9	12210	306.478	24119.7
TG 60:6 (18:1/20:1/22:4)	41075.6	72883.8	54285.6	299282	31977.9	37125.5	165036	27887.8	109441	35751.1	40480.7	66365.2	61038.4	61987.3	62652.2	24251.3	46378.6	1298.93	74769.7	41681.9	33104.9	215428	63300.4	38466.2	27546.1	50076.9	27303.5	14336.2	20284.3	74999.4	43635.5	75945.6	11833.8	144730	112932	11410	111173	37161.9	43055.5	18011.4	19434.7	47.7926	63290.5	120968	14705.4	17318.8	12006.6	338.302	24067.1
TG 60:7 (18:0/20:3/22:4)	9016.71	4925.97	5862.79	35742.2	2439.56	3488.51	31495	2587.33	9988.95	3741.97	4076.05	11101.5	8371.11	7289.52	8812.06	4325.05	5286.2	1710.14	33750.1	13413.9	2825.77	28160.6	14572.7	12779.3	5346.73	33292.8	8843.32	7953.52	4707.74	13147	16342	4481.98	34444.6	81297.8	10422.3	18910.9	16719.4	17559.5	3635.69	4836.46	15507.3	45.2209	2338.51	11110.2	2705.25	3794.83	1438.25	1517.26	2038.57
TG 60:7 (18:1/20:2/22:4)	34159.2	41282.1	18934.1	227362	20889.6	28027.4	112666	16689.2	55670.9	16105.8	26102.6	43104.2	26038	37193.3	24589.5	19702	30076.3	2690.08	132807	21153.1	20128.7	329619	66807.6	48324.8	23893.6	56922.7	20310.1	9866.95	6321.68	39433	29392	51751.6	25593.9	251096	79707.2	12772.4	81758.1	33847.3	24248.2	23879.1	36267.1	168.826	30049.9	60132.6	4030.73	13347.9	10095.2	535.522	7519.04
TG 60:8 (18:1/20:4/22:3)	16418.1	28151.1	76544.4	104987	43571.2	33306.7	87738.2	50471.6	36965.1	17385.6	33434.6	20530.7	40223.9	50185.5	38900.2	31474.3	9094.55	7334.64	68765.2	52658.7	4911.02	33015.3	71157.4	46891.7	18506.7	45075.3	43572.3	54920.3	38932.3	22455.3	24805.6	12676.3	10118.7	86881.9	46935.5	11267.5	35979.7	16842.3	29681.4	23121.3	8484.91	46.5082	17958.5	40592.1	19957.4	19804.4	21553.1	246.034	28808.4
TG 60:8 (18:0/20:4/22:4)	11337	5233.77	5527.03	36936.3	3110.04	4386.22	28574.8	2283.59	10257.5	1990.64	2815.38	8498.43	7597.6	6698.94	11686.7	5772.7	5270.62	2305.83	53886.1	10075.9	1324.85	53257.8	21692.5	12540.6	4553.19	18733.6	9512.06	8605	6107.23	11917.6	14517.5	4444.39	27841.9	61812.4	11873.8	23974	20589.5	17901.3	2389.7	11399.7	16794.6	52.7267	5855.41	5746.44	2309.94	2946.79	3091.41	668.351	2135.59
TG 60:8 (18:1/20:3/22:4)	47659	38536.9	22965.7	310458	17311.3	19872.5	135111	23474.1	91465	14114.3	33332.8	75184.5	37974.1	49295.5	30217.1	16418.4	32062.3	958.098	106785	27090.1	25783.5	442659	83604.2	54990.6	24967.6	47979	11145	7758.99	10113.4	43916.2	31231.1	58498.2	46511.1	310862	92012.7	29074.6	87336.9	47415.1	21648.7	26950.1	43561	111.38	40357.9	55254.4	6311.31	11345.6	4161.89	381.505	6156.98
TG 60:8 (18:2/20:1/22:5)	51000.7	35251.5	22810.5	304926	16434.8	20249.3	138376	22664.3	88830.1	14068.9	39704.7	55969.4	34995.7	37295.2	35087.5	17008.1	33655.4	1323.56	189830	30125.7	27009.5	448699	81866.5	44759.6	25132	47207.6	11466.6	11008.6	12652.1	46178.6	33757	66077.8	50410.3	265614	96514.8	26053.5	82776.9	53355.1	20576.1	32198.5	47521.4	114.668	41267.8	56923.3	7501.02	13552.1	5086.74	282.889	4908.68
TG 60:9 (18:2/20:3/22:4)	81073.2	46671.2	27157	286422	28836.2	23961.8	116498	18363.2	126075	19974.9	21861.3	76565.3	37954.9	36955.5	33384.8	16159	47096.6	2611.73	159982	44383.5	35637	339537	107676	57463.7	33073.3	28917.2	9590.1	7899.78	9145.67	55307.7	32480.1	79432.7	35953.2	242537	105710	22082.1	108027	48454.5	21132.7	23605.8	29383.3	64.9254	62006.1	95573.7	4791.58	7609.66	6079.34	267.74	9400.79
TG 62:10 (18:1/22:4/22:5)	12541.9	3697.35	5258.44	43741.2	1175.19	3894.56	34354.1	1818.09	15972.9	2022.82	4310.89	8862.01	4517.28	4912.52	7095.16	2319.59	7451.66	272.183	44250.7	8963.77	3220.72	131650	21171.6	11622.4	2304.03	7086.85	1527.01	2233.72	1135.38	9669.83	5084.97	20042.5	15144	64017.4	25356.3	8043.99	15110.6	16287.4	2016.9	3402.55	16375.1	72.3022	6842.31	13239.5	1048.44	2449.97	1343.13	71.3605	1893.75
TG 62:11 (20:3/20:4/22:4)	1968	1198.29	1778.53	16599.5	482.952	4092.09	9962.93	1210.24	2228.73	295.78	3508.8	3815.69	2780.66	1783.82	2670.02	1490.19	1633.37	525.872	18926.8	2595.53	328.339	11009.8	6968.55	4016.08	2667.7	2294.99	3205.15	4553.96	1631.56	3420.54	3716.19	2593.59	9387.93	22543.1	6397.73	3240.77	4796.09	4265.92	1887.49	2035.2	7062.83	83.86	2304.72	2681.92	889.115	695.81	871.404	341.987	669.068
TG 62:11 (18:2/22:4/22:5)	12310.5	5185.37	3051.54	39854.2	2557.05	2959.76	12660.6	1360.19	8685.9	3779.33	7282.21	8591.42	6292.11	1628.67	6238.89	1356.32	4562.13	216.179	59132.6	6848.53	4481.78	90018.4	21254.2	10008	3029.34	5069.95	1929.56	2089.6	2011.36	8495.2	3881.94	7518.35	7006.41	56084.6	18817.2	2185.86	26185.4	7017.75	2084.31	3337.45	21174.2	82.2012	13735.3	10633.2	1497.1	3543.81	1365.47	189.149	1528.57
TG 62:13 (18:2/22:5/22:6)	1385.17	6351.64	1924.14	26799.2	2107.41	3685.95	5070.64	1284.94	9023.86	1565.81	11956.8	9111.76	4255.08	873.638	6547.79	943.544	2938.32	117.456	19705.7	3469.44	443.539	26898	12080.9	1873.19	1633.01	1466.12	1038.04	1086.34	1152.85	5236.57	1612.66	3553.35	3614.81	13460.8	5757.83	1679.84	14799.8	1783.56	3523.41	2159.1	6529.31	59.7874	11028.8	4919.51	2864.32	1680.67	588.328		829.439
TG 62:4 (18:0/22:0/22:4)	8231.77	16794.1	10357.6	238149	5414.75	6375.06	88886.7	15739.2	10228.6	2571.28	16773.3	11271.2	11668.6	5816.57	18191.8	4843.29	1591.15	157.477	38002.7	3725.43	4179.04	162424	36889.1	9651.82	5478.55	52736.9	5130.01	4520.58	11344.8	12127.1	3164.81	34591.2	1930.18	40484.4	17083.8	4639.85	13429.8	6515.41	42143.3	4342.47	15143.7	69.0997	18079.3	69266.2	9224.18	9351.64	8914.87	126.365	8553.54
TG 62:4 (18:1/22:1/22:2)	6623.5	16058.3	17018.5	305565	2236.3	4708.54	83113.7	16475.7	7734.06	5526.74	9930.72	15384.8	9894.97	5226.13	4697.67	5462.23	847.38	426.46	13633.4	4540.56	3740.31	121249	38900.4	7818.05	5016.67	27852	1386.68	938.776	4425.92	8292.11	1546.46	15954.4	1734.43	24680.7	9154.4	2950.76	21724.3	2890.4	24840.4	1671.14	8564.57	64.2774	4053.2	55173.9	1337.99	1059.77	1818.14	65.0215	5761.91
TG 62:5 (18:1/22:0/22:4)	6400.43	25289.5	16833.8	322788	5354.65	6367.07	88842.1	12414.9	8724.52	4165.21	7586.78	7749.03	13325.5	6590.59	9049.37	3041.47	1863.74	423.404	17198.1	2636.85	2676.99	161713	47961.9	11049.3	3799.86	32195.2	1028.54	801.035	5345.42	8703.26	1274.96	13263.6	3302.14	23224.7	16345.6	3205.66	20710.1	4935.51	27687.4	2750.27	8824.97	66.8533	8015.04	42217.3	2284.49	2241.99	2054.65	145.308	5280.52
TG 62:7 (18:1/22:1/22:5)	4568.42	12102.5	3664.73	127199	3823.11	8774.28	36055.4	5919.37	7205.71	1810.34	9272.83	13706.4	8014.67	4163.47	11765	2631.94	2894.69	415.68	41707.1	4883.25	1071.27	115827	11611.4	6215.04	2140.68	26969.5	2651.86	1273.57	2326.56	10142.9	4665.48	8730.16	4092.8	44172.7	17780.7	4455.46	16642.3	3456.12	9507.25	3043.17	8732.85	102.527	12466.8	14546.6	1736.64	3479.76	2068.28	66.4061	2222.09
TG 62:9 (20:1/20:4/22:4)	9637.82	6913.44	4282.86	66386.3	3451.75	3886.46	34086.7	4155.2	16638.9	2427.4	5090.06	11323	7135.96	8184.37	4223.07	2713.43	5109.09	483.965	51955.3	7023.67	2924.56	184671	14886.1	10251.4	4278.48	15770.1	3042.2	1302.96	1837.92	11334.6	4379.16	13354.1	12315.8	62421.3	22796.9	7461.81	24056.3	10534.9	3151.2	6282.15	11152.2	67.955	10846.2	8764.69	1486.11	2613	1115.14	436.072	586.753
CL 64:3 (16:1/16:1/18:1/14:0)	22533.8	59405.7	2295.52	119469	5878.44	27417.6	18471.8	20463.6	21065.7	29967.6	3711.77	28437.4	9071.32	5739.1	6246.52	7409.01	2656.95	63.6451	2986.92	20144.5	7686.9	10743.1	27932.6	20684.8	887.564	6469.01	2503.39	12479.6	11057.5	19334.1	502.562	141186	102446	21808.9	3762.79	145084	20040.4	97792.1	25831.9	137736	32603.4	7.40288	70377.4	52055.4	29211.6	4257.97	4044.61	531.096	18151.9
CL 66:2 (14:0/18:1/16:0/18:1)	18492.2	48863.6	399.608	138723	944.745	1351.44	20283.7	4721.91	13140.2	2749.92	1234.17	29734.6	25037.5	145.27	10338.6	7585.06	1959.06	138.674	39612.5	737.735	2172.44	12494	24323.8	12851.6	965.754	16542.7	178.25	1635.7	1432.51	22424.7	386.569	48769.3	66004.7	50099.7	955.205	149602	11034.6	153368	18454.3	97174.3	66178.5	50.0757	49377	13906	1109.82	3886.49	744.216	938.268	2998.95
CL 66:2 (16:0/16:1/16:0/18:1)	15783.1	45613.5	630.549	125496	986.892	1273.27	20714.8	5090.67	9112.14	3228.07	2219.66	40284.1	23527.1	206.989	7986.48	6301.52	2110.04	146.928	48322.8	1642.7	2122.11	12538.1	31590.5	14702.3	510.285	16829.1	475.443	2871.57	2065.46	19692.5	208.897	48091.9	43257.4	52075.1	959.147	140179	10948.5	140969	17761.3	98128.8	66548.5	51.854	33506.2	14389.3	1195.55	3231.24	739.263	399.257	3481.46
CL 66:2 (16:0/18:1/16:1/16:0)	5914.8	30743.9	458.954	64020.6	1217.2	1102.73	18286.9	9339.4	17812.6	3212.1	1203.71	23524.4	9974.79	456.978	8273.24	3955.01	790.163	81.8457	72671.8	577.889	2964.48	10155.5	17476	10379.8	374.405	19168.8	341.67	2839.61	434.431	15983.7	396.116	47611.1	24812.9	36738.8	667.81	75000.3	13193.4	85290.3	9995.05	91370.8	33779.5	21.2085	21944.6	9727.79	1393.14	4076.99	790.636	689.634	1530.09
CL 66:2 (18:1/14:0/18:1/16:0)	17977.5	56631.4	1266.99	240585	983.566	1284.33	14250.5	6133.68	9438.92	1712.62	457.051	16565.5	19489.1	659.965	3729.03	8369.43	623.027	86.7479	14618.2	883.95	1440.74	9103.94	25943.9	14823.6	902.118	11270	298.782	2181.41	1181.7	18193.6	455.51	38770.3	59289.9	23226.9	544.608	146821	12821.9	179809	15102	68533.6	50929.2	10.4972	37194.8	11527.8	1684.24	2079.99	491.792	500.443	4790.68
CL 68:2 (16:0/16:1/18:1/18:0)	2484.16	8593.86	2353.19	21242.2	6753.27	2087.44	8533.86	8658.68	8515.42	7397.95	2231.74	21296.5	4114.73	2541.97	12631.9	1743.38	3215.94	662.598	6603.49	3460.54	10174.3	6423.83	23349.8	13969.7	2636.69	6976.73	5544.04	5496.01	8424.69	8886.2	4542.59	6959.95	11103.5	13623.5	1502.24	9043.14	12710.9	6780	11863.8	15161.7	17108.4	380.212	58923.1	7774.16	5914.28	8670.02	5753.61	949.9	10062
CL 68:2 (16:0/18:1/16:1/18:0)	4763.44	9690.83	449.5	9383.7	686.872	1673.69	4049.46	4350.84	3031.77	3467.04	1267.64	9954.56	9751.83	154.829	1851.19	26974.9	1879.46	162.373	174962	1531.67	1861.35	6743.16	15995.3	7817.03	635.75	2722.69	584.953	1109.57	1069.65	7761.4	590.912	11131.3	30151	8209.08	884.208	11741.8	3849.89	63518.2	9963.76	28075.8	16468.6	60.3259	37855.2	35564.5	2072.59	3964.68	367.312	736.31	2598.43
CL 68:2 (16:0/18:1/18:1/16:0)	188.586	275.493	205.735	937.824	223.512	328.077	345.613	301.706	719.443	376.162	358.193	429.523	393.395	15.3021	397.354	421.218	588.727	63.333	544.006	208.508	148.216	802.751	847.216	1151.84	135.315	120.732	86.1227	101.343	120.709	488.035	62.8657	1119.84	589.257	1582.72	114.71	2380.06	700.766	1003.39	1582.43	2163.26	1271.54	153.863	290.806	705.142	859.582	2698.36	278.313	92.3607	395.431
CL 68:2 (18:0/16:0/18:2/16:0)	93003.6	180791	92374.7	686652	35470.8	24770.6	59911.4	33363.9	63335.7	19753	14905.8	46467.1	43958.6	30109.6	35633.5	122091	17100.8	216.743	45017.7	15963.2	35328.9	59205.5	80791.4	31554.3	11386.6	20130.7	14988.1	69462.7	37533.4	79881.9	7012.19	93221.9	159680	70605.7	20056.1	206854	74116.2	178550	109618	118015	85940.2	57.5407	101790	43181	30955	41120.9	7830.02	3800.35	90604
CL 68:3 (16:0/16:1/18:0/18:2)	76899.2	128417	11765.7	71708.9	40066.4	21313.3	152484	120170	53247.5	51491.4	30077.8	106300	24866.8	23455.4	27442.4	45061.5	25937.7	171.496	7797.06	36353.3	67082	95204.4	85320.7	104589	37905.6	98119.6	4184.06	48693.2	47821	87463.9	9114.73	93767.9	119563	89565.2	31448.2	158617	66579	102024	48001.8	410626	155441	101.776	109454	48689.9	59899.7	41263.2	23649	6353.66	36765.1
CL 68:4 (16:0/16:1/18:1/18:2)	7974.21	21648.4	122254	229819	16402.1	6488.07	19592.7	7036.22	14495.3	1689.93	9660.59	4045.43	7868.81	7505.88	2847.47	19547.9	4036.97	3.98277	23239.3	1988.2	5150.05	8485.99	20655.8	3184.45	1605.03	2550.06	35521.6	27785	7361.55	3959.79	746.13	12815.6	28882.2	7524.21	4076.3	19977.1	9327.66	17609.4	14778.9	22100.6	16286.7	22.5932	10907.8	6069.16	9208.7	929.702	2462	592.188	24894.7
CL 68:4 (16:1/18:1/18:2/16:0)	1481.28	12392.7	189.895	714.756	979.456	1200.49	3285.15	2510.5	3669.62	1764.26	1631.03	7601.18	4868.59	1178.46	2386.6	101741	1937.46	61.0574	1222.29	6506.06	1776.62	3068.86	17997.5	26732	215.126	864.2	232.841	2718.36	423.327	1272.74	735.042	38952.9	1084.43	6028.26	2377.61	3722.19	3542.55	934.741	3462.75	23714.1	8817.52	120.862	3630.44	1943.67	1800.99	4398.32	572.162	9181.62	7737.36
CL 68:5 (16:1/16:1/18:2/18:1)	95109.3	167438	90254.8	163067	182757	121278	465347	192533	183945	64603.5	145890	86095.7	58073.9	91988.1	43612.5	149418	58403.8	1322.77	12619.8	104016	112075	126941	253508	105307	48855.7	81926.9	19178.7	220421	158502	81508.9	10420.2	188075	292180	110773	77457.6	228115	95818	157701	94853.5	586371	264362	252.998	179746	114737	227279	63863	85034.4	12594.7	143921
CL 70:4 (16:1/18:0/18:1/18:2)	40906	71088.6	2454.06	84426.6	8161.45	16365.3	101096	63016.3	41290.8	20177.6	19818	77172.4	37265.9	4543.67	31611.7	25167.7	7764.6	202.461	28579.1	11635.9	1943.15	35495.3	102929	93169.8	25397	113299	2468.32	26205.4	21949.5	66114.5	6518.21	101229	122989	111462	13449.6	144149	45952.3	184023	60652.4	288882	282095	156.287	89820.1	107530	40670.1	43494.3	17351.3	10322.5	18362.2
CL 70:4 (16:1/18:0/18:2/18:1)	624.625	5942.27	3766.27	564.848	4746.59	4488.39	8602.05	7272.07	2373.18	3793.69	5073.18	2010.24	1131.94	3839.36	651.068	3135.41	3241.37	9.21924	391.932	6785.98	9380.9	4830.07	7315.52	3773.32	640.779	1800.13	776.009	5130.73	9071.17	359.77	2455.42	1706.88	7069.15	3020.15	3946.91	1728.56	1587.64	1809.99	1483.11	13030.3	5601.84	17.5377	5943.97	2723.02	7229.02	582.958	4224.75	1706.37	6701.84
CL 70:5 (18:1/16:0/18:2/18:2)	1380.73	1525.91	165.184	721.949	417.638	308.81	2031.33	858.7	560.115	193.264	642.918	757.451	238.276	205.15	791.237	429.675	606.369	159.808	445.436	380.217	311.998	576.535	2033.96	1898.07	128.342	616.339	154.97	218.897	452.192	2151.76	17.5178	6080.13	6485.06	6508.53	209.756	4565.03	1602.54	8049.71	2888.97	5365.59	4136.54	100.093	5618.98	1680.16	360.74	2426.34	205.656	69.0593	301.192
CL 70:6 (16:0/18:1/18:2/18:3)	21548	152123	12713.1	268349	17256.6	24787.8	86112.5	30497.2	33951.9	19872.6	12533.8	47719.3	26119.5	2831.03	21590.8	11946.3	10398		5833.45	7918.69	32888.9	34041.8	45334.7	58979.6	12825.3	50276.3	2461.13	31532.9	9307.51	42228.4	861.885	43568.6	48101.7	49696.8	6459.45	87633.8	25426.4	135933	40761.2	90645.2	41390.4	39.1496	78099.5	18774.4	14718.2	10677	4603.95	601.383	23700.7
CL 70:6 (16:1/16:0/18:2/20:3)	22159.5	158542	14895	325476	17720.9	27250.9	71339.3	29534.2	34462.7	16202.3	12848.6	49616.8	31016	2578.03	22618.5	12296.8	9263.83	41.6575	6280.89	5843.33	32353.8	34012.7	45475.4	57820.5	10785.1	43389.4	2600.41	36029.1	9949.37	39505	584.863	36977.4	43132.7	52388.4	6861.3	84661.5	24405.1	132107	45249.9	88135.5	39268.9	73.4199	77701.2	17357.3	13748.4	11052.5	4962.41	636.51	24759.6
CL 70:6 (18:2/16:1/20:3/16:0)	21295.3	146420	11018.4	247694	17083.9	24018.2	89906.1	31631.9	32767.2	21584.4	12386.9	48679.6	24480.1	2355.7	20749.9	11677.3	11148.6		5532.14	8905.35	33007.5	33440.7	50981.7	62695.6	13777.3	53132.9	2179.87	29968.1	9425.76	42574	865.536	43179.1	47105.6	50609.9	6200.45	86398.4	27146.9	130333	38612.5	81081.3	42380.5	38.3367	76900.7	19435.7	15170.8	10983	4436.67	584.99	23026.8
CL 70:6 (18:2/18:1/18:3/16:0)	21252.7	145606	10842	244743	17053.1	23853.7	90448.1	31809.1	32599.4	21828.9	12365.9	48816.7	24245.9	2322.04	20629.7	11638.8	11239.9		5488.87	9044.5	33037.6	33350.8	50975.2	62798.8	14103.1	53584	2139.69	29849	9457.8	42623.3	866.058	43159.1	46963.3	50740.4	6163.46	85888.1	27287.9	129320	38305.5	81301.9	42521.9	39.7286	76863.1	19530.2	15235.5	11019.2	4412.77	582.648	22930.5
CL 72:0 (18:0/16:0/18:0/20:0)	2561.17	3335.67	743.82	285.768	1753.92	1650.25	840.526	1490.91	2422.39	1022.33	1891.24	1237.13	2525.57	2093.01	2051.96	2828.63	1401.91	2312.84	311.385	2033.03	9546.33	4129.33	6669.26	6820.38	1739.79	3874.8	924.642	5456.98	4490.41	6165.24	5732.02	11881.7	13239.4	3775.9	2520.15	5106.05	4069.55	3218.25	4392.28	2521.68	3984.82	2920.83	2749.81	4189.57	4819.81	7409.16	5980.3	7547.51	4726.53
CL 72:10 (18:2/18:3/18:2/18:3)	1.43213e+06	2.70715e+06	97328.1	985805	390832	365586	1.77466e+06	943512	942068	696122	61181.9	1.45972e+06	413267	208041	897059	1.10089e+06	75895.9	1317.89	166598	274727	407562	1.79997e+06	2.58293e+06	1.52715e+06	360868	990279	15385.2	458367	206782	1.27378e+06	20986.2	1.44861e+06	2.82928e+06	2.6325e+06	225206	3.24845e+06	1.81269e+06	1.0558e+06	1.319e+06	4.07982e+06	3.28241e+06	137.184	2.64481e+06	493277	391251	826244	113947	22866.3	451549
CL 72:10 (18:3/14:0/20:3/20:4)	10497.2	10250.8	3171.11	1479.87	15032.6	6753.71	7403.56	7811.02	10848.4	13605.1	5998.02	12114	6868.67	13348.6	11016.1	2462.08	12350.5	10671.4	1306.52	14637.7	21050.5	25372	7335.4	6838.81	19323.5	10801.7	1326.9	20841.8	12893.1	8756.6	16247.8	8924.86	7398.94	4523.36	14414.5	5370.12	24810.9	5937.26	2841.2	9306.8	1600.19	29939.7	9535.01	13021.9	25646.3	11990.4	36966.5	73618.7	11514.4
CL 72:10 (18:3/16:1/20:4/18:2)	391.678	2436.04	197.862	1223.71	252.424	164.37	743.21	352.213	640.36	904.539	1505.95	1248.33	213.023	68.238	421.773	725.104	673.413	22.7472	291.354	153.899	843.285	791.046	2437.42	923.659	88.1071	418.508	256.35	905.675	413.351	873.378	365.32	1134.76	3289.35	1137.93	1193.46	2900.44	1047.54	888.36	927.689	1599.23	2356.52	38.0454	2839.04	356.49	1379.64	925.069	302.345	138.383	939.823
CL 72:11 (18:3/18:2/18:3/18:3)	17296.5	81153.2	1261.06	20776.4	1813.81	6202.27	24300	13055.7	5962.12	12906.7	10203.2	31197.9	1178.6	808.292	4355.83	4967.51	1441.42	113.344	7048.24	3587.02	5660.74	17059.7	59052.5	13564.2	6205.9	9862.07	220.42	6387.23	2972.82	8405.9	799.13	14409.9	28652.2	24125.2	12424	25339.8	10610.2	4188.53	8547.17	87626.6	141335	92.1861	21864	5373.24	12886.3	7496.97	2974.04	362.516	3953.91
CL 72:2 (18:1/18:0/20:1/16:0)	5493.85	6766.21	1696.43	12649	4542.6	1914.64	12274.9	5852.71	7457.27	4011.55	1863.26	9458.11	1638.78	1286.79	3654.91	4841.28	2479.64	297.468	6534.22	2413.88	11483.3	8506.67	12162.4	9988.88	2165.69	8501.64	1874.65	7835.36	8056.37	5366.06	1966.28	10471.8	15013.2	8944.65	3894.59	10536.4	6299.27	4379.8	5484.79	14666.7	15824	193.713	17695	8481.3	5909.45	6394.25	3544.47	864.66	8169.32
CL 72:3 (16:0/20:2/18:1/18:0)	72672.7	150470	16632.7	107994	96665.4	45401.9	206722	121336	105441	63323.2	48016.5	147160	34218	42842	66681.5	60345.7	61378.4	467.981	15117.5	37276.9	191960	148838	169139	155326	54414.2	138482	9046.59	161551	151624	135091	22572.5	197410	180708	198343	85262	239644	138941	85404.2	117869	293657	315090	209.045	340247	155197	134589	130211	54732.8	14420.8	143480
CL 72:3 (18:0/18:1/18:2/18:0)	3285.18	4812.46	222.732	7602.8	593.292	428.266	6203.72	2706.32	6716.26	284.988	563.149	2699.39	6708.88	93.0525	867.766	8508.81	1026.14	168.98	1285.78	332.63	806.468	3663.69	15808.5	2113.25	371.896	2001.11	218.104	1686.82	381.468	5865.01	167.75	3058.81	19875.8	3423.61	687.828	9709.86	2769.82	32790.8	9558.23	11859.9	16539.7	53.0391	16654.9	25789	1623.62	3086.13	244.634	226.455	1313.48
CL 72:3 (18:0/18:2/18:1/18:0)	19918.4	43969.2	9949.68	44368	22804	10005.9	66846.3	38246.6	27215.2	20146.2	10273.1	41184.1	8775.23	13707.9	19486.3	17284.4	16899	621.127	8241.2	12389.9	55828.5	38427.9	45904	55783.4	16172.1	51595.6	9471.7	36280.2	40036.2	33726.5	7413.79	55735.2	42086.4	47990.5	20771	62474.1	34574.4	25761.5	31472.4	88096.4	82132.8	150.482	96826.3	40716	42739.7	36484.8	19408.5	4556.2	36117.5
CL 72:6 (16:0/18:1/18:2/20:3)	5810.34	38051.5	2171.98	3317.35	1520.36	3147.23	19436.8	1787.71	6135.16	2407.54	1022.19	61626.1	18335.4	4376.19	17632.5	269897	6384.32	279.354	2956.02	32993.2	5634.35	4041.34	50179	114262	1530.38	1573.97	139.558	1972.73	921.625	1040.23	603.967	77025.5	3632.95	13078.6	5926.73	15476.9	1783.47	1653.32	3087.59	82938.3	18593.9	394.966	15770.5	4368.06	2399.36	14704.4	961.55	3937.78	27295.3
CL 72:6 (16:0/20:3/18:1/18:2)	6203.47	31508.7	1572.77	3777.83	506.802	1499.18	24584	3192.92	5189.9	2300.31	2446.59	69472.2	16235.5	3293.48	16295.8	215319	6418.98	274.578	2968.65	30301.4	7170.41	5118.23	46218.3	139409	1336.77	2372.67	177.521	1769.64	1144.11	548.466	1351.04	75345.6	5335	9234.92	6575.42	9445.28	1024.22	2024.44	3143.57	92277.6	19226.1	561.315	13982.7	3799.56	2462.03	12917.8	837.708	1900.33	16775.2
CL 72:6 (18:0/18:1/18:3/18:2)	781.046	6317.37	209.41	3544.34	542.585	257.586	3178.31	901.464	802.666	2994.86	1326.86	6757.67	579.165	285.32	1375.02	14122.4	1487.01		1464.51	1543.58	855.073	2284.56	2516.25	8732.98	477.85	4480.61	130.115	1521.49	285.064	1429.79	956.527	13529.8	3560.43	1304.4	1002.83	3887.67	1502.56	1178.69	1581.64	14328	3796.31	21.1616	2513.76	589.792	1537.27	2410.21	606.47	733.778	1078.53
CL 72:6 (18:0/18:2/20:4/16:0)	1046.89	7451.44	358.704	4981.34	412.152	347.02	4052.95	1346.64	869.255	3243.75	1085.33	8085.13	1416.6	557.535	1415.07	17044.6	1627.85	236.246	1553.17	1432.64	1082.65	2048.91	3453.12	8913.02	333.642	5238	214.824	1481.95	270.339	2396.67	1859.9	13866.7	3679.16	1430.84	848.034	3988.15	1607.07	1073.57	1334.48	13679.1	3781.4	104.211	3235.49	955.664	1199.51	3466.61	426.229	669.485	1301.75
CL 72:6 (18:1/16:0/20:3/18:2)	7469.59	15263.7	1683.93	7887.11	10092.2	5877.89	20450.7	6169.9	14373	6213.89	6146.15	33649.1	3831.96	1057.45	14679.7	5522.64	3687.93	76.331	11084.8	4154.05	4643.78	15201.9	8568.3	8305.83	1681.98	5147.31	794.372	2923.12	1549.94	8894.36	886.251	10788.1	5884.48	38333.1	6172.71	9959.36	17136.3	7736.2	22306	17229.6	23085.2	24.1926	125366	8183.65	3650.38	7596.83	2189.07	55.8829	4105.65
CL 72:7 (16:0/20:4/18:0/18:3)	79484.3	218728	130235	1.1016e+06	22539.1	22701.7	59040.3	21473.4	56156.6	9926.98	2633.26	51360.3	49334.7	16532.9	56720.3	130536	4333.98	188.959	445475	9214.04	15202.2	72254.9	135538	41509.5	9481.65	25254.2	44349.3	52887.9	10726.4	64921.8	896.256	86475.3	165266	98648.6	10191.5	185603	72261.4	90202.2	170277	100787	95039.6	13.9099	130574	23194.3	16881.4	38985.1	2965.97	646.275	77902.8
CL 72:7 (18:0/14:0/20:3/20:4)	506746	1.08636e+06	86490.7	865419	156095	132837	470614	208274	359377	189369	14966.1	405328	194393	84532.5	330059	516711	28634.5	350.607	153702	85808.3	116977	520784	868637	374393	83585.8	208618	13969.9	211257	67405.1	456761	5745.67	504835	1.03478e+06	737125	76227.3	1.16816e+06	563202	431743	645078	960080	867456	160.826	907503	331870	123817	267828	27450.3	7485.48	231782
CL 72:7 (18:1/18:2/20:4/16:0)	3155.28	35914.6	5756.91	3568.39	711.076	3302.07	12631.3	491.441	4655.62	2269.91	1049.87	37468.1	16377.2	4229.67	12363.1	257788	3011.77	153.559	6523.16	14924.8	2383.9	3344.12	32405.9	64145.6	790.778	3545.51	686.791	1577.7	404.09	1629.24	394.83	54596.2	1366.3	7800.98	3367.76	7895.2	1638.65	1189.19	9061.85	37380.5	8234.86	88.7506	12927.4	3065.41	1504.59	7932.55	285.079	1735.13	27023.9
CL 72:8 (18:2/18:2/18:2/18:2)	3653.82	4747.54	1251.13	798.475	3426.49	4301.46	4723.75	6872.97	4800.99	2678.57	8847.43	3069.11	1874.6	2160.58	6882.62	10099.3	1750.61	124.91	975.981	3090.78	5927.54	4956.16	12162.5	5195.55	887.575	1802.82	292.133	1263.33	4116.48	6484.91	200.982	5196.64	6963.83	7884.46	1303.39	14786.1	6671.02	4975.11	5387.58	16054.6	26654.4	85.5335	12453.3	5757.16	3627.45	6114.74	1476.09	538.231	2335.82
CL 72:9 (16:1/16:0/20:4/20:4)	987.648	2643.89	313.544	242.041	457.127	141.662	478.332	593.468	646.331	307.782	46.5845	2794.14	118.407	123.266	652.689	767.43	203.513	68.1426	914.012	102.45	286.915	2593.13	1479.54	474.488	217.762	1141.06	221.176	693.79	182.519	1308.51	298.46	608.652	1861.02	647.663	436.93	991.538	1168.1	1018.5	113.924	3224.81	1618.66	44.4629	3784.31	724.458	459.846	1117.11	56.2003	253.884	640.571
CL 72:9 (18:3/18:2/20:3/16:1)	1.40965e+06	2.61086e+06	89395.2	901826	383052	365704	1.83433e+06	1.00431e+06	925152	730168	61357.6	1.52741e+06	397100	204623	889157	1.04188e+06	76512.2	641.715	156677	286890	417217	1.81519e+06	2.5491e+06	1.61147e+06	377337	1.06346e+06	15464.4	454385	209208	1.28401e+06	22119.9	1.42964e+06	2.79134e+06	2.65051e+06	223142	3.13289e+06	1.79446e+06	1.02996e+06	1.24266e+06	4.37877e+06	3.43815e+06	79.5864	2.71465e+06	496059	405452	826653	119202	23894.2	427687
CL 74:10 (16:0/22:5/16:1/20:4)	3166.85	6524.71	4322.3	13798.3	8553.4	6147.26	6377.46	6002.36	4008.21	6430.2	5011.74	3909.14	8127.57	3873.21	7464	2797.75	5075.07	133.466	6896.09	4649.17	4702.58	10634.7	5894.13	7651.27	3462.94	4704.07	1097.81	6636.88	4351.65	7464.28	2127.83	4813.83	16494.8	10192.4	4759.55	5915.16	7824.81	6034.39	8436.43	9915.29	5068.5	195.162	13070.6	4209.95	6539.58	5253.69	2552.33	526.434	7620.06
CL 74:10 (16:0/22:5/20:4/16:1)	1132.53	2319.12	1532.03	5685.79	884.393	412.492	1102.45	1205.16	3314.15	861.723	412.782	1958.25	8620.59	355.796	1325.93	1937.47	499.167	53.7005	11471.2	646.001	809.051	1323.54	7492.02	1252.26	429.879	510.706	2074.9	674.873	216.814	2437.78	219.641	1667.37	1991.84	8278.56	179.992	2586.68	4129.59	1878.56	2654.37	1787.08	4681.76	366.068	6130.48	2132.89	678.758	2082.72	374.569	6.39421	747.08
CL 74:10 (16:1/22:5/20:4/16:0)	3871.03	3292.3	4276.55	15233.7	7479.62	6133.38	5515.32	2285.02	3202.51	5013.16	5273.03	4259.78	6631.2	4061.51	7180.56	3628.02	16554.7	251.287	8966.47	4889.37	4374.33	9136.8	6385.63	6223.65	3175.7	3469.68	1147.08	6293.26	3850.84	6635.3	9417.46	4891.69	14970.4	9746.67	4640.42	5296.55	8873.95	7109.39	9229.3	8765.89	4800.58	87.9769	13062.5	5047.67	5687.98	6194.79	1990.02	512.559	7076.46
CL 74:2 (18:0/18:1/18:0/20:1)	700986	830041	21831.4	246845	111711	54516.5	1.08418e+06	414851	451193	147493	65101.8	411938	192619	29312.8	271500	355083	92277.2	503.895	56288.5	58165.1	147715	626332	882498	572753	105164	582672	4612.8	109972	65886.6	561030	12836	635327	1.55283e+06	1.62019e+06	48597.6	827531	476962	721844	674629	1.66543e+06	2.48883e+06	108.84	1.37239e+06	451065	111581	686195	29360.6	16103.2	110918
CL 74:2 (18:1/18:0/20:1/18:0)	657562	746890	17321.3	200854	106457	54083.2	1.11642e+06	411602	422370	145189	61985.5	407020	172840	27622.2	248831	310373	91956.6	604.163	51976.4	60525.6	143517	579982	843692	588463	105986	645813	3746.85	92477.6	61970.1	524357	12836.1	581691	1.41701e+06	1.63226e+06	48643.6	725046	458949	642201	589277	1.74844e+06	2.55173e+06	137.053	1.3031e+06	417286	111588	626439	30138.2	15653.8	95257.4
CL 74:4 (16:1/22:0/18:1/18:2)	623143	752474	50771.5	578802	176315	118968	1.05842e+06	453670	502084	91314.8	106989	418163	193601	65656.6	306155	575811	102701	3857.15	26676.6	115476	245288	520505	1.42668e+06	553254	142763	430276	22888.3	238439	173371	713265	22483.6	789578	1.50975e+06	524775	92979.2	586961	431910	1.46341e+06	845965	1.07954e+06	1.98009e+06	21.8329	1.19214e+06	869570	234983	768135	80442.5	73636.5	276050
CL 74:4 (18:0/18:1/20:1/18:2)	3398.96	8749.78	1403.58	11987.3	5670.16	1295.81	8600.63	8973.23	12058.9	8352.26	2373.56	13844.7	2225.11	1379.8	5153.99	4758.14	1661.43	76.1531	4410.41	1037.36	6882.53	8425.6	9127.16	4393.73	1968.6	4217.39	1040.8	7155.45	1811.36	6110.02	827.322	6146.6	12387	8215.22	1515.79	10831.9	5111.84	3052.84	12572.1	19065.4	9971.66	69.0944	38747.9	9457.37	2056.87	7332.33	613.97	257.556	9158.52
CL 74:4 (18:2/18:1/20:1/18:0)	5451.55	4010.96	1157.39	1013.76	3268.8	4008.17	4397.55	3617.23	5091.03	4482.84	683.204	2766	5859.43	7202.43	3264.28	6172.51	1107.92	19418.3	1108.84	8896.32	16656.9	9960.57	14560.7	14884.8	8379	9603.04	2600.29	10974.7	15997.3	14468.6	7064.45	16833.3	34470.3	9781.29	14506.4	15387.3	13327.1	10837.2	8122.79	9426.03	9813.57	16192	5063.61	12205.2	6261.87	14472.6	9520.76	16540.2	11069.1
CL 74:4 (22:0/16:1/18:2/18:1)	576325	238758	23634	312981	141985	111689	1.24883e+06	573335	441034	116429	132979	487618	268661	55132.4	255757	397451	102866	162.764	30860	142091	261330	180933	1.33756e+06	723551	183960	687947	16801.4	180998	173315	703368	35292.6	746757	529588	1.1447e+06	91213.2	472320	375929	1.11758e+06	579249	1.3633e+06	2.17517e+06	15.1868	1.18628e+06	775421	256918	756248	100080	5671.48	201406
CL 74:6 (18:1/18:1/18:1/20:3)	711.561	1117.96	166.408	596.006	336.236	176.541	1259.74	741.587	657.83	280.426	341.462	904.626	248.26	833.973	450.83	1648.64	386.46	124.106	219.06	378.801	121.783	960.692	2912.41	1655.94	239.97	1430.46	185.82	68.1476	115.481	1048.63	351.297	488.198	6518.32	5016.49	291.716	3189.7	777.105	859.942	1888.36	4895.17	5995.78	142.698	1661.07	1773.82	221.317	2203.23	211.037	138.982	186.092
CL 74:6 (18:1/18:2/20:2/18:1)	1441.29	1943.86	327.925	2190.49	2860.7	1245.34	6415.75	5128.71	5042.21	3946.38	4281.1	8410.83	1076.89	1268.24	3386.28	3593.34	2728.67	81.1069	1112.97	688.364	7289.04	6690.84	4762.22	5467.08	862.532	2006.76	880.074	5430.25	3114.29	1658.37	543.078	3047.68	9907.49	3595.05	1791.09	7430.15	2262.07	3632.05	5649.04	3590.46	4537.1	203.489	15504.5	3607.35	3356.01	1954.13	2239.49	473.6	3227.96
CL 74:6 (18:1/18:2/20:3/18:0)	58001.8	131553	1915.35	62457.5	8768.07	8177.89	105048	50673.5	40991.9	27943	7873.72	121723	19146.1	5859.36	37343.2	22941.5	5435.53	176.062	4290.78	9921.6	44140.8	47308.1	139501	128190	34242.3	165866	2077.82	40799	16671.7	77135	4781.85	94009.7	180605	217140	14710.5	301281	70039.5	69587.8	71665.7	404632	430135	90.6779	109751	43063.3	32681.4	66771.2	10272.3	6492.91	15084.8
CL 74:7 (16:0/20:4/18:2/20:1)	4228.53	7074.34	2140.9	12272.8	3199.11	1590.18	8315.88	6543.27	2334.22	1565.74	2412.86	8565.17	1695.86	450.714	2283.74	2000.78	2041.59	99.5415	894.296	2491.12	2199.87	2121.54	12413.8	5769.98	2444.43	9436.01	1066.82	2244.35	2868.15	4960.6	1589.66	6664.89	12359.4	16399.4	1760.27	14949.5	6613.05	5962.99	4760.79	23584.6	28962.6	105.791	5827.59	4483.24	3573.7	3773.77	2409.32	937.81	2889.02
CL 74:7 (18:1/18:1/18:2/20:3)	2632.49	1998.59	151.366	363.463	337.664	229.287	3270.12	820.498	1333.44	239.112	1054.06	1336.8	457.474	375.004	1951.32	1522.73	356.184		342.864	779.923	911.381	1706.3	15545.9	11907.6	258.503	2149.95	307.015	224.504	152.629	5358.96	109.027	4370.85	18351.5	11954.4	114.975	16026	6831.8	2979.49	1933.08	13831.1	25550.1	156.065	6305.1	3543.93	453.807	7115.59	365.152	553.082	128.093
CL 74:7 (18:1/18:2/20:2/18:2)	2929.89	1296.35	143.093	791.386	479.82	327.644	3822.57	1085.86	1679.29	294.051	569.521	1540.81	320.794	297.694	2062.02	2254.04	291.451		313.453	598.078	1033.8	1642.67	16143.1	13600.5	342.514	2054.87	226.382	193.267	248.258	5073.94	160.997	4264.07	18138.1	14517.4	203.11	16603.3	7135.62	3290.98	3482.21	13465.6	26940.3	88.3659	7331.52	4306.79	368.397	10168.3	256.634	359.975	297.381
CL 74:7 (18:1/20:2/18:2/18:2)	2904.11	1317.55	196.204	861.767	800.369	541.858	3923.88	1974.44	2111.44	367.633	317.939	1825.98	394.002	286.98	2193.04	3225.69	295.387	68.6744	433.243	492.847	1149.89	1787.75	17099.8	14234.9	394.453	1762.24	190.293	106.428	225.364	4794.2	130.665	4710.9	19358.7	14708.5	157.811	17673.1	7659.65	4508.32	3859.6	13317.6	28394.5	20.6667	8177.73	5188.45	430.203	10587	168.813	139.071	450.042
CL 74:7 (18:2/18:1/20:2/18:2)	65573.4	212131	8301.14	284879	11805.3	9401.37	81328.6	26088	38856.6	12863.8	3813.34	77105.4	30149.1	4982.24	47816.5	57998.8	6333.41	345.675	12005.1	7589.27	25807.4	40663.3	133109	70200	11187.7	57315	5312.94	74286.7	13911.9	88233.7	2263.06	98162	248039	183268	12909.3	436390	79672.8	125676	148313	177199	297808	11.9904	105251	33285.3	23496.5	65123.9	5032.03	7947.85	34037.4
CL 74:8 (18:1/16:0/20:3/20:4)	9625.15	32496.2	1103.6	12882.6	11375.7	3764.24	20661	50021.2	28895.7	36115.6	3796.82	17449.5	4613.19	7350.4	11049.9	42576.1	3535.35	146.002	3424.6	10118.8	24940.1	45911.1	83101.8	57788.5	26421.7	35616.8	7623.22	17500.2	8064.4	54229.4	656.158	35019	50012.8	51178	13673	26569.5	50845.3	25197.7	25695.8	137644	76160.2	27.7386	76463.8	23989.7	20529.4	33863.2	7350.53	270.325	13102
CL 74:8 (18:1/20:4/18:3/18:0)	9658.95	24696.9	6874.74	22222.5	3871.28	3313.23	14747.4	8267.53	7160.27	7608.98	3115.18	16388.6	14869	1125.3	5572.6	8196.45	1866.14	128.701	12706.9	3533.02	9427.12	5361.48	29441.6	14936.3	4450.58	11503.5	2363.8	3928.69	2607.13	9441.19	993.217	10644.7	11657.3	33208.9	3756.19	12150.4	14897.1	5969.97	7162.56	23063.3	15427.2	108.298	26028.8	10302.4	4182.9	3318.65	1473.16	349.2	5192.14
CL 74:8 (18:2/18:1/20:3/18:2)	2827.39	1479.97	174.197	765.109	774.534	531.522	3982.52	1609.22	1764.29	369.69	329.117	1824.94	427.612	312.976	2211.39	3446.86	310.841	106.488	455.572	550.464	1161.31	2058.01	16667.5	13585.9	372.341	1697.99	165.795	85.3557	247.673	4700.3	111.382	4781.18	20635.6	14652.8	133.89	18458	7922.89	4852.03	3767.7	16673	28561.4	2.61362	8438.57	5423.56	455.388	10724.5	157.161	80.1631	401.565
CL 74:8 (18:2/18:2/18:2/20:2)	2909.03	1154.72	130.347	213.209	634.611	463.626	4546.27	1125.25	2503.24	216.75	270.105	1200.05	468.315	348.005	2166.35	4432.14	384.289	257.742	864.038	780.378	1235.16	2601.47	16706.6	10989.9	283.893	1456.38	183.848	158.564	430.871	4324.72	177.267	5062.27	28252.6	14430.2	112.55	21597.6	8546.5	6039.74	3773.84	15454.9	27172.5	81.8391	8597.58	5174.95	611.897	11606.3	381.467	99.6258	207.655
CL 74:9 (18:0/20:4/18:2/18:3)	1153.34	2992.36	2890.12	1272.43	4562.94	2330.18	3044.95	1145	2143.36	883.545	1725.03	2034.6	1108.83	6578.41	5761.4		1786.33	877.945	579.241	2962.59	1275.34	2581.57	995.194	1032.7	3072.27	612.096	489.787	3492.8	6284.27	1480.01	3792.58	1307.65	624.111		4456.09		856.247			2982.97		186.17	677.979	1367.14	2677.83	2224.97	17940.4	25134.3	6538.36
CL 74:9 (18:2/20:3/18:3/18:1)	1458.36	3307.33	2125.75	2811.01	5214.35	2369.04	4034.43	838.557	2069.3	1022.17	2007	2088.28	1359.24	8345.91	3206.04	156.007	951.204	881.515	506.092	4228.42	1350.12		2721.02	1518.05	3609.86	1722.24	447.973	3163.18	5276.44	1835.78	4189.16	1571.98	1503.78	1984.06	8885.54	3686.36	832.911			2693.59		215.782		1357.33	2594.28	1818.1	10921.4	34789	3419.91
CL 74:9 (18:2/20:3/20:3/16:1)	30696.4	222802	9002.62	303071	13489.1	17372.7	37203.1	8712.58	11864.2	29781.7	13709.1	54490.2	8420.13	2332.97	15820.5	8915.3	5318.65	64.9386	12711.8	7255.82	18757.2	21350.7	46772.5	37325.9	5578.46	24225.8	3156.72	41476.4	4203.6	26600.8	1027.25	31177.9	40590.7	65331.3	19657.2	58118.4	19467.3	40694.3	36551.4	64073.2	67952.5	155.744	60552.4	7839.91	13445.7	8503.9	1834.3	160.67	17526.4
CL 74:9 (20:3/18:2/20:4/16:0)	5172.84	19912.1	5328.84	18562.4	3334.45	3173.8	13494	9073.22	7741.24	5189.19	3108.55	18349.3	11268.5	2328.9	6024.27	4385.74	2394.24	147.081	7237.03	4074.97	7059.48	5007.34	19605.5	13505.4	5184.46	9938.28	8080.66	5265.89	2799.5	7407.97	568.827	7139.83	9024.27	22968.5	3691.25	6854.02	10148.1	3278.59	6122.69	15770.6	14514.5	104.774	19881.3	6303.39	3833.59	3367.75	1668.6	209.365	6821.12
CL 76:0 (16:0/22:0/20:0/18:0)	4238.62	9785.18	1089.51	16712.4	5466.96	3483.76	6515.4	10415.9	8720.47	7326.78	5629.72	9183.59	2056.06	1387.77	4159.06	3755.99	4594.08	159.991	2226.41	2248.59	5611.73	12309	14121.6	9852.31	6078.44	10385.2	192.705	5544.25	2475.06	7471.62	2449.34	11439.4	11708.1	14766.6	2436.57	10933.6	9512.19	7690.62	8623.55	26907.3	15055.8	235.839	14423.9	9296.46	8282.21	6250.43	6680.66	1016.53	3041.82
CL 76:10 (16:0/18:0/20:4/22:6)	4818.11	14836.6	57153.8	63717.5	6051.44	3552.11	6898.02	4316.73	5735.95	4469.06	2184.55	6878.93	7890.21	6531.6	9300.75	45312.6	2790.92	119.79	723353	4242.4	1754.4	5677.92	5152.6	6791.28	2080.52	4773.15	607586	9700.94	2104.54	7291.04	2127.83	24311.8	6354.65	4829.48	2826.93	5857.09	6783.38	11180.9	21515.5	7069.11	3053.07	126.285	12315.8	4466.24	6224.85	4321.37	1206.07	1213.71	8317.07
CL 76:10 (16:0/22:6/18:0/20:4)	4231.89	12567.7	47139.7	53095	4974.19	5046.07	5834.05	4366.54	4607.85	3639.65	901.349	3667.85	6919.12	5505.33	7200.97	36428.9	1569.69	87.4487	634887	3874.05	1207.04	4636.44	3182.92	5698.83	2163.51	4015.46	558019	7846.18	4147.22	6078.14	1631.6	20629.4	5672.56	4110.42	3183.8	4956.9	5725.96	9293.21	17725	6738.13	2543.05	167.606	10666.5	3516.61	4811.02	4387.02	1147.67	527.23	6674.84
CL 76:10 (18:0/16:0/20:4/22:6)	952.525	6846	1622.42	34978.7	168.455	112.185	1880.43	867.889	789.085	927.879	242.573	2188.69	1044.16	220.993	1141.46	4971.59	565.334	137.892	24240.5	446.447	779.455	1556.51	1817.22	1130.57	346.811	1496.15	2221.74	1559.44	172.273	261.189	353.018	1260.48	2534.4	1326.36	366.912	3280.29	2322.55	3285.78	559.969	3894.69	2156.73	40.1187	1428.82	676.086	824.659	903.664	308.589	47.1217	806.289
CL 76:10 (18:0/22:6/20:4/16:0)	785934	1.2668e+06	1.05758e+06	550523	596279	528573	852995	626223	801096	582585	469193	741457	952154	614842	772613	1.37858e+06	585740	17778.1	232341	846636	399236	727712	857294	640734	308719	407311	123745	1.18253e+06	881141	1.03193e+06	396229	851477	1.04998e+06	798464	574342	1.0361e+06	1.09665e+06	1.43433e+06	2.83579e+06	578554	719894	101.644	1.71258e+06	1399225	731530	979483	424766	116086	1.84196e+06
CL 76:10 (18:1/20:3/20:4/18:2)	1132.87	552.247	89.7367	388.566	191.029	221.346	309.865	130.399	618.176	147.913	284.456	501.856	222.44	269.836	380.181	379.986	323.16	167.073	293.062	185.86	220.515	280.608	2983.53	2333.42	180.765	165.739	532.491	282.083	536.6	376.825	711.049	559.401	5285.85	3297.69	356.315	2560.5	1040.33	304.565	580.512	1819.13	2154.46	25.4182	1502.74	520.298	304.613	1140.08	225.968	230.344	428.22
CL 76:11 (16:0/18:1/22:6/20:4)	15245.6	5110.48	6629.52	3738.3	19875.9	15621.9	4382.14	6083.34	6009.78	10564.8	6787.4	6774.04	7081.15	21066.8	21350.8	6486.35	4591.59	2528.53	10371.9	9389.06	7206.58	13926.6	11963	7572.97	7251.13	5216.67	935.422	12658	12661.9	8629.38	3510.99	4718.02	15840.2	6893.07	5428.63	8613.15	15076.3	4032.01	10671.4	17647.4	16259.5	2045.31	12426.8	25563.1	11786.6	5634.49	8907.53	3649.44	13313.1
CL 76:11 (18:2/18:2/20:4/20:3)	3469.81	8739.7	35979.1	43189.5	4915.97	4248.96	215.944	6323.57	1449.07	1068.89	1389.67	2758.85	5659.67	2167.62	6061.09	8672.03	1906.09	69.5226	523960	4111.05	1823.98	3187.99	3381.07	1011.14	2331.93	2947.38	492899	5650.13	3362.38	4560.64	522.792	243.799	5307.65	3175.79	2287.13	3972.11	3520.83	5384.18	15114.4	591.196	1967.52	110.831	8864.35	3187.77	3477.94	4472.36	1041.25	309.377	5432.78
CL 76:11 (18:2/20:4/20:4/18:1)	227012	512715	4465.03	60349.5	8591.5	117735	240334	102673	133027	236420	6979.29	252109	84747.5	8623.16	213496	137536	562.409	94.936	48687.4	49832.9	24882.3	134134	354161	141967	40308.4	74821.2	3369.75	30412.2	11638.6	159898	470.596	247461	283300	204130	19344.9	556339	369222	201535	281603	515344	925537	33.9278	505477	452987	114521	151399	6307.94	2775.46	77742.3
CL 76:12 (18:3/20:3/20:4/18:2)	218.715	283.026	178.765	508.836	477.31	226.753	147.107	300.311	271.41	114.576	201.445	520.031	219.748	195.685	219.507	283.982	547.844	173.297	439.603	127	115.564	532.59	962.12	379.255	155.716	586.563	298.277	213.195	167.499	803.395	550.672	460.346	2319.11	592.849	128.042	221.923	206.379	927.779	161.872	803.679	1267.6	84.3559	706.218	552.869	114.078	673.367	345.083	141.916	152.533
CL 76:2 (18:0/18:1/20:0/20:1)	21079.1	20957.4	829.906	53819.5	11376.5	3465.9	63136.2	27097.9	15662.9	9487.28	6463.44	21996.9	7790	5677.97	13085.2	11349.6	9628.71	131.717	4990.88	5294	34634.3	70042	36248.4	54630.8	13995.9	97762	1200.02	20214.1	10935.5	38861.9	3664.06	64943.1	38284.3	82378	5277.35	82772.3	40131	18825.1	28260.5	116689	34720.5	104.448	65500	51659.8	20476.6	42397	7876.76	1448.92	21633.8
CL 76:2 (20:1/16:0/20:1/20:0)	44714.1	44798.7	1154.84	118781	19334.4	7033.4	100551	38284.3	29993.9	12510.1	7455.38	50230.8	11764.6	10161.6	34058.3	23424.6	13978.7	79.6375	5738.22	9679.76	50326.6	131528	72347.8	86115	16334.7	138075	1141.95	35050.4	31138.5	79255.2	8290.22	143769	81732.6	159100	15477.5	184054	67882.2	44596.1	77654.7	178446	61961.6		139577	120869	33544.9	86506.3	12253.6	1964.84	46902.1
CL 76:5 (18:1/20:1/18:1/20:2)	34218.5	46401.7	2743.03	48230.7	29205.6	10560.1	146424	48717.2	20872.3	11900.9	19620.1	68121.9	19338.9	8136.88	41204.2	34027.2	17106.1	162.604	7400.35	6002.46	43979.8	106244	58422.4	54598.1	10114.4	43163.1	991.773	17972.2	18230.4	34997.3	5801.35	93401.9	62590.4	191009	8289.79	105920	37342	48582.3	55114.3	109184	50456.7	71.9972	136443	46364.3	22446.8	40875.5	5649.6	1545.38	41006.8
CL 76:5 (18:1/20:2/20:1/18:1)	3193.01	2753.26	670.687	4371.78	1528.71	1644.07	7677.13	1556.43	2766.38	2197.84	1878.49	4132.06	1080.39	1279.07	2006.81	6851.92	1848.77	59.4231	4438.88	1055.64	3083.51	5984.62	12002.6	2914.42	1173.01	1729.54	236.912	2537.24	2045.36	1755.55	2033.73	6115.1	6594.13	18154.8	1343.33	4603.88	2865.76	2412.26	1582.01	14121.5	9736.14	187.475	11448.2	2800.21	4223.45	2443.29	766.064	419.283	1418.19
CL 76:5 (18:2/18:0/20:1/20:2)	12674.8	9118.55	1512.33	31573	15149.5	4651.25	59564.9	20188.2	10547	7669.24	15976.7	30887.1	7017.91	3109.11	10148.9	22021.1	16368.4	60.7872	2678.06	1940.81	24000	44731.2	20441.5	24286.9	2968.84	33119.8	1665.48	30239.1	9582.04	14502.4	18400.4	17354.5	24035.4	68087.4	4102.27	39348.6	16751	16618.9	22925.1	51203.6	24236.6	181.987	49275.2	19079.3	6896.98	14612.1	2149.94	1724.95	10175.3
CL 76:6 (18:2/18:1/20:1/20:2)	7020.08	4132.86	31.5232	2764.76	18.9601	617.285	2602.18	3441.47	1609.66	219.465	1780.75	2404.95	1897.97	160.066	1551.62	4934	1455.84	15.4066	261.523	221.616	265.656	2170.13	2568.67	11758.8	1441.17	2461.96	111.755	55.0902	220.153	5513.72	170.995	4237.48	34100.1	11976.2	751.248	9791.68	2216.02	14346.6	3222.66	12587.5	3948.91	55.4811	11965.8	6584.98	621.897	10451.9	201.426	386.446	1024.73
CL 76:8 (18:1/18:2/20:3/20:2)	101598	171699	132384	64569.5	149251	95655.4	112260	80441.8	151554	75967.2	56032.3	103776	106762	147188	91476.8	190217	72007.2	2023.03	26487.7	113871	41475.3	96932.3	107443	97099	44278.7	55591.7	15390.9	137670	105602	135066	50822.6	123964	124626	118696	67531.3	128396	133235	158140	329643	109204	99618.1	115.929	229624	184770	98781.7	128660	54514	16122.5	228459
CL 76:8 (18:1/20:3/18:1/20:3)	25175	81350.2	3097.78	31619	11476	6915.83	114456	72254.2	35811.3	33414.1	5424.51	74419.2	12418.5	7775.15	36139.9	42820.2	5250.71	421.841	9680.04	9301.26	21461.6	85488.8	102397	78200.9	31348.4	92686.8	2180.72	26602.1	9580.31	38655.4	1472.36	43739.5	68502.6	214747	10467.7	120089	67730.1	26178	34495.7	196837	211181	73.2107	75661.7	20148.8	19177.8	36283.3	11685	1178.36	13081.5
CL 76:8 (18:2/18:1/20:2/20:3)	1398.26	3317.56	11356.6	10683	2685.72	1411.4	2601.61	1756.53	3883.83	1610.22	7577.3	10694.5	8626.76	2288.06	2824.34	52864.9	15523.7	73.9584	26762.2	1998.68	2946.47	6565.36	4088.92	4917.39	6379.45	1084.82	12532.8	5371	1651.4	2285.91	1588.79	4845.88	2690.68	1340.2	802.916	3600.66	3270.07	26534.7	5990.54	2521.61	2194.77	19.3076	7543.72	8545.28	3986.24	4761.48	13751.3	278.116	4416.01
CL 76:9 (16:0/20:3/20:4/20:2)	4532.13	16072.4	736.51	9698.61	3662.81	2241.85	22195.7	12935.1	8565.86	5261.12	2288.62	11525.1	2301.55	4132.65	8221.62	9059.9	3440.52	234.072	4089.84	2576.06	5367.7	17108.9	25176.3	15268.9	5730.73	15774	579.01	5475.87	3458.2	8842.72	2925.94	10765.3	13897.3	40390.6	2320.03	26684.3	12760.7	5070.7	11484	30622.1	39349.4	76.2503	16533.6	4481.6	3494.92	10005.6	1250.88	869.803	3975.99
CL 76:9 (18:0/16:0/22:5/20:4)	816269	1.2969e+06	523660	534338	618734	549499	904239	671441	837939	617609	499039	788848	972963	632293	800045	1.40444e+06	614661	18418	224465	897399	427501	760207	899115	682646	332511	443319	118964	1.22495e+06	920851	1.09153e+06	423745	885633	1.09067e+06	846868	603778	1.0692e+06	1.13447e+06	1.48558e+06	2.87567e+06	615598	764815	101.368	1.78486e+06	1.4701e+06	776659	1.02732e+06	451077	120593	1.87394e+06
CL 76:9 (18:0/20:4/18:1/20:4)	949050	1.14253e+06	331134	189043	1.42666e+06	572864	1.52411e+06	1.7943e+06	1.68208e+06	1.35359e+06	1.14143e+06	1.4828e+06	780743	618574	876108	956157	833696	18771.7	88193.7	1.14513e+06	848621	1.00163e+06	1.28327e+06	1.57002e+06	937519	1.50074e+06	48482.9	1.05879e+06	1.42302e+06	1.80773e+06	979994	1.08761e+06	1.10744e+06	1.53227e+06	901066	1.00222e+06	1.22526e+06	1.21446e+06	1.91497e+06	1.56721e+06	1.61995e+06	261.018	2.24672e+06	2.09803e+06	1.54033e+06	1.32061e+06	1.02966e+06	158526	1.32109e+06
CL 78:0 (18:0/20:0/18:0/22:0)	4673.09	6414.33	875.331	5323.15	3274.81	392.596	17911.2	7101.96	6509.48	2858.68	6229.9	10634.7	1370.71	343.935	6775.82	2720.49	10429.7	171.681	1654.22	676.592	2470.93	4437.72	7587.01	8616.76	1604.14	7104.27	447.416	2712.95	749.672	6586.57	2025.7	6836.03	9039.93	15389.3	1071.91	5006.13	5821.71	5529.58	10943.7	23603.1	27159	95.0597	28671.6	9504.88	2730.93	13662.2	616.794	343.071	2222.42
CL 78:11 (16:0/22:6/22:5/18:0)	170662	213878	37266.5	21971	210368	193263	218656	336809	256260	198542	103903	311557	98542.7	208911	378564	230407	121283	59.663	19899	291263	68121.6	212466	246402	208186	141908	128648	1953.22	153017	225225	281448	103966	192221	88418.6	187394	170949	165895	110679	403377	293660	319880	502243	106.437	498540	540478	219405	370595	130558	18586.1	125116
CL 78:11 (18:0/22:6/20:4/18:1)	102172	279175	91667.1	973547	25099.1	27133.3	93407.2	48892.2	94192.9	32912.2	18670.2	71138.3	70547.3	55816.9	99731.1	193689	49301.8	687.237	339835	36968.1	15971.3	135266	133909	66336.3	32888.9	38228.1	29002.4	128340	34588	76229.1	22590.7	100936	304803	182457	33778.8	336443	148134	221542	245082	154431	197834	345.964	166130	67554.3	20624.6	85530	9486.78	15800.6	76012.3
CL 78:11 (18:1/18:0/20:4/22:6)	12358.1	26266.7	1220.55	22077.8	3445.1	3086.73	23295.5	17258.6	6244.27	5551.76	9588.52	19975.8	7273	5153.68	12136.9	11390	8530.45	112.916	4888.49	8815.66	5697.61	14595.3	17929.5	14011.5	15436	24615.6	1376.53	11221.4	3300.96	17564.9	6895.81	16927.5	30085.9	30933.1	4726.59	38027.5	18081.3	16391.3	12294.2	51605.6	49476.7	114.443	20294.1	7008.89	5367.05	7868.93	2296.49	4471.86	6384.24
CL 78:12 (16:0/18:1/22:5/22:6)	31057.6	290892	5660.36	188160	31187.9	17051.3	141672	62651.7	46263.1	42892.8	7714.69	121760	25106.6	1852.58	68418.5	23444.1	7889.34	84.1529	23250.7	11169	29570.9	164164	102570	93199	37795.7	1874.27	1199.48	86119.6	10678.1	60596.4	726.472	45534.2	77180.2	87476.2	7047.23	151606	70810.7	26821.7	51525.2	168265	106884	48.3872	94787.6	18450.2	19663.4	23047.4	5531.65	182.323	24393
CL 78:12 (18:1/20:4/18:1/22:6)	14307.2	24765.1	10356.3	8254.54	2156.16	2831.6	11530.8	7897.56	10830.6	7091.42	2087.34	16095.7	4682.31	1009.74	8175.47	24306.1	2043.39	176.694	3400.29	2981.19	3427.74	19185.7	33242.7	13010.7	7588.91	8383.34	2592.13	1868.69	2030.33	17287.7	696.988	7437.64	30066	14601.3	3161.48	50520.2	17337.4	11027.1	20012	47012.9	108902	233.805	18545.3	12644.7	5046.31	24380.3	1429.08	197.448	6246.97
CL 78:13 (18:1/20:4/18:2/22:6)	1047.94	2123.31	2104.76	4420.19	2589.8	3552.45	1310.68	2040.76	2468.3	3306.83	3432.44	1479.95	4145.15	2543.88	5820.21	3786.71	1211.32	37.2068	11684.7	2668.59	5633.22	1419.1	2929.76	2017.55	1146.6	283.083	359.595	10410.6	2428.93	4929.15	1361.45	2157.02	3121.86	3772.58	2857.09	4867.97	3036.47	11358.9	12710.5	1309.19	1552.52	14.7966	8559.9	4028.48	3484.39	3111.96	1030.05	155.567	12692.3
CL 78:2 (20:0/18:1/20:0/20:1)	28203.9	42810	999.303	32508.4	16565.3	5610.11	128145	34302.9	48362.2	15073.2	5905.69	63116.5	9079.01	2691.16	38531.7	16461	8972.31	112.136	4387.14	3172.43	12279.9	30472.7	52480.5	65446.7	8045.78	55492	839.665	10255.5	3786.59	43765.1	2682.53	41534	57495.8	98618.7	4240.24	36451.7	29980.2	36630.3	81220.9	173113	176038	64.5888	200135	78098.4	12409.2	94897.2	2390.66	1454.76	11422.6
CL 78:2 (20:0/18:1/20:1/20:0)	28611.4	44869.1	1118.8	33979.5	17088.8	4564.25	128262	34783.6	51091.3	15811.9	11787.3	65106.6	8915.36	2611.46	39864.9	16998.6	9079.61	135.171	4026.65	3211.46	12218.5	31509.1	54856.1	65647.8	7567.31	55013	974.555	10402.6	4030.92	44460.6	2666.48	42417.2	61420.8	101746	4181.6	38200.5	31275.8	38673.3	80979.4	175945	181717	45.5716	210071	81471.1	12462.9	98225.8	2515.7	1451.35	11883.6
CL 78:2 (20:0/20:0/20:1/18:1)	8497.08	22767.9	3438.99	17427.8	13052.9	7627.91	10867.9	10894.5	10823.9	4452.71	13298.6	12098.9	6571.38	6248.73	12831.3	13490.8	15242.6	111.614	3480.07	7628.12	12798.9	13895.6	50713.9	19604.9	9093.55	7885.81	1373.81	20074.5	8976.39	21513.4	5093.08	18940.6	31010.1	24268.3	5246.21	20778	12321.3	11844.8	23281.5	36885.9	83688.9	76.3144	37813.8	11197.9	13486.1	15972.2	2870.64	4253.93	16357.5
CL 78:3 (20:1/20:0/20:1/18:1)	9847.18	20550.1	1560.41	14613.6	12126	3378.33	15840.3	15783.5	12918.8	6893.63	8191.09	12750.4	6208.25	4543.48	12751.2	8744.78	10303.2	224.627	1814.94	10093.7	14745.1	16225.5	49249.2	24823.2	12071	10310.8	560.772	15006.5	8784.58	15375.8	10076.5	15862.9	31354.5	25198.4	2709.33	16503.8	15423.3	6620.83	21266.9	39833.8	98095.7	129.711	35289.2	17917.3	5874.36	13877.2	6019.12	7674.93	8618.78
CL 78:4 (20:0/18:1/20:1/20:2)	73073.1	58945.1	2048.08	70867.7	18251.3	6541.45	108032	46213	46035.1	12446.1	3174.95	187999	39974.8	1532.12	50778.7	65777.6	7066.81	124.602	4033.6	9864.72	15522	62870.6	99463	91383.2	11766.3	60761.9	1927.59	14722.4	16784.8	90478.5	12377	125927	274467	198497	3697.12	142602	56102	253715	153195	89099.9	211597	93.4649	324395	117562	8478.15	284185	2991.43	9475.99	23030
CL 78:4 (20:0/18:2/20:0/20:2)	1410.9	2536.69	259.983	3171.74	1309.53	564.551	4373.94	2784.98	2440.37	1609.12	1341.32	6974.89	1711.59	462.126	3745.69	1986.78	2057.93	103.307	1590.17	834.131	605.863	6668.18	10565.1	10215.1	1449.31	7035.02	190.292	1649.35	544.127	5455.73	756.033	3120.85	12646.8	6747.83	719.352	4670.4	5099.05	5121.29	2954.58	11415.8	7745.2	116.219	7080.45	3007.46	1472.42	8035.5	471.942	649.453	1061.92
CL 78:4 (20:0/20:0/18:2/20:2)	9638.6	4665.55	473.13	8064.99	2528.13	670.652	13587.4	8727.76	3700.64	3299.17	4965.97	34309.5	4269.38	245.739	7796.11	5630.27	2936.42	90.6981	18679	1006.16	2321.23	9082.94	12311.1	15726.9	2379.77	16489.1	828.241	1268.29	1735.48	10259.8	1863.51	14367.2	30363.2	28569.1	559.6	13750.2	7975.85	26750.6	16419.5	31740.8	33489.4	24.5216	47270.2	16258.5	2811.8	38453.9	339.234	1184.87	3346.82
CL 78:4 (20:0/20:2/18:1/20:1)	67049.1	52942.8	1269.96	54206.4	17634.4	4550.75	132065	53979.7	53965.8	14126.1	3536.74	204194	32648.9	2912.73	49732.9	54429.4	8971.01	1035.59	2142.8	11662.6	12870.2	62626.3	99510.8	104354	13930.7	83169.4	970.798	13333.9	14682.5	89420.7	7619.27	121753	247415	219664	6025.23	127613	53841	222772	133636	181763	237813	213.967	342234	60690.1	20255.6	288106	4126.91	8661.95	24611.9
CL 78:4 (20:0/20:2/18:2/20:0)	71633.1	58559.4	1877.51	68504.8	18317.8	7121.66	112502	47998.3	47707.9	12381.1	3036.65	191982	38550.3	1651.19	50731.5	64483.5	6669.97	103.078	3672.24	15639.4	15238.3	63490.1	99496.4	94626.6	12085.7	64134.5	1778.92	14080.7	6555.22	90375.8	1596.36	126432	267244	201431	3580.45	140917	55207.6	256932	151487	92800.7	216907	116.096	331880	118432	9022.18	286638	4974.36	3383.61	22323.1
CL 78:6 (18:0/20:1/20:2/20:3)	19147.3	14286.8	312.336	6836.43	2623.27	1019.24	20601.7	7249.32	8370.66	4543.62	3195.22	20734.4	7267.27	1235.58	6108.85	16721	1623.29	168.874	2514.87	1736.33	2891.35	11815.3	67267.3	58191	7514	15277.6	539	3061.53	3777.45	17380.4	1094.53	20342.1	79312.6	54590	654.182	25924.7	17227.4	30845.4	28456.7	47117	114697	149.985	35941.6	13894.5	1678.26	29496.5	2318.48	969.965	3028.53
CL 78:6 (20:1/18:2/20:1/20:2)	13067.8	12357.3	523.417	4169.54	2108.92	583.744	17539.2	5683.66	7786.83	1349.96	1699.67	16498.6	6372.67	1558.62	5146.79	13769.6	1885.45	193.454	4245.78	2192.23	1957.31	8874.94	61136	38004.1	4484.21	9384.07	745.668	533.781	3640.61	15171.3	515.271	20734.7	44333.6	44574.2	372.672	19044.9	16864.3	21840.9	18882.3	56585.8	84578.4	270.036	30652.5	9840.53	3045.56	30753.9	448.301	422.436	3156.18
CL 80:12 (18:1/18:0/22:5/22:6)	5819.6	28961.3	10300.8	69287	815.808	1937.03	6889.27	3260.73	7579.49	1948.47	1085.21	9082.78	4618.09	766.109	8903.04	18865.3	1356.47	79.1619	97674.5	769.12	3627.76	6128.02	11671.2	4478.28	2008.64	1973.67	6423.55	6000.16	2917.46	3362.96	406.587	8144.36	8104.73	15142.3	2298.81	42479	15988.2	11703.2	31330	8156.39	40324.5	7.45749	9973.73	4216.39	1832.45	11488.5	303.624	392.476	8550.86
CL 80:14 (18:0/20:4/20:4/22:6)	81994.5	141615	6103.18	14531.2	5514.25	19620.7	105847	82407.5	53041.6	27182	4937.94	120964	20493.3	3074.44	73971.8	73503.2	1881.73	21.4137	19136.9	8028.45	15381.1	62635.8	99272.9	102017	48556.4	60954.9	1077.09	9316.89	9225.55	65226.2	1588.2	62980.9	63456.2	142781	13880.8	140059	122081	73782.1	108495	163727	212295	57.2274	113331	80962.2	30236	75448.9	2836.53	1497.94	15227.6
CL 80:14 (18:0/22:6/18:2/22:6)	355.335	4901.3	3002.62	32126.2	322.107	523.29	969.47	866.527	1320.65	595.623	400.017	2058.43	939.899	119.689	1160.54	1433.11	946.858	95.978	157191	219.369	1313.76	888.983	2852.95	305.433	215.201	141.901	7499.11	1243.49		561.095	424.657	1063.46	3809.98	6526.85	435.55	5054.63	1724.85	4700.59	3971.08	2944.92	2771.51	52.2699	4275.37	473.929	309.912	690.887	124.2		448.567
CL 80:14 (18:3/18:0/22:5/22:6)	77499.1	274693	3467.83	24481.3	13528.3	32311.4	296323	120311	94368.5	72734.4	24144	128169	34403.1	10083.3	104574	99922.6	8610.69	471.101	11461.6	28644.9	45519.3	123354	208679	137970	69556.7	107272	1266.02	55937.5	37162.8	96616.5	3639.18	135012	117533	336991	36562.6	451122	257788	63981.8	161158	427735	1.29501e+06	218.437	121177	70717.2	48260.1	165642	14612.5	4641.85	45807.6
CL 80:15 (18:1/18:2/22:6/22:6)	295.464	903.526	1012.06	29546.6	264.481	177.142	718.439	391.526	796.524	75.9141	209.322	558.414	168.298	273.557	141.082	1280.06	567.173	59.8772	151208	101.402	184.832	767.362	1043.54	385.483	86.1335	185.565	2937.89	332.945	32.2854	665.943	167.699	663.301	1735.17	968.693	224.4	1230.86	521.933	731.846	2228.59	1862.02	809.652	93.4343	2573.82	317.974	206.399	335.955	183.504	52.9197	439.592
CL 82:11 (18:0/20:0/22:5/22:6)	147867	303983	2771.7	27827.7	3418.54	3994.69	214511	67979.3	78824.5	18338.7	4889.53	114145	30121.5	2766.93	68928.7	105748	3114.99	92.0655	21618.3	4349.48	9420.77	96339.5	297216	110946	20059	65035.5	478.476	8589.77	7065.69	57784.8	37.427	124191	267881	262214	11139.6	282167	230675	108555	131074	401908	1.23041e+06	71.0701	114620	49642.6	16340.3	168077	1918.75	4886.98	14005.6
CL 82:11 (18:0/20:0/22:6/22:5)	101563	307878	2017.67	33636.4	3745.47	4815.32	181696	54298.6	75432.4	15749.6	3970.69	96772	37066.9	2459.94	67997.4	108987	3138.65	34.8578	31661.2	3501.32	7639.89	85981.9	283837	94968.2	21498.7	50896	861.603	8822.28	9069.44	59238.2	142.787	102270	336485	231048	9800.33	267929	224723	111930	138810	342480	1.06799e+06	82.4691	107140	46944.3	13247.3	150098	1469.44	3534.05	14353.8
CL 82:11 (18:0/22:5/20:0/22:6)	7617.3	23285.1	310.805	2675.66	800.653	1496.24	17846.6	11603	7115.2	2375.41	2262.81	14863.3	3066.2	1233.62	6264.72	7110.65	1801.32	125.248	4326.68	1563.59	698.372	8508.65	26089.7	16269.1	3388.49	10193.8	398.9	1358.16	1221.23	7579	1128.25	7460.84	22697.7	24158.7	1998.19	18625.4	19155.4	8264.8	7842.63	40783.6	111490	81.1101	11059.5	4122.13	2739.39	15907.5	447.159	448.511	1039.8
CL 82:12 (20:1/18:0/22:5/22:6)	149640	302531	11097.9	71692.4	8664.07	15139.9	217411	68506.2	77389.5	19895.8	5029.01	116601	30278.9	3098.54	68653.7	104718	3494.93	126.051	35533	8157.51	9563.17	117550	293831	126060	20327.3	67280.2	18249.6	16394.5	11583.4	58772.9	3324.73	124469	339281	267635	11975.9	280165	231829	107160	127964	408185	1.25108e+06	128.239	226745	272185	16895.8	170061	2787.65	5162.59	25406.6
Cer N-(15Z-tetracosenoyl)-sphing-4-enine (d18:1(4E)/24:1(15Z))	7451.88	21028.9	2630.71	8855.46	7349.86	6098.25	8182.72	11400.1	8713.48	7139.98	8055.84	21821	4997.94	1859.45	4889.34	11102.3	6484.2	118.345	2374.65	3718.71	7066.2	15739.7	24594.7	12810.7	4152.42	10054.7	1359.91	12443.4	6606.9	17085.6	5193.46	13421.1	23410.8	26309.9	4365.68	27104.5	13029.1	8253.11	24087.6	16982.9	12071.1	141.689	40491.5	10613.7	11730.1	12598.2	2606.16	415.116	5671.83
SM N-(9Z-octadecenoyl)-sphinganine-1-phosphocholine (d18:0/18:1(9Z))	981.013	1386.26	2463.98	838.288	1888.77	1818.83	1634.31	2567.86	1195.8	1258.05	969.376	2518.29	504.758	164.669	1847.43	3713.75	3465.44		445.813	1730.31	1373.36	4338.61	3967.83	2067.58	1651.62	708.704	1829.95	1579.21	1827.25	3023.07	731.088	2080.42	2608.85	1917.71	1097.47	5393.19	4236.96	1789.62	2160.19	5227.6	2055.08		3447.88	1523.77	1344.65	3394.74	1080.18	258.348	521.45
Cer N-(docosanoyl)-sphing-4-enine (d18:1(4E)/22:0)	61.2533	331.282	3520.25	4014.7	558.452	241.702	388.763	169.599	776.629	1710.68	26.3864	700.084	415.007	286.146	885.055	493.767	133.371		7678.29	351.88	533.689	228.091	34.9384	280.85	203.322	184.222	8893.73	302.611	198.878	254.656	297.405	272.431	255.59	65.8934	403.601	334.693	403.746	133.923	908.589	224.2	456.11		1202.72	1024.78	15.2753	353.287	181.573		570.466
Cer N-(eicosanoyl)-sphing-4-enine (d18:1(4E)/20:0)	1173.83	2385.72	718.893	772.952	2897.03	2949.25	1354.61	3717.37	3236.23	2155.93	1489.85	846.372	994.55	787.246	1395.66	1356.79	2974.68	27.7319	716.806	1611.19	1412.76	2810.8	1819.43	2324.77	426.61	700.761	735.941	3140.96	1092.81	1541.45	419.02	878.638	2519.21	1725.76	845.41	3154.81	4250.15	1257.95	5076.99	6774.42	4977.61	1.57135	5794.33	4303.75	752.633	3053.27	1119.81	62.1708	1521.13
Cer N-(hexadecanoyl)-sphing-4-enine (d18:1(4E)/16:0)	10055.2	11208.5	3382.05	9210.47	10597.6	7423.98	11712.6	13836.3	9995.1	9189.91	6103.16	9105.68	4054.32	4129.69	9256.75	16025.8	10394.9		2231.28	7862.83	8786.01	44050.9	13571.7	14949.4	12111.8	10031.4	1401.79	14260	8073.4	11104.1	4010.94	14677.9	18668.8	34487.1	9807.76	31430.3	23120.2	27148.2	21611.3	34466.5	25549.3	71.5971	21191.3	9328.25	9684.45	13892.5	5916.44	2436.2	9394.03
Cer N-(octadecanoyl)-sphing-4-enine (d18:1(4E)/18:0)	930.891	1311.04	2556.44	790.999	1737.29	1895.16	1682.27	2547.71	1132.59	1226.58	889.229	2331.29	523.617	146.895	1706.4	3467	3634.05		885.251	1871.19	1435.89	4392.2	3925.19	2065.35	1776.32	753.822	1798.92	1658.25	1843.06	2963.97	750.756	2235.55	2558.45	1995.53	1072.27	5403.3	4219.14	1754.55	2085.92	5272.08	2082.36		4396.4	1517.39	1298.09	3289.13	1068	288.741	544.874
SM N-(octadecanoyl)-sphinganine-1-phosphocholine (d18:0/18:0)	135.952	146.845	429.875	709.818	881.935	478.475	345.11	440.577	442.492	220.547	98.3318	449.395	54.7057	358.318	122.806	1045.59	178.637	201.358	1.41129	190.408	243.657	918.097	1949.45	1312.4	188.6	218.243		774.286	12.5878	544.523	190.218	470.573	1089.23	1078.5	504.992	547.776	233.084	1136.87	342.748	1969.86	393.592	215.497	1195.16	1493.95	232.215	256.954	582.181	566.958	571.351
Cer N-(tetracosanoyl)-sphing-4-enine (d18:1(4E)/24:0)	7176.27	21379.9	2168.1	7768.73	6010.3	6036.48	11653.3	11800.4	11029.3	5827.28	6190.13	5341.92	1958.42	712.238	3596.27	6658.58	6027.05	100.65	2206.76	4671.03	3940.2	8492.31	20504.8	13181.5	1899.06	6303.11	437.283	12013.2	5339.19	11984.8	4760.1	9881.39	19682.3	21315.7	2498.32	13112.2	12927.8	6483.85	17067.8	45581.6	42749.5		23257.5	10684.9	8921.4	4772.46	3276.56	327.67	5945.01
PA 34:0 (17:0/17:0)	27787.2	49833.4	12965.4	90769.3	49580.2	45966.3	41218.7	61262.2	30780.2	131429	63930.3	114229	26943.1	94117.2	183283	64345.9	36585.9	8700.63	6506.51	315749	34061.3	50489.9	28277.8	30067.3	63936.6	28482.2	3425.79	120149	125317	100055	120376	59479.8	3233	33674.9	149123	13115.9	17589.1	156612	142047	58945.7	51597.1	4720.83	163596	388758	293752	229743	60531.2	11987.9	43137.7
PA 34:2 (16:1(7Z)/18:1(11Z))	22349.5	63488.9	5351.6	222704	3678.86	22299.2	6812.67	11691.6	16238.1	22981.9	2751.98	19031.6	9470.68	5523.18	3949	8274.94	849.576	38.4967	8145.53	8964.97	2638.88	5594.22	23094.6	7453.11	245.197	4241.42	2447.11	12857.4	8809.55	14109.1	420.157	137548	91308.9	13334.2	4450.73	124026	15708.3	105035	34437.7	75961.9	12569.2	92.7006	54934.1	34532.2	17210.9	3383.06	735.932	305.257	23080
PA 36:1 (18:0/18:1(11E))	1447.69	6284.92	16486.6	11267.6	3662.75	1442.64	1738.67	2424.04	4499.82	2680.94	435.514	10645.9	2849.49	793.765	4463.53	3111.37	1601.8	762.671	539.224	1749.37	1067.11	2139.15	8690.84	3639.02	2753.17	1435.4	616.753	3165.5	935.436	3766.11	1746.9	4020.07	7303.37	7463.45	1567	4423.02	4997.17	3944.86	11612.4	7129.96	7670.97	193.029	21365.3	2887.18	4004.13	3361.03	589.578	3403.9	3326.55
PA 38:2 (18:1(11E)/20:1(11E))	164454	308073	38306.7	242189	205776	95434.9	465305	257563	222808	147300	110582	351912	75217.2	97595.8	166554	116861	123635	757.139	32865.3	89759.5	417944	330925	356600	329963	123204	295471	21077.3	319128	339069	273200	45132.8	434548	370230	447467	186891	469785	305205	157986	249310	607386	678588	92.9558	836880	348543	283518	279524	126785	28656.3	296729
PA 38:4 (18:0/20:4(5Z.8Z.11Z.14Z))	0.875755	657.292	642.038	869.37	156.792	143.867	166.803	187.764	432.78	154.424	187.669	367.909	79.6286	203.505	54.5891	4151.35	233.342		5735.15	128.051	136.115	219.367	664.104	451.319	139.026	230.449	251.542	119.187	55.078	41.3524	212.397	734.628	40.2078	206.372	178.335	383.362	285.966		252.531	223.77	327.031	154.329	273.56	156.447	309.43	233.158	97.0166	121.369	413.395
PA 40:3 (18:1(13Z)/22:2(13Z.16Z))	33159.5	48878.7	2873.95	54476.2	30444.8	10837.2	144357	50199.6	21980.7	20620.5	19086.4	71834.2	20582.5	8162.56	43360.9	20842.7	17885.2	131.496	7763.51	6059.74	45273.7	106661	64529.9	51489.2	7579.04	40722.6	728.442	33993.5	23322.9	42733.8	5670.06	98773.3	67863.5	186159	4386.63	112629	36597.9	61334.5	64484.2	101818	51766.1	107.736	146005	48767	22939.7	40728.2	5439	2563.49	44601.5
PA 40:3 (20:1(11E)/20:2(11Z.14Z))	34319.9	46773.3	2754	48656.4	29468.1	10615.7	146434	48933.7	20962.2	11971.8	19590.1	68405.3	19518.8	8196.1	41383.9	34079.4	17139.3	163.134	7445.95	6034.33	44314.6	106655	58690.2	52148.4	8217.5	43120.3	986.382	18237.3	18255.8	35275.6	5784.4	94173.5	63189.2	190752	8326.47	106646	37486.9	49000.4	55658.4	108570	50553.8	74.9754	137142	46542.5	22450	41235.7	7770.69	1534.61	41326.4
PA 44:11 (22:5(4Z.7Z.10Z.13Z.16Z)/22:6(4Z.7Z.10Z.13Z.16Z.19Z))	125265	316373	6201.46	95956.4	25221.3	46251.5	208319	210397	163474	150195	24171.4	368923	62363.3	8797.86	260716	80645.4	24761	391.732	20084.3	50003.3	28371.3	332660	363098	257958	84872.4	192141	4087.92	25037.7	20848.7	204349	26682.1	175878	284431	349643	21037.5	402980	224083	118931	164178	518423	500398	94.1164	485829	201669	58273	147976	18973.5	16451.3	20473.1
PC 24:2 (2:0/22:2(13Z.16Z))	3981.92	14868.5	2391.59	3148.05	10453.1	8198.6	7794.67	3846.44	61680	21399.5	16950.3	47221.2	5557.01	9090.81	21194.2	3007.82	26656.9	277.398	755.24	8514.75	16421.4	3408.48	8057.71	3230.9	2200.46	653.22	450.53	4237.11	4275.05	18512.2	14842.2	17089.7	2010.78	3093.11	15289	4547.84	10286.2	9222.94	35054	3296.19	1007.82	139.198	111018	31446.9	5382.6	6824.33	3022.68	392.769	19958.6
PC 28:2 (2:0/26:2(5E.9Z))	104963	78402.4	1168.2	78792.8	10671.9	5829.53	108732	62740.5	43928.9	18073.9	11528.5	98577.7	27393.8	3741.84	29820.1	34517.9	12778.7	58.7002	3150.64	8870.38	12980.1	69315.8	108924	141911	17458	171032	273.215	24222.8	9776.54	98990.5	4436.45	112719	176656	186234	5027.23	158296	63416.8	201300	62489.3	284193	321414	13.1983	137331	65938.9	19341.2	109438	5714.73	1240.37	14960.5
PC 29:0 (12:0/17:0)	33204.1	232958	5504.71	23589.7	36103.2	19733.3	84615.6	98721.4	41189.8	74331.8	6329.93	110483	32427.3	14235.3	50607.3	84801.7	8129.79	160.944	8282.27	22496.1	52709.5	173415	214166	95883.3	22379.2	58664.1	1473.36	48197.3	10974.1	120628	4472.78	84701.5	128617	68327.9	29223.8	106243	120043	75847.4	86497	239014	95094.1	262.437	177593	64222.2	39066.5	74847.8	12532.4	2644.74	32148.1
PC 30:0 (14:0/16:0)	340234	527543	262587	259690	264164	217145	386894	172566	522533	252107	196670	303208	422852	300114	320862	594491	250984	5246.34	113448	373366	169916	328508	344999	275287	130384	176440	60187.6	480027	373573	437251	180665	362183	440788	357156	239478	447014	480930	600601	637164	251626	316734	49.8071	766361	614705	336642	423816	185142	47598.2	774533
PC 32:2 (14:0/18:2(2E.4E))	671558	744227	19778.8	105015	102030	53815.8	920886	537339	395649	204155	68534.3	566520	138983	43787.4	377642	530891	77430.2	214.168	81485.7	80551.7	220495	967504	985475	647705	126907	449735	9979.76	160256	154547	1.10356e+06	81848.2	680289	1.24338e+06	2.03973e+06	120367	1.58655e+06	759511	648830	783792	2.34452e+06	3.25821e+06	25.3905	1.01477e+06	488281	221548	792556	79255.9	40976.5	203303
PC 33:0 (16:0/17:0)	954.534	917.855	312.745	266.708	1438.18	3464.52	866.77	4211.17	2957.73	1399.69	2827.66	1743.39	1842.28	2760.78	2803.9	1201.11	4077.35	834.07	212.796	3516.11	2607.44	654.092	1536.66	2074.13	2775.15	2034.38	30.3361	2650.45	3708.71	1579.25	4712.59	1366.82	1157.4	1346.43	4798.93	790.612	1538.52	1030.51	1465.15	1615.44	1753.59		1436.25	2024.69	2654.8	2547.65	5023.27	3117.87	2856.8
PC 33:3 (15:1(9Z)/18:2(2E.4E))	8717.26	22630.7	2331.45	61551	7648.1	1749.01	25136.2	5772.7	6798.74	4196.45	8774.45	11267.4	2621.14	1362.42	9283.88	12759.3	7173.85	49.8459	7630.83	732.469	2912.84	8502.39	30476.2	8005.83	1905.33	3804.73	442.221	6337.97	1360.14	13777.4	3155.35	21020.4	25101.9	24062.4	2216.79	70625.4	9695.53	22143	76592.3	15597.4	49589.2	27.5601	189256	13163.7	3986.12	4977.48	448.27	175.975	7331.08
PC 34:0 (16:0/18:0)	28632.6	83039.9	1351.33	24563.6	12513.5	4042.93	102337	43623.2	41659	19055	11706.3	50899.1	8592.16	3450.28	54866.8	29040.6	13086.5	128.73	3794.1	8380.19	9758.04	149579	96271.7	73010.9	20186	79520.4	967.401	11927.4	9067.77	45823.8	10084.5	48156.2	122088	245001	6540.93	140732	62221.2	29358.7	48489.6	158468	256565	114.179	97632.9	27824.9	14687.7	52731.6	6186.13	2731.3	10016.2
PC 34:1 (16:0/18:1(11E))	2009.74	2852.41	436.385	715.457	2821.85	2402.16	1576.51	1360.89	1228.81	2159.53	221	1280.97	1499.54	772.853	2702.97	1119.03	440.396	106.988	744.008	1506.73	2260.75	1770.39	2381.6	1019.96	1442.79	1671.62	559.308	1026.16	1326.4	1899.54	255.358	2125.25	766.83	1161.95	2375.83	956.723	2382.42	719.566	1540.58	538.228	1689.1	72.2287	2715.74	2314.77	906.888	829.854	715.024	197.392	2269.29
PC 34:2 (17:2(9Z.12Z)/17:0)	2927.56	1809.32	912.872	4340.72	1977.65	4011.45	10759.3	6180.4	1752.61	2797.28	1661.12	3047.83	960.643	1230.53	1602.04	2853.17	3260.59	751.218	1577.19	8235.08	14351.8	2306.12	2914.18	5066.65	1239.77	6618.65	3754.48	1708.9	7156.14	5882.05	22863.7	3492.05	3531.62	2932.99	8069.89	4194.42	6351.12	3271.36	5487.72	18110	30760.2	228.413	6504.43	9981.4	4538.7	7103.08	948.138	8413.35	2178.55
PC 34:4 (16:1(7Z)/18:3(6Z.9Z.12Z))	42393	205915	6760.42	19443.3	44953.5	18913.5	123374	106157	54332.8	132871	13693	190031	25004.4	6374.33	125859	76731.2	14925.8	62.8482	29484.7	16888.9	55187	288527	148501	105380	20441.8	194474	417.457	191412	15318.5	157085	2422.92	129522	181064	259426	10752.5	324311	152272	105863	302401	382941	203657	27.4155	353217	44601.6	43885.1	83585.5	5615.72	390.38	52328.3
PC 35:1 (17:0/18:1(11E))	14165.2	27619.2	827.217	8942.05	5454.28	4074.79	29680.1	11813.3	13033	5484.39	9469	10357	7592.81	1852.04	3747.52	13408.2	11771.6	217.687	1918.11	4405.16	14130.5	38171.9	40731.3	18304.3	6562.86	16487.3	491.008	10888.7	6111.7	27027.7	5232.98	24888.5	107046	33233.9	4873.53	47257.4	19189.9	31340.7	24820.1	45688.2	52678.6	173.983	35581.5	34667.2	9618.95	28885.1	4353.68	3358.84	14246.1
PC 36:2 (18:0/18:2(2E.4E))	5011.84	15094.7	4131.73	7077.86	4618.93	11307.6	19217.3	7565.66	12039.5	11011	7018.85	14061.1	4623.36	1142.87	4982.38	8743.68	4959.49	203.355	13673.4	8622.98	2478.85	15968.4	30349.4	9564.8	6200.68	7037.94	1473.63	6799.94	3057.94	6845.71	3481.59	9382.82	31034.1	17785	2251.6	18299.2	12449.7	21784.7	12308.9	33216.5	33492.2	18.9079	33376.7	37594.7	13096.9	9386.19	2135.58	2281.41	4972.92
PC 36:4 (16:0/20:4(5E.8E.11E.14E))	1655.31	12452.4	1151.54	49775.7	2912.93	574.584	8449.6	472.779	3019.8	1685.43	1889.27	4898.67	1518.31	355.991	3338.36	4881.59	3545.41	46.5818	22486.6	201.459	1152.02	8759.52	8646.22	2811.2	218.093	1248.18	5551.51	2882.84	439.503	4380.55	1131.8	7831.2	8673.24	9530.62	671.721	23824.8	3578.13	9139.65	22375.6	2942.57	14267		39761.2	1829.38	735.291	3136.65	162.554	173.152	2198.15
PC 36:4 (18:2(2E.4E)/18:2(2E.4E))	135824	699465	6194.2	92663.4	20327.4	16261.5	279602	146830	183344	65358.8	16750.1	314587	49115.3	21158.5	154711	112976	16570.9	614.314	27222.7	30945.1	28825.8	316991	360133	240728	66116.6	140060	1431.48	49595.6	13016	196809	14452.5	223302	340280	482142	34885	1.05317e+06	310253	190377	369714	639134	514897	249.948	370282	84701.2	40450.7	169011	20280.3	16503.1	51779.4
PC 37:4 (17:1(9Z)/20:3(5Z.8Z.11Z))	4053.3	15239.7	792.946	3184.26	1550.44	1445.71	9865.52	4975.18	4296.08	6339.49	3435	8947.77	2109.89	600.569	3396.66	3036.68	7000.45		4722.6	1921.75	1881.14	8394	10944.3	5648.06	2805.87	4076.41	232.459	756.689	233.058	4433.7	2023.47	7244.67	9282.4	8948.65	1232.58	16869.1	8101.45	4408.42	3121.07	20144.8	18734.8	54.0578	13198	9095.45	1398.18	3401.85	637.271	190.937	789.103
PC 38:6 (18:2(2E.4E)/20:4(5E.8E.11E.14E))	14614.8	51400.1	1527.15	6535.64	5774.37	5316.87	42795.3	34982.1	24046.3	12851.8	7590.13	34974.7	8551.11	2952.68	22167.8	13900.4	7058.37	234.912	3719.07	8792.8	10521.6	60506.5	51399.8	31063.2	18667.7	27588.7	232.364	11390	6520.81	26985.1	3484.74	34229.1	27602.7	70779.8	5723.68	78769.9	30853.5	51118.4	42896.7	99623.7	139107	44.2321	49208.1	35288	8460.66	34429.7	4638.51	3089.01	6999.08
PC 40:3 (20:0/20:3(5Z.8Z.11Z))	3002.76	2808.72	770.55	1427.83	493.134	234.766	8024.62	1129.59	1763.83	651.149	3735.65	6301.16	2304.03	622.935	2418.67	3207.15	1766.92	2.76892	2511.63	600.835	1028.32	7134.57	6662.43	8311.7	1824.22	4566.67	239.041	753.38	666.79	4263.41	1806.98	6796.06	14801.6	21793.5	419.885	10559.1	3503.85	10593.9	13174.1	8723.46	18755.8	47.6381	11712.4	7381.72	1788.55	17938.1	585.133	532.981	1227.38
PC 40:3 (20:1(11E)/20:2(11Z.14Z))	6160.94	3806.14	735.5	2339.67	601.786	238.789	7392.3	2166.67	727.197	716.485	3947.05	6988.41	2202.42	741.055	1121.88	3687.88	3049.4	42.5504	1779.78	710.582	950.814	9194.82	5968.96	5022.34	1848.05	4724.83	193.492	878.153	832.385	4221.33	1892.8	6748.56	20057.7	24194.3	445.974	9443.65	5017.02	12882.3	12617.4	8589.78	12938.8	31.1521	5474.78	7600.21	1609.25	20752.8	457.769	412.059	2219.16
PC 40:4 (18:0/22:4(7Z.10Z.13Z.16Z))	13462.7	17612.7	279.915	3252.68	2388.77	549.288	30634.4	5201.08	11655	3389.17	2217.66	10650.5	3997.98	1248.78	3815.09	13723.3	2571.85	90.9538	762.856	1049.45	2548.5	65590.1	18862	13524.5	4756.67	7373.32	468.21	2616.45	1569.79	13841.7	1224.97	14524.3	43914.2	52539.8	983.765	49828.2	14794.4	12211	12933.6	46692.3	20186.9	7.71368	29044.6	4579.05	2589.54	9361.08	1085.47	914.55	3834.38
PC 40:5 (20:2(5Z.8Z)/20:3(5Z.8Z.11Z))	484.529	686.632	625.477	1179.76	390.404	548.14	558.792	1049.65	570.915	442.062	1589.24	1346.26	1773.57	908.434	447.172	475.126	2710.95	77.1583	668.115	523.972	486.021	1367.29	983.957	423.375	221.547	855.361	227.732	895.831	1058.97	825.354	919.946	636.824	1530.44	1157.45	431.139	3216.37	446.394	3606.73	17647.5	515.158	2362.71	185.609	1339.63	819.53	845.412	447.834	764.64	302.182	604.987
PC 40:8 (20:4(5E.8E.11E.14E)/20:4(5E.8E.11E.14E))	304744	73357.2	15372.8	46494.7	53787	49501	208485	74188.3	113995	40308.2	16974.9	82703.7	40931.1	19079.4	127961	290388	27885.5	20.4647	42526.7	33322.6	73997.6	155736	374619	261444	15491.8	68768	696.966	30862.2	19146.9	204770	3591.93	288619	361759	1.17868e+06	9563.66	148903	168969	532635	985612	369572	365209	39.6891	975205	308451	28210	630180	8051.95	1143.52	46537.9
PE 22:0 (4:0/18:0)	118.145	205.162	74.324	110.368	158.467	252.75	282.197		139.953	109.09	265.498	145.033		66.9352	88.1123	71.2612	148.867	22.2865	166.78	110.438	164.374	18.9732	150.797	277.414	125.39	88.058		92.9528	44.6272		145.982	126.966	14.8603	275.62	35.6469	128.01	133.834	127.132	62.4745	4.54552	1.84512		313.897	10.1665	307.959	165.686	140.108		135.523
PE 30:0 (14:0/16:0)	1081.52	13612.2	944.51	62641.2	821.145	325.868	3084.92	3225.64	4329.46	2374.83	658.501	9888.51	2416.63	471.324	5591.75	1949.16	1167.23		2098.29	3243.42	1856.81	5395.05	7988.54	4234.12	220.237	3630.87	165.094	1527.83	421.539	2678.56	152.222	1230.21	2548.26	2983.04	159.254	11614.1	11685	5461.64	1547.91	3438.61	8332.08	46.8041	6913.69	796.773	609.816	1166.75	205.18	237.16	3048.15
PE 31:1 (15:0/16:1(7Z))	709.006	2654.98	202.083	15404.6	383.112	343.456	738.739	676.308	370.832	868.67	871.011	4012.53	1239.73	237.473	141.357	4684.02	212.113	35.2369	29177.3	224.909	785.516	1859.83	1032.09	2255.91	168.453	419.001	378.018	232.007	159.739	586.13	369.605	4619.67	3434.6	788.043	223.415	2528.99	828.653	8140.27	548.558	2783.87	1236.86	80.2308	3012.75	457.128	236.645	480.446	445.217	200.648	599.726
PE 32:1 (14:0/18:1(11E))	16221.1	47346.9	505.359	129363	1063.26	1312.04	20241.8	4893.9	9567.21	3245.61	1187.96	31116.9	15712.5	158.863	7815.69	5530.28	2172.61	142.526	43644.8	823.922	2228.31	12217.5	22209.2	11207.4	842.222	16888.2	285.216	1511.29	1439.43	22974.9	303.655	48211.9	47700.4	51017.8	956.776	139511	10733.8	147920	18116	100750	65900	50.3839	47030.1	14253.2	1442.25	3659.43	669.045	760.022	3618.39
PE 32:1 (16:0/16:1(7Z))	6747.07	37486.9	598.724	82064.4	1635.94	1833.83	21000.1	11780.8	18558.7	2240.09	1305.39	26643.5	12199.8	248.676	9751.87	3005.07	1226.45	63.6905	65861.6	675.938	1773.83	9756.59	19501	16026.1	229.769	17997.5	359.14	4423.09	1353.99	21061.8	284.628	56237.2	33668.8	45780.2	828.777	105811	10989.5	104677	13183.2	97928.6	38591.1	49.6679	24421.7	10261.9	2745.41	5669.89	680.962	1221.42	1672.49
PE 32:2 (14:0/18:2(2E.4E))	3976.5	12844.2	274.835	24150.8	408.041	884.988	5396.26	4999.63	4201.89	1519.64	712.458	5827.08	14112.6	693.964	1528.51	3802.84	1037.69	167.383	1400.84	925.596	1436.62	2230.82	16475.9	15924.2	562.541	3123.88	261.978	885.322	1941.6	4397.23	256.011	9337.14	10012.8	11123.2	717.463	25236.7	9426.34	56430.3	4664.53	14435.1	13093.4	96.2728	8165.97	4413.93	674.42	3084.16	494.808	306.479	1666.09
PE 33:1 (16:1(7Z)/17:0)	7437.28	12142	1514.44	12558.8	368.293	2492.38	2625.67	3154.04	4882.32	3098.62	1077.56	5283.09	9915.72	656.255	2715.1	19261.1	1219.3	214.657	84130.6	640.008	1211.82	4911.81	19033.9	5851.95	384.148	3255.57	326.408	1765.6	916.281	7357.99	1148.29	11398	31127.4	8761.46	433.355	15360.1	1923.57	66360.9	12141	22589.2	12145	69.4633	35855.3	31495	1462.43	4102.83	234.51	719.605	4998.81
PE 34:1 (16:0/18:1(11E))	422234	291621	5463	327019	32768.3	20268.9	348733	206294	170204	62160.5	29272.7	288020	113505	15506.5	122292	143793	37057.2	237.175	18211.9	25474.4	45063.3	251589	414905	415920	45252.3	441572	1878.74	96451.3	33223.2	356801	9843.41	419720	737259	665626	16603	589746	228770	803049	259667	935908	1.07494e+06	68.012	512222	266755	71721.1	383972	17632.9	9815.94	68512.1
PE 34:2 (16:0/18:2(2E.4E))	88870	156625	8342.1	246186	22822.6	32884	156840	69732.5	86365.8	34194.4	23881.8	101749	79474.1	9438.88	78810.2	71837.5	15140.7	333.509	15325.7	20107.2	62999.6	81921	211012	126515	26018.9	118603	6217.8	74031.2	43007.7	135989	10606.3	196035	277935	220342	26280.8	341940	91854.2	487001	172352	374083	514656	192.095	290266	205424	72392	91968.5	17454.9	18358.1	61052.1
PE 34:3 (16:0/18:3(6Z.9Z.12Z))	20791.4	136644	8901.98	212285	16714.4	21912.3	87640.8	33755.7	30361.6	24517.9	12146	50325.7	35607.5	1951.69	19308.3	11713.2	11037.9		5032.48	10575.2	33368.6	28686.1	50158.6	61755.9	15657.9	56849.8	1697.72	28538.9	9810.26	43151.3	855.304	36675.2	39524	52175.2	5651.61	77154.9	28764.8	109285	33652.3	84788.3	39907.3	49.8549	76213.1	18769.3	15100.1	11875.2	4199.19	520.146	21871.5
PE 35:0 (17:0/18:0)	1341.37	2883.87	1837.31	19709.5	6650.91	2977.45	3332.05	4419.28	3529.22	4539.83	5624.73	3756.42	2356.91	2949.2	6416.23	2743.93	3891.97	181.544	4001.15	3202.82	3815.16	3031.67	3785.83	2430.04	1267.22	3530.89	1475.88	2521.79	3376.04	1976.18	1037.67	2832.62	14222.2	1962.28	2522.94	2411	2297.63	14213.4	6506.57	9329.37	5967.79	90.3103	12745.9	4414.53	3333.57	4640.42	3098.07	936.291	4082.72
PE 35:1 (17:0/18:1(11E))	21259.7	26647	1913.87	13433.4	7227.72	2926.85	28788.1	17322.4	14947.9	6436.91	3322.53	15756.3	12441	2100.47	7297.22	13933.6	5789.22	50.2592	58397	3472.27	10092.9	26896.2	47676	30456.3	3554.09	26010.5	785.474	11217.9	6515.33	32682.6	1693.04	25718.2	103459	35598.2	4119.51	34676.9	14793.4	46585	28008.6	90295.8	75729.9		54239.7	46097.6	9872.33	28565.2	2431.31	7458.95	12173.8
PE 35:2 (17:1(9Z)/18:1(11E))	4642.12	17858.2	1666.5	10829.8	1299.32	2408.63	18567.9	10166.9	12397	3048.37	1873.73	12792.4	14830.7	748.451	4007.42	43193.7	1509.5	122.974	31706.6	1959.92	4914.54	11961.7	29464.2	9938.2	2097.95	4901.36	1118.47	1579.91	1075.23	15707.1	403.581	8859.49	49688.6	16007.3	332.01	22802.4	8087.64	70297.3	26849.7	17446.9	44334.5	94.3862	37733.6	58398.7	3295.51	9328.13	1103.08	1745.12	7066.35
PE 35:3 (17:0/18:3(6Z.9Z.12Z))	2056.95	10615	3433.72	18765.6	314.884	842.949	2915.92	819.535	1263.12	722.034	921.826	12159.3	7114.69	2580.2	4581.53	105980	2317.68	138.453	22913.8	5225.09	2402.45	1184.23	10011.4	20753.7	571.571	1938.32	7769.99	1607.32	564.395	799.268	638.265	19172.2	3351.25	3440.04	2822.91	5499.25	1034.92	5580.86	2276.51	12360.6	2778.86	66.9466	1671.22	1343.43	757.177	2588.78	146.753	265.809	478.344
PE 35:3 (17:1(9Z)/18:2(2E.4E))	1788.18	8357.33	1774.82	4477.06	845.052	609.432	2311.62	668.657	1036.52	363.422	1990.09	8886.29	5280.47	1551.36	3749.91	84383.8	3844.31	122.391	18703.3	3299.45	1952.96	1331.88	6809.3	13214.6	217.437	1691.11	3061.96	879.955	217.585	738.953	645.868	14107.3	4279	2767	2019.76	4808.77	928.306	6271.13	1882.55	10557.8	2503.88	17.4799	5370.33	1311.84	650.122	1824.14	260.331	756.07	6994.75
PE 36:0 (17:0/19:0)	12742.3	23136.7	4083.02	5633.85	28336.8	20484.5	18691.7	27003.3	24523	27303.7	21742.3	29179.9	10840.6	12223.6	30986.9	14048	19707.9	370.939	420.026	29061.4	11735.3	15525.6	20735.5	26494.8	14672.2	11245.6	244.762	19153.3	18464.7	16484.8	16868.8	13210.7	13444	16628.9	15751	13209	16709.7	13883.2	14651.2	27843.9	43149.7	5.16235	48909.7	24033.5	19646.4	20714.4	12948.6	2757.61	21934
PE 36:1 (18:0/18:1(11E))	648087	730234	16434.8	193758	105571	53788.7	1.12182e+06	413521	416009	144920	61523.7	408062	169609	27240.6	244844	303268	91836.1	449.272	51632.4	60479.1	142981	573382	834443	589866	106260	652827	4072.72	90973.4	60519.5	518789	13079.4	573004	1.39544e+06	1.62573e+06	50680.6	703019	458594	627144	575224	1.76686e+06	2.56754e+06	152.681	1.29275e+06	412870	111450	619327	30216.9	15673.3	92757.4
PE 36:2 (18:0/18:2(2E.4E))	574549	368068	23476.7	310570	140964	110738	1.24576e+06	571970	439815	116124	132607	487833	266207	54574.6	254000	394250	102695	3453.69	30559.3	141140	260151	310885	1.3299e+06	722159	183636	688543	16773.9	180191	172733	699617	35441.1	742218	740574	1.1428e+06	90879.3	506858	373834	1.10967e+06	575098	1.36242e+06	2.1664e+06	656.92	1.18012e+06	770886	256123	752309	99915.1	69753.9	199718
PE 36:3 (16:0/20:3(5Z.8Z.11Z))	3540.17	3064.36	698.54	4997.59	595.959	1499.34	4203.75	1912.06	1727.37	1837.5	389.417	1390.11	2415.8	515.642	833.99	1775.99	217.408	162.879	1078.76	1844.38	1314.12	1994.41	3500.26	5568.63	612.245	3116.49	746.213	1126.77	791.446	2621.93	257.905	2695.72	6199.61	5843.58	520.085	4683.18	2889.76	5126.53	3502.56	5785.15	3421.35	94.8267	8710.06	18185.8	2762.79	2954.79	611.14	310.958	1328.97
PE 36:4 (16:0/20:4(5E.8E.11E.14E))	83956.2	223722	8889.68	177634	21276.3	20144.8	147612	79652.7	57484	32791.3	11100.9	148705	52174.9	6797.14	57702.1	50339.5	8888.46	596.871	9162.17	14910.5	52371.3	72342.4	222739	148882	31251.7	150572	2752.16	69793	26292.8	128136	5403.8	130757	300845	288159	20023.3	510693	126195	135265	139127	425513	519908	261.713	158249	50220.9	42352.4	93763.5	13017.7	10089.8	26677.7
PE 36:5 (16:0/20:5(5Z.8Z.11Z.14Z.17Z))	3590.99	6461.78	4250.21	14811.5	7795.44	6137.46	5461.41	2515.88	3313.03	5429.94	5449.79	6414.16	7071.31	4006.13	6880.77	3217.43	16552.5	216.634	7052.85	4818.72	4959.44	9814.11	5955.96	6643.54	3260.18	3983.94	1036.39	6427.1	4173.73	6869.28	9700.86	4868.79	15418.7	9909.78	4691.02	5304.07	8752.72	6893.16	9034.97	9090.6	4879.38	119.502	13064.9	4801.18	5749.09	6058	2155.41	791.77	7236.34
PE 36:5 (16:1(7Z)/20:4(5E.8E.11E.14E))	33999	225303	5817.96	156882	13659.6	21114.3	60998.2	18556.7	16718	40839.4	19247.1	85720.8	8962.65	3556.02	16349.5	10344.7	4774.12	91.6342	12533.7	10249.9	30269.4	25525.7	64711.6	65687.5	10217.9	41258.6	845.653	44641.4	8047.43	37231.8	757.519	32486.7	41552.6	94279.2	22751.1	68997	23665.9	39204.9	27361.4	104331	108992	26.2203	59735.5	11829.8	22037.9	10761.1	3468.67	250.906	12875.1
PE 36:5 (18:2(2E.4E)/18:3(6Z.9Z.12Z))	35282.2	233923	6492.1	209735	13513.4	19520	52570.3	14313.1	16187.6	38029.1	17304.4	75716	7586.37	3773.92	18060.5	10248.4	5754.38	114.763	13095.5	8966.96	25036.7	25027	63272.3	53653.6	8138.1	36737.2	1856.54	51166.9	6750.78	34494.7	1346.03	34690.6	42667.7	81288.8	25347.4	70676	22155.7	44664.1	35054	91600.3	97378	83.0242	60027.3	9047.03	18242.8	10633.5	2538.7	165.686	16417.8
PE 36:6 (14:0/22:6(4Z.7Z.10Z.13Z.16Z.19Z))	592.258	5506.23	416.841	2597.37	488.464	187.505	472.418	545.478	933.552	481.892	522.922	988.726	1295.83	229.259	1210.12	468.756	654.286	13.5241	2925.84	157.573	346.667	424.389	4335.42	2105.53	252.821	1120.03	170.628	460.307	149.312	615.309	232.154	1976.14	1425.63	1797.27	457.156	2174.56	492.344	3325.83	1438.41	3921.45	16832.6	68.0492	2400.63	350.95	314.506	1097.29	100.213	99.2665	704.625
PE 37:3 (17:0/20:3(5Z.8Z.11Z))	4981.97	4494.03	391.316	16936.5	768.357	750.086	3256.5	3363.46	2809.12	1578.97	1146.57	5681.03	2330.35	187.191	2004.04	22885.6	1427.9	34.8086	7452.99	1770.01	748.77	2760.89	17855.5	11588.4	1336.27	2232.88	1787.46	3512.02	663.475	6763.44	234.519	6350.02	35645.8	12684.6	542.67	9535.38	5788.2	16581.7	6153.39	7888.91	21708.2	42.3348	12669.1	11445.7	1268.02	9756.9	801.023	390.14	2741.64
PE 37:4 (17:1(9Z)/20:3(8Z.11Z.14Z))	10306.4	38384.4	17251.1	20460.5	7890.65	8925.45	21009.9	12579.1	9947.07	9333.7	12076.3	25640.1	11624.8	6969.16	10233.8	62969.8	19177.9	341.687	11932.4	5998.2	4580.08	24715	44675.1	20827	14797.1	15894	2913.84	11108.5	6296.3	19268.4	4492.46	16561.8	55186.3	27932.1	6196.38	53413.2	14850	26568.5	33248.4	58510.1	64937	111.791	48318	32956.9	9360.98	17220.7	39781.2	1240.57	25359.2
PE 37:6 (15:0/22:6(4Z.7Z.10Z.13Z.16Z.19Z))	2012.62	7273.65	3622.03	99321.7	2420.06	1150.39	3052.82	1751.46	2123.78	1840.39	905.661	4920.87	2647.76	540.293	1949.67	4609.18	761.443		26091.2	595.856	1184.21	2441.34	4331.17	2190.04	743.536	2748.26	1477.09	1725.02	654.696	1260.67	674.616	3463.85	7282.77	3146.25	746.034	5464.2	3295.77	5964.7	3889.47	4590.43	5874.69	99.1306	4843.43	695.613	800.108	1506.52	140.861	110.138	1053.49
PE 38:0 (18:0/20:0)	12290.6	50278.9	23870.6	233960	8941.73	4304.25	19414.4	5092.16	17767.9	5871.73	1864.81	20354.4	19470.8	1180.96	18491.5	37847.3	3504.51	31.9777	101725	563.013	6400.44	38046.2	36131	13228.2	1589.81	6322.72	208.331	13518.1	2516.3	22093.9	593.93	25064.7	55267.1	39703.6	1982.01	80216.5	23192.8	60598.6	78697.4	33602.1	43405.1	18.8242	107631	16838.6	4469.66	17087.3	405.22	3.42034	22032.2
PE 38:1 (18:0/20:1(11E))	37979.6	57141.1	1713.64	56757.1	24797.1	4461.06	118664	30703.6	51581.4	14911	9061.97	71537.9	15318.7	2891.21	42322.7	29124.4	10333.3	97.909	4731.5	4022.22	15002.1	41525.8	62437	60015.1	8634.57	41057.7	814.145	10372.1	4213.07	47389.4	2253.12	54439.9	82088.4	115117	3807.04	60770.9	33445.1	59116.5	128806	154892	188108	106.025	246578	83750.7	12836.4	123240	1640.62	1562.89	17587.1
PE 38:2 (18:1(11E)/20:1(11E))	70387.1	55355.2	1432.96	63778.9	18450.7	8282.08	121444	52524	50425	12165.8	3376.78	201114	35753.2	5378	50813.2	42460.9	6846.14	835.526	2949.53	12876.1	14968.1	63716	99467.3	99705.7	12742	72677.9	1481.59	14227.8	17229.9	89995.9	12837.4	125561	260297	208073	9858.69	137358	54330.7	244885	148071	172424	227846	321.541	346334	119847	20401.3	289829	13404.3	10912.9	20909.4
PE 38:3 (18:1(11E)/20:2(11Z.14Z))	204683	182477	1548.67	42984.3	30887.6	22156.4	216830	79562.4	104653	25410.8	7609.84	230518	55841.8	12599.3	71485.6	275461	13214.4	633.84	8979.19	36576.2	26594.1	120819	854638	644156	49959.4	155355	1231.02	27047.6	43618.2	229720	6870.64	195986	943807	664522	17760	278759	234211	217887	279883	538355	1.28032e+06	284.513	487912	158648	19024.4	256659	11746.2	2778.15	39355.6
PE 38:3 (18:2(2E.4E)/20:1(11E))	6153.77	26891.6	19139.2	112824	1369.17	1178.22	6362.24	3386.88	5752.43	1795.66	1905.8	6057.68	5629.08	2435.37	3414.73	13143.8	987.272	3.55018	113209	241.275	3440.82	11975.9	15990.9	4132.86	1918.19	1255.46	20681.9	2754.58	1491.98	9311.66	376.534	10641.5	32549.7	21719.2	1585.32	46397.7	10688.6	23252.8	26490.4	11724.1	17530.8	48.9054	14587.5	9721.92	1132.89	12750.4	953.013	560.935	5601.81
PE 38:4 (16:0/22:4(7Z.10Z.13Z.16Z))	16964.3	67465.8	67828.2	431054	6963.99	3158.28	14667.8	5182.05	19047.2	4174.03	722.319	12970.7	19607.3	3019.53	17282	44915.6	1368.69	310.376	1.06908e+06	2987.57	5097.93	16915.2	41624.7	12011.6	3452.71	4352.21	53710.4	13411.8	3859.03	19331.9	207.514	29570.9	72371.4	45144.4	2350.62	106445	27972.4	43637.1	69719.3	16602	43024.5	113.788	39073.6	21298.3	4960.85	21072.6	887.051	674.791	13481.4
PE 38:4 (18:0/20:4(5E.8E.11E.14E))	639186	1.65275e+06	24777.3	186054	159805	77637.9	1.3061e+06	680982	612650	268145	57532.9	1.08235e+06	211177	56015.8	435372	509395	69904.7	1519.83	91966.4	121719	179484	1.08162e+06	2.01813e+06	1.15139e+06	339602	828947	8547.09	221965	151983	938213	24189.8	1.25492e+06	2.22206e+06	3.23363e+06	115349	2.96653e+06	1.01675e+06	722955	680553	3.55774e+06	4.52064e+06	493.746	1.40106e+06	372931	228037	922826	77349.6	43214.5	184380
PE 38:4 (18:1(11E)/20:3(5Z.8Z.11Z))	564458	1.50369e+06	18804.9	150453	137860	71832.6	1.2685e+06	666774	549771	258436	55798.9	1.0473e+06	180677	48048.9	378704	447515	57977.8	1474.77	77043.2	116122	164541	1.00854e+06	1.7894e+06	1.15344e+06	331654	901207	7960.94	191719	140207	848881	22767.3	1.01609e+06	1.92244e+06	3.02961e+06	94607.9	2.50425e+06	901686	604880	558558	3.42241e+06	4.09566e+06	332.029	1.2884e+06	331973	226840	824909	76657	38356.9	150801
PE 38:5 (16:0/22:5(4Z.7Z.10Z.13Z.16Z))	502.533		745.063	292.508	4371.22	3308.7	713.762	1039.76	1314.6	2785.01		1494.3	1252.83	1085.29		1090.04			783.599	3093.04				648.309		932.07	2545.7		1564.7		4447.94				920.739			465.509	891.884		264.033		922.071	6741.85	1937.75		2254.97	1606.02	1166.44
PE 38:5 (18:2(2E.4E)/20:3(5Z.8Z.11Z))	318521	821707	13633	1.10467e+06	55354.9	125052	398732	226773	250653	270138	13379.5	496693	103373	19309.3	330907	215118	13138.6	293.632	68588.6	125885	91242.6	421911	929205	531344	54999.6	318117	11549.6	57505	54898.6	427888	7853.99	499776	530173	1.2076e+06	35314.1	1.13774e+06	406753	348809	561504	932877	576991	155.744	1.47785e+06	768011	137552	290609	26389.9	9124.94	187138
PE 38:6 (18:2(2E.4E)/20:4(5E.8E.11E.14E))	57823.2	302731	162946	204186	44619.5	36208.3	138775	58944.4	60445.2	40329.1	9250.38	126343	45174.2	61228.9	104462	118387	13663.3	335.73	109184	27029.7	28732.4	165882	119420	89879.5	37604.9	184845	15370.2	90036.8	24324.8	61944.2	6183.27	61138.3	78503.6	114757	21989.2	177225	78093.2	161974	152255	184608	325995	108.439	120710	83489.7	30195.3	80811.1	9987.97	8418.83	49055.7
PE 39:5 (17:0/22:5(4Z.7Z.10Z.13Z.16Z))	3489.46	6450.74	1240.83	15728.7	2614.87	1361.2	7070.38	1543.84	1934.66	1458.32	1233	4290.89	1216.91	1209.27	1535.66	5898.65	440.88		16139.5	989.42	1101.03	6724.15	9176.45	4369.21	903.636	1782.39	2764.81	822.353	898.077	2347.05	613.095	2321.18	22942.4	7852.83	486.935	15073.4	2282.24	6685.33	11542.5	8555.94	14449.2	51.8598	19099.1	13321.9	676.466	4875.99	206.621	316.489	2162.67
PE 40:0 (16:0/24:0)	772.269	4014.39	957.485	3244.63	1449.49	728.772	12065.8	1878.85	1401.14	832.664	19623.7	1677.94	1117.61	207.997	970.31	1406.89	10329.6	115.102	1433.09	460.52	1163.68	3364.37	1822.24	3397.98	735.079	1070.25	181.733	1290.48	670.323	1968.64	3480.67	2778.14	4036.77	1983.14	180.908	3063.56	2871.42	3948.72	4353.18	13411.7	11361.2	21.5496	7490.24	3123.64	535.729	1283.73	311.071	173.022	377.973
PE 40:1 (16:0/24:1(15Z))	10448.4	32044.5	343.379	36864.8	4393.04	1708.4	95432.3	10182.2	13069.4	2923.04	7706.1	11068.8	4155.39	328.133	10946.7	12407.9	8038.2	100.29	3238.85	1914.8	6035.4	29501.3	21296.8	18357.9	2296.97	10754.4	231.477	3692.63	1427.18	28255.4	2612.95	29039.5	49140.7	26283.3	1090.22	34338.1	24334.4	38937.3	77038.3	80306.8	100463	50.8928	42426.8	25632.7	4121.7	17599.7	827.026	1000.55	4753.85
PE 40:1 (18:1(11E)/22:0)	328.773	437.804	511.118	23466.1	433.085	300.441	907.773	184.673	588.19	970.512	1665.42	1888.17	621.084	440.926	1108.78	1125.26	3074.94	32.9399	21213.4	412.992	611.489	738.847	680.402	406.888	221.941	532.29	1038.69	846.117	517.951	962.817	1171.01	1339.28	1481.02	619.564	518.93	1202.9	390.923	1370.59	3362.12	1021.36	958.961	212.771	1364.02	670.373	461.295	1300.52	254.278	51.2684	480.018
PE 40:2 (18:2(2E.4E)/22:0)	21531.2	20311.5	753.136	14378.2	3776.37	2071.97	41569.9	27172.1	32029.8	10161.5	4413.11	80549.4	7357.45	1324.7	25579.9	14562.3	4655.19	110.594	3893.93	2404.78	8454.22	32384.6	19898.9	26104.4	4787.77	20017.1	861.612	3444.57	2814.95	36651.9	1680.72	26285	53557.3	44093.9	2200.91	45741	17971.7	123406	85846.5	63385.1	124506	206.53	96692.6	39141.5	6335.53	85425.7	1141.12	1795.73	9324.77
PE 40:3 (18:1(11E)/22:2(13Z.16Z))	19293.7	14627.2	659.131	6578.32	6525	1353.71	22671.4	10968	8546.72	2442.08	2174.5	44690.5	7551.7	893.228	16262.4	8607.96	3114.57	212.053	1723.38	1795.97	3699.66	36563.1	31654.5	46065.9	3211.68	22088.1	803.794	4200.34	2271.21	28869.1	1306.8	41860.3	60881.5	90226	3385.12	27598.4	29097.8	77424.5	50380.8	52993.5	52069.5	126.452	68946	30066.6	2466.53	81749.6	1490.99	1402.32	6698.66
PE 40:3 (20:1(11E)/20:2(11Z.14Z))	23475.1	19684.3	696.902	10652.5	6027.3	1690.84	22863	10913.7	14670.8	3240.65	1731.8	46618.1	7598.14	1460.54	17697.5	11541.4	5091.45	135.181	1409.71	1448.75	4233.32	42880.1	33550.4	43133.2	4499.86	22449.8	951.254	2545.72	3571.45	28690.9	2447.73	43644.8	64785.4	144086	4018.19	29389.9	22050.4	79161	59142.9	57738.6	50266.7	89.47	68683.1	31149.9	2564.91	84623.5	1854.57	1427.28	6172.96
PE 40:4 (20:1(11E)/20:3(5Z.8Z.11Z))	94146.2	281370	2389.48	43738.7	14122.7	3074.63	152338	65310.5	90671.8	14896.8	1884.5	100199	49200.7	2131.95	73947.4	173307	3653.74	141.76	16797.3	3830.26	15479.8	429037	202171	192925	19611.7	75584.4	631.44	16512.9	11337.1	142636	1407.68	133029	424959	397925	6193.82	457355	154321	189953	170881	319914	192452	279.306	270748	56583.8	6336	105997	1879.46	1358.63	15091.1
PE 40:5 (18:0/22:5(4Z.7Z.10Z.13Z.16Z))	2607.91	8028.46	3149.95	25168.8	299.625	442.847	3628	1027.63	2334.16	152.081	568.175	1441.87	1667.05	86.2028	1961.47	4555.12	211.264		69580.4	221.044	556.259	2818.23	6782.97	1760.43	237.101	1311.29	10768.3	978.477	776.34	3354.61	266.683	1962.54	8380.75	7505.13	139.316	6764.77	4375.97	3949.55	6967.89	5402.78	11074.3		4124.9	2883.74	492.203	3106.53	258.628	101.955	935.794
PE 40:5 (18:1(11E)/22:4(7Z.10Z.13Z.16Z))	101826	436121	31264.6	824780	24028.8	40785.4	89730.1	47352.9	132096	58523.6	6679.49	117860	100397	14905	199214	152678	16721.8	500.375	125972	19402.1	38233.5	191491	303035	143497	26723.7	67209.7	12652.1	37442.1	14459.6	139704	4494.22	152854	224178	162556	15353.4	359217	147697	172132	390988	264104	265481	203.821	339326	144083	29851.2	122986	4766.37	7304.75	94055.7
PE 40:5 (18:1(13Z)/22:4(7Z.10Z.13Z.16Z))	3708.56	6324.64	2991.24	23879.1	261.173	482.705	5086.65	978.839	2227.78	621.055	590.138	1410.59	1512.41	70.4026	1773.6	4373.96	183.927	5.49854	70384.7	207.665	493.658	2878.72	6226.61	1581.03	248.055	1262.15	11204.6	871.209	723.137	3084.18	244.76	1229.28	7980.28	7620.6	224.908	5997.92	3884.82	3837.08	6263.87	4987.14	10753.6		3987.34	5571.43	501.425	2878.09	171.365	176.721	813.868
PE 40:5 (20:2(11Z.14Z)/20:3(5Z.8Z.11Z))	7253.8	17772.1	367.563	14537.4	1558.12	5940.92	11865.1	11077.9	9936.95	7672.42	1359.28	15795.3	2442.86	738.708	16575.8	7505.91	1987.59	8.83559	4258.23	2519.75	1785.74	15959.3	19805.4	14608.4	3576.43	10456.7	911.114	2381.12	962.912	14714.8	1861.28	11746.6	11819.6	18066	661.882	22311.4	13820.6	9127.24	13894.3	22289.3	19001.2	117.644	26875.1	13267.9	4314.11	7612.89	334.611	1327.84	3090.89
PE 40:7 (18:2(2E.4E)/22:5(4Z.7Z.10Z.13Z.16Z))	140788	270939	73949.8	418894	106875	51969.5	111485	58318.7	69701.8	67330.9	26927.8	89881.2	56437.7	22855.5	119775	238964	25592.8	139.967	551836	15064.4	55185.4	142423	198584	77304	20827.9	44894.7	56455.6	132725	24282.2	134270	5591.24	110494	268498	249365	17368.6	385736	147706	198275	365951	177279	314875	51.4449	215293	64845.8	38583.5	132547	7719.49	7449.32	134498
PE 40:7 (20:3(5Z.8Z.11Z)/20:4(5E.8E.11E.14E))	82510	197253	81130.7	348439	70056.6	34038.2	69446.5	34931.2	49021.1	33376.6	14469.5	66060.5	42741	14443.1	69618.1	140676	13643.5	386.495	742153	8869.29	32512.8	82027.8	145437	61191	16411.5	30240.3	79668.9	87260.6	14665.5	77292.1	2851.39	69184	158098	162073	8845.73	228760	97385.5	136056	222473	116392	201110	123.113	140620	40486.7	20864.2	78100.2	5113.38	5778.33	104417
PE 41:1 (17:0/24:1(15Z))	358.878	1538.61	616.796	3574.64	791.244	450.293	1306.18	376.888	440.558	355.54	3973.6	963.083	598.424	399.89	458.086	542.925	5930.17		1058.96	512.789	575.569	3048.9	525.025	757.697	131.26	918.572	349.947	674.819	589.101	1041.82	1079.6	818.825	3414.62	584.159	396.146	3973.45	1445.38	10231.5	7335.67	1724.7	3674.97	133.456	1393.06	1326.71	306.23	1204.37	189.477	219.295	734.661
PE 42:1 (18:0/24:1(15Z))	9358.52	31173.2	380.077	51844.1	1122.49	598.449	67312.5	8343.65	9441.17	502.152	11597.7	5953.35	2036.64	443.057	1704.84	8158.22	6750.7	188.605	3927.5	419.732	944.797	32455.1	17212.8	9049.34	655.341	7024.44	197.33	2159.66	914.462	23515.8	5509.28	12478.2	36000.6	22985	922.416	34662.5	15588.6	19757.7	120814	30877.2	78666.3	212.131	9002.04	8619.8	1761.65	4562	290.951	321.977	3010.74
PE 42:1 (18:1(11E)/24:0)	8479.44	25898.5	155.284	21758.1	1051.66	1047.77	84184.9	12861.1	7935.79	2115.76	3738.19	7983.65	1950.31	226.581	3310.42	5039.33	8908.13	41.4953	3478.47	285.317	1854.59	35569	14959.3	15103.4	1419.97	13042	242.473	2078.55	1378.66	27273.5	570.678	10610.2	40784.1	22412	695.108	23427.7	14972.8	13908.6	66575.6	49613.5	100777	66.2658	13915	7299.08	1196.92	4590.64	259.568	897.138	1426.97
PE 42:2 (18:1(11E)/24:1(15Z))	443.468	805.485	426.433	20899.4	560.457	323.819	1377.67	275.317	721.978	685.066	2500.9	1054.51	221.451	29.2815	362.531	1398.56	3727.38	185.229	12227	225.78	247.686	1209.12	730.122	833.633	223.543	454.688	274.193	401.797	914.553	707.722	933.595	727.426	1811.58	605.342	464.82	1587.16	634.622	3938.25	3029.28	649.784	3199.67	120.589	810.162	400.904	646.273	990.889	279.881	42.1475	543.796
PE 42:2 (20:1(11E)/22:1(13Z))	4325.05	12458	420.874	16462.5	746.597	976.993	25771.4	8759.48	4055.91	2306.4	7171.13	15241.6	5381.24	210.699	2878.92	3077.02	7498.02	169.697	2093.56	324.28	2561.13	27639.4	11583.4	8442.4	870.487	8025.97	181.01	1525.62	1287.9	18232.1	4277.99	9109.46	29404.8	9705.73	459.401	24930.8	7920.1	69412.1	36997.9	10804.1	194316	172.52	12171.1	4882.93	1767.53	11802.6	564.995	2079.36	2381.34
PE 42:3 (20:3(5Z.8Z.11Z)/22:0)	6571.55	10480.7	698.044	5904.9	607.288	782.457	26800	6796.29	3125.25	590.039	7628.8	18249.4	3979.38	456.272	2583.99	3273.77	3786.5	377.171	916.268	993.788	1266.38	25380.2	7661.11	9748.54	2289.63	6648.13	284.153	1286.83	927.58	16243.6	1338.85	7044.45	39363.4	15815.8	627.938	20586.7	7327.85	28521.5	14463.9	15468.8	50933.6	297.725	11535.8	7986.48	1244.74	11866.2	357.21	1162.68	2609.28
PE 42:4 (18:0/24:4(5Z.8Z.11Z.14Z))	1096.65	1590.38	961.837	973.257	578.211	752.297	1231.92	1083.26	847.476	1339.7	836.267	1522.3	1561.52	1480.92	763.143	1738.56	99.278	1354.46	1534.15	1391.56	3106.87	3383.3	6850.14	2921.05	1367.33	2771.18	2561.41	3824.16	4253.6	3566.23	2865.47	2353.32	4972.52	3827.13	2752.03	3965.74	3059.63	3269.15	2186.1	2345.78	2791.06	1302.07	2065.74	3942.61	3401.49	2516.4	3150.03	3656.43	2409.17
PE 42:5 (18:1(11Z)/24:4(5Z.8Z.11Z.14Z))	4852.48	34551.7	41.0502	20808.1	1143.46	119.77	36606.1	6665.47	8401.64	2169.22	509.93	7406.29	247.482	29.5412	397.695	4420.64	496.352	29.3036	14819.4	201.931	238.205	25632.1	34909.4	2636.83	691.923	29067.3		46.0792	173.961	9173.56	173.15	4580.37	45705	65093.4	639.103	29685.3	18129.7	10322.2	13784.6	36550.6	96435.3	40.4869	47652.3	7697.01	836.364	16333.6	38.1609	56.3588	649.78
PE 42:5 (20:4(5E.8E.11E.14E)/22:1(13Z))	8137.96	25822	3062.87	127416	2885.58	711.872	17091.8	7764.84	8206.87	6135.17	2128.71	18500.2	4610.75	485.035	13644.4	12715.1	2677.67	156.706	23956	879.811	3881.61	24090.4	14002.5	14566.6	4963.81	6015.5	1647.31	2988.42	1857.92	7860.24	1414.18	10750	31041.5	34563.7	3555.87	32547.7	14985.7	37393.8	29153.4	30489.6	40936.3	83.2831	44986.3	14786.6	1888.64	21194.8	328.758	777.943	4330.8
PE 42:7 (20:1(11E)/22:6(4Z.7Z.10Z.13Z.16Z.19Z))	38847.9	172799	88593.8	768744	30669.9	17211.5	78913.5	22403.2	59663.4	9421.52	2138.19	3345.5	53698.6	5751.65	10421.7	107474	19713.2	593.493	171984	8564.95	17782.5	79283.9	118147	30003.5	9214.98	22326.7	80910.2	75539.1	31840.4	40650.1	6924.01	50107.3	129665	97751.5	13990.2	185779	81243.1	107440	24980.5	71289.7	103280	126.604	25714.8	40308.5	22020.9	55219.7	5614.91	12118.2	96820.5
PE 42:8 (20:2(11Z.14Z)/22:6(4Z.7Z.10Z.13Z.16Z.19Z))	21471.7	27970.7	1609.93	24499.3	3616.9	2927.84	11217.7	5468.1	11533.7	4476.42	943.596	17457.5	4836.45	2476.73	7063.82	34814.1	1872.97	144.514	9986.23	1683.32	2529.61	15658.6	83108.1	32746.1	688.9	4581.18	2409.39	4489.77	2366.63	33419.7	398.905	18709.1	103743	67972.2	1646.03	66214.8	34604.8	43278.8	36012.8	46189.5	110221	136.98	63371.6	34454	3035.92	18787.1	848.847	342.094	21241.3
PE 43:1 (18:1(11E)/25:0)	309.513	1214.48	117.727	2307.34	168.058	340.643	1156.09	1265.35	424.215	397.537	5934.28	549.731	934.693	203.399	329.437	648.043	7321.65		489.988	111.922	393.452	4186.71	1100.62	1284.75	127.542	823.689	716.899	245.53	1064	954.139	462.399	474.651	1835.05	1353.47	515.617	1735.56	667.373	1577.15	4809.9	1442.5	3558.85	167.74	975.695	933.751	345.757	404.631	216.336	224.954	468.037
PE 43:4 (20:4(5E.8E.11E.14E)/23:0)	386.208	2407.34	868.65	8856.44	888.943	463.84	1133.74	683.751	1528.51	1205	3043.18	4877	744.373	315.827	574.569	1215.29	4721.21	58.0733	3010.49	368.478	495.553	2976.24	2101.17	751.869	184.972	781.566	354.746	880.865	1787.56	926.64	798.581	440.634	3203.97	1123.08	836.859	2548.65	716.67	2552.28	1646.74	2255.4	6653.13		1731.48	831.189	737.022	1070.96	508.284	109.924	622.426
PE 44:1 (18:1(11E)/26:0)	1548.71	3681.49	449.033	9845.22	1065.37	1188.4	8752.59	12281	983.591	691.901	882.977	470.6	429.547	213.637	398.29	1668.37	1371.66		445.865	133.207	375.758	10066.7	1064.15	1746.33	295.465	4450.03	305.009	1555.39	883.448	2995.54	1023.69	1470.6	3826.17	4292.94	225.644	10069.7	3312.71	3272.51	53841.5	5083.78	14397.2	22.2609	730.769	1920.66	1038.19	606.884	211.673	221.87	1586.79
PE 44:2 (18:2(2E.4E)/26:0)	1380.9	1035.54	185.284	7182.26	255.864	417.186	2648.12	9904.54	440.174	437.241	1091.56	3378.38	2636.86	208.135	275.304	1370.21	6789.61	161.946	217.332	336.613	227.924	9468.07	1250.39	2324.8	193.703	3090.33	277.661	1425.83	602.417	1734.71	1231.88	1680.16	2740.29	2126.72	473.364	3159.65	830.752	18080.7	11671.5	1972.19	11617.6	76.0281	1405.46	595.22	1318.28	508.099	360.332	303.54	1010.37
PE 44:3 (18:1(11E)/26:2(5E.9Z))	1622.5	8537.13	490.216	4439.53	667.709	536.982	7179.12	6784.02	1054.33	1045.76	6228.51	2526.91	2415.39	190.198	1146.08	2124.68	7543.17	69.3015	1353.68	577.766	464.732	16933.4	6661.3	5494	363.851	2391.45	250.436	952.888	848.434	5308.93	1788.09	3533.62	20070.8	3173.49	414.123	8412.68	6720.97	22623.2	28682.8	5395.3	29851.9		1173.11	1405.66	539.055	2134.88	333.513	366.393	992.399
PE 44:3 (20:3(5Z.8Z.11Z)/24:0)	1893.29	6388.65	288.544	6063.62	576.642	397.074	8982.31	6141.38	1324.3	583.188	1989.65	3270.58	2693.38	278.044	1009.25	1787.05	6749.5	102.771	1698.02	503.48	675.744	19224.6	7562.64	5377.54	201.465	3062.38	82.4583	336.293	357.203	3918.44	701.95	3736.99	21267.8	3672.4	220.922	9680.29	4713.58	28120.8	43199	6980.68	31375.9	40.7714	1180.71	1514.41	520.748	1663.47	368.713	290.195	1597.07
PE 44:4 (18:2(2E.4E)/26:2(5E.9Z))	4439.42	28102.3	1055.98	20831.3	740.093	589.204	27459.5	2534.35	3713.44	1249.4	6995.09	3424.01	1911.74	1894.53	1474.64	3058.24	4604.24	108.385	4870.28	361.523	1422.88	12873.3	8376.1	7081.77	665.725	3565.74	634.673	1625.04	1724.04	7353.45	3391.43	6321.41	29173.3	12228	1094.06	27857	8008.64	18148.6	20846.5	31936.3	156688	160.499	6128.28	2687.47	1036.93	3489.1	607.354	529.109	923.047
PE 44:4 (20:4(5E.8E.11E.14E)/24:0)	9176.96	22526.3	1762.55	3074.68	5027.94	13398.5	14000.5	9848.87	9240.81	13832.9	222.16	17718.5	1955.73	2173.22	5683.39	4516.37	2223.12	16.2399	4234.48	12066.1	9278.66	15924.7	16266.9	2499.24	803.964	5014.84	189.426	1517.9	444.713	7660.52	519.608	19070	6555.81	34976.6	3878.67	18924.8	18735.9	10353.2	24849.8	24200.6	23750.4		45182.9	22355.5	2077.92	5225.64	914.269	938.78	2088.27
PE 44:5 (20:4(5E.8E.11E.14E)/24:1(15Z))	3945.54	18399.1	2473.68	15635.4	1400.16	597.389	17503.9	7263.45	3470.29	1205.06	3523.2	14634.5	2657.17	463.779	4105.74	4941.91	3220.19	239.309	7857.52	1939.32	1382.84	20317.3	11806.2	6934.94	654.061	4672.12	2831.62	1951.83	1468.55	8287.33	954.554	8441.8	19135.9	11380.1	1935.89	27786.3	4101.07	24071.2	9772.23	18046.1	23558.6	377.397	11924.7	3836.97	1717.55	9602.69	849.36	949.348	4039.25
PE 44:5 (20:5(5Z.8Z.11Z.14Z.17Z)/24:0)	2190.27	12871	1618.35	15711.6	1188.15	640.525	15397.7	7000.18	3965.27	1235.16	1732.99	14839.8	2484.15	462.915	3602.08	4420.61	3074.94	54.9857	8771.54	256.254	780.221	16292.6	12592.8	6856.98	603.025	5455.8	2158.13	1002.09	1027.55	8775.75	877.965	6242.05	19137.6	10898.1	668.516	30741.6	5893.69	25246.3	13719.6	17104.5	21405.6	99.4314	15264.4	3776.86	536.888	9218.39	556.567	767.894	1278.7
PE 46:4 (20:4(5E.8E.11E.14E)/26:0)	262.414	4022.65	555.026	7597.38	681.333	362.866	1157.87	1941.09	1377.07	429.375	1240.14	854.251	655.288	307.271	225.478	768.66	3270.08	69.5451	1798.79	128.544	360.488	4219.2	2138.39	669.757	130.602	899.403	341.019	1188.73	589.868	957.73	392.141	1804.45	4487.45	2195.59	381.806	3148.86	1085.52	11765.7	8435.13	1156.54	4556.62	202.39	2162.43	213.137	347.302	910.461	225.398	238.373	3270.65
PG 33:0 (17:0/16:0)	2953.29	5097.47	5892.39	15953.4	6718.7	6320.91	4290.99	3112.96	4858.21	4625.31	5247.7	3970.25	5134.83	4125.62	5498.24	3931.32	13334.4	213.694	10014.4	4587.87	4008.74	8597.29	5815.81	5235.17	2834.24	2738.62	1250.05	5691.61	2559.28	6059.07	7606.86	5000.85	12939.4	8804.8	4281.5	4838.68	7108.24	8809.96	8896.76	7444.82	4640.35	41.5606	12103.4	5952.14	5217.81	5556.55	1420.76	847.193	7346.23
PG 34:1 (16:0/18:1(11E))	169664	337702	2006.79	26542.5	5849.85	97208.7	254472	133242	106140	259946	10159.4	290810	53942.5	4823.08	161017	79842	1720.98	52.008	32080.7	49877.5	23030.4	115137	255690	163626	57427.6	111712	2191.43	22935.5	18040.9	130412	4010.04	181136	223577	208253	17278.4	419395	322591	117938	152672	610040	928270	22.2364	394930	380396	112351	122892	9020.78	2114.32	35672.4
PG 34:2 (16:0/18:2(2E.4E))	79664.9	328776	19910.6	345463	4201.01	46073.7	59470.1	18139.3	61060.3	53700.2	1708.14	70805.5	66438.3	4512.29	88403.3	128680	1050.63		393327	16731.1	3979.02	41325.8	146736	33356.2	7758.99	13134.4	23684.6	20313.8	6721.97	55701.6	212.698	117710	118300	62611.7	7166.96	226423	127622	127755	243959	94279.9	210244	44.295	167641	141430	26919.1	59547.8	1676.15	425.161	74160.6
PG 34:3 (16:1(7Z)/18:2(2E.4E))	1994.81	3424.66	115.97	2409.35	557.999	169.919	2482.67	484.924	1854.09	345.197	698.498	1471.68	451.836	115.394	310.302	377.072	1095.49	100.411	680.222	249.192	1453.5	1712.1	6873.43	1645.56	429.986	2367.07	155.881	467.712	388.005	1791.2	404.754	3430.59	6588.63	9853.57	167.259	2556.16	1327.41	5730.66	2037.87	14343.3	2731.53	35.2866	8057.59	885.273	1052.89	1402.05	300.702	65.9058	328.805
PG 36:2 (16:0/20:2(11Z.14Z))	125480	261485	14089.8	133425	75041.2	38322.5	583576	99923.7	202650	61579.7	31390.9	198860	158368	21981.2	156102	96741	35949.6	40.8151	43367.6	23211.1	90234.2	255337	376834	213187	46815.7	259404	1793.21	68011.3	24841.6	120443	14179.7	285826	377686	542119	20715.2	451445	243190	179282	170844	481913	716388	61.1741	416190	100120	46599	139318	10167.1	859.889	56152.1
PG 36:3 (16:0/20:3(5Z.8Z.11Z))	41594.9	96234.5	6858.77	50771.1	28416	5420.07	182570	75906.1	78626.4	18354	8298.42	50875	19097.9	5753.06	40438.5	35970.4	21437.2	60.3361	23816	8892.88	25837.6	53470	296201	58158.3	14824.4	156657	1288.83	15099.1	10148.4	65280.2	6449.76	69953.2	176512	202464	5175.56	144212	60069.4	99246.2	69885.4	331057	84968.4		436997	60244.2	18739.1	77685.2	3181.47	670.78	18158.7
PG 36:3 (18:1(11E)/18:2(2E.4E))	48081.2	153373	1525.29	80192.1	33252.5	9944.19	164727	46629	77991.3	16139.1	6553.06	48426.4	26496.7	6888.53	50014.2	47226.4	17352.7	59.3088	38433.7	5641.19	17134.6	56032.9	258640	51428.6	10625.5	68143.1	2279.12	20708.3	10170.9	54349.5	4616.42	89831.9	198693	193921	5308.6	184774	64823.1	128934	134782	249595	95069.4		447013	69355.2	25665.3	79816.5	1879.83	1340.53	20419.1
PG 38:2 (18:0/20:2(11Z.14Z))	9764.07	7266.61	27626.1	19272.6	2483.79	4854.87	22451.9	2298.23	7630.04	2524.58	3126.88	6134.66	2030.08	2568.76	3835.01	6176.55	8429.7	3.18216	14994.3	1168.21	1465.6	4855.59	20404.3	5069.12	1005.09	11101.2	27071.7	5295.02	1012.98	2611.88	1716.86	24798.7	37655	28733	901.666	21325	7135.14	15750.3	8233.47	24979.9	49268.6	42.5982	22435.4	16224.6	3312.02	17531.3	652.373	138.503	3302.83
PG 38:3 (18:0/20:3(5Z.8Z.11Z))	610.877	1187.33	260.484	4346.49	424.784	232.166	2473.24	669.321	1083.56	1843	3024.85	2357.49	890.382	302.357	488.902	1074.52	5336.75	0.855911	594.492	781.468	704.358	1760.72	3791.26	1106.52	912.706	1532.18	293.235	901.771	284.015	760.204	1420.19	1320.65	4442.84	3288.14	172.359	2906.73	1679.6	1375.3	2191.06	4712.67	3001.89		3203.34	677.087	832.844	501.449	929.026	159.647	289.036
PG 38:3 (18:1(11E)/20:2(11Z.14Z))	782.025	3974.97	2123.01	71335.8	2401.64	405.124	2004.87	231.746	869.041	1246.29	747.329	570.339	843.5	729.121	942.62	1782.98	1188.05	41.7934	24264.3	641.383	397.603	2884.7	2530.96	1031.7	343.667	638.932	1223.08	1311.4	56.6684	1297.81	243.883	3256.56	7052.06	4801.52	220.986	3751.91	674.054	2185.96	3641.51	3291.13	4304.81	106.913	2776.26	406.088	277.646	860.548	123.738	18.3195	2147.75
PG 38:4 (18:0/20:4(5E.8E.11E.14E))	10932.9	51276.2	3695.48	51282.1	21246.2	6014.85	101495	18943.5	28977.2	27100.2	4820.01	47337	8738.14	3778.02	28680.2	14315.3	9815.13	737.799	6817.61	7426.97	23712.3	84517.9	62520.6	31286.7	7502.55	59794.1	297.672	18940.6	5820.12	25979.9	3127.22	68845.2	134394	240654	5250.59	48229.4	45353.3	15304.1	18357.6	116185	162569	153.882	102694	11262.7	12566.1	17505	3403.94	552.733	11106.9
PG 38:5 (18:1(11E)/20:4(5E.8E.11E.14E))	839.035	2038.36	384.366	53545	300.72	266.551	529.194	264.231	867.867	156.893	191.037	163.609	200.847	125.021	187.821	710.448	401.354		99725.1	89.402	141.904	879.6	2732.86	175.096	63.3358	248.005	568.883	402.149	40.9343	260.8	95.8297	979.579	4746.9	3124.03	112.966	2664.26	895.205	2676.83	1640.3	1135.08	856.74	60.9419	5239.52	938.293	126.384	654.035	164.519	42.7838	351.634
PG 38:5 (18:2(2E.4E)/20:3(5Z.8Z.11Z))	895.682	2419.5	338.781	57324.7	362.9	233.563	666.319	212.931	965.095	200.293	261.987	208.867	213.422	78.0801	239.776	859.429	501.776		97282	134.126	165.299	1043.42	2129.33	242.546	103.217	257.935	550.345	325.384	30.93	306.704	111.096	1106.3	5933.23	4802.22	80.0114	4592.86	1457.85	4006	1442.61	1240.91	821.406		6133.37	1067.96	150.34	828.485	52.9042	48.2554	395.115
PG 38:7 (18:3(6Z.9Z.12Z)/20:4(5E.8E.11E.14E))	371.253	1601.72	49.0309	3919.42	50.1335	73.4166	543.104	238.862	211.204	74.8684	244.743	449.594	49.8147	94.4492	108.505	199.789	298.513		570.451	46.7972	162.571	826.134	1873.1	164.951	73.8355	432.246	62.2131	169.418	94.1696	439.198	197.708	728.236	2016.47	1492.34	77.7165	688.538	462.154	2041.05	382.326	601.675	2092.41		3584.71	132.076	149.387	304.786	143.116	11.7968	108.441
PG 39:0 (21:0/18:0)	38775.4	61564.8	35736.1	557581	3360.72	2026.77	17992.3	6765.9	16984.9	5306.13	4382.18	16360.1	16636.4	3730.68	19652.2	44856.1	2116.3	26.192	241660	547.775	2418.06	28938	39267.1	15491.3	2300.27	6541.52	24942.4	9880.23	4480.71	22200.8	2230.92	23683.3	55243.7	30234.9	3777.49	56951.6	14049.7	53775.8	60163.2	28103.8	39538.8	20.6073	34884.8	17981.7	3925.48	18937	1422.33	785.155	18196.9
PG 40:3 (20:1(11E)/20:2(11Z.14Z))	2595.32	4309.57	211.749	57613.9	1582.82	1991.95	7547.94	3036.14	2110.96	2535.24	6301.2	7239.87	474.467	1554.92	1252.26	2235.7	8151.57		1139.65	1078.4	795.792	8990.25	10143.9	4630.18	1154.1	8226.86	587.29	1361.38	403.927	4161.58	2780.7	6193.11	10608.8	13262.7	465.977	8306.52	2689.89	2476.98	7602.59	10173.2	7245.2	78.951	12527.4	5558.57	2158.18	2571.92	374.715	116.776	1586.35
PG 40:5 (18:0/22:5(7Z.10Z.13Z.16Z.19Z))	6516.94	28374.2	2045.67	27404.8	2271.71	529.421	33129.5	5482.16	6819.98	2893.58	4517.53	7266.86	2055.67	458.82	2243.85	4817.56	5413.98	35.6353	4357.6	520.637	1433.38	33962.3	49399.1	17134.8	858.285	23234.1	413.295	2077.35	1146.43	13455.7	3334.01	21358	54604.2	98928.3	1720.76	42026.1	14403.9	33449.4	13666.2	75924	30444.5		39397.2	4779.42	1686.59	9608.59	422.143	85.8203	1730.13
PG 40:6 (18:1(11E)/22:5(4Z.7Z.10Z.13Z.16Z))	7316.55	20029.5	1020.76	13919.2	4367.49	634.9	28557.4	8989.53	11844.7	3040.91	1910.27	8720	846.945	212.032	3550.51	2970.55	5657.18	34.5636	4599.18	950.841	3213.27	30000.2	41992.9	12206.4	1249.83	67738.1	243.987	2417.88	888.927	9628.36	545.115	13777.4	69957.1	68140.1	342.67	59190.4	22890.8	31206.9	9710.26	82288.2	64406	19.0886	58303.1	6393.79	2109	17259.1	306.18	194.416	1605.32
PG 40:6 (18:2(2E.4E)/22:4(7Z.10Z.13Z.16Z))	11265.1	32784.6	274.937	17424.9	1530.96	379.188	31861.1	8391.68	8406.52	2760.2	782.83	10806.1	1479.67	454.775	2038.96	10216.5	1572.65	29.7424	6730.57	943.621	722.371	42078.7	79090.1	8961.67	866.465	32577.7	117.749	1533.79	853.793	16396.6	1093.28	22250.3	111677	92611.1	790.134	105796	27478.1	21580.1	33865.6	44975	73954.2		84121.2	8124.47	1501.89	24205	158.289	279.391	1483.78
PG 40:7 (18:1(11E)/22:6(4Z.7Z.10Z.13Z.16Z.19Z))	481.042	1022.71	84.7511	51246.3	389.178	96.499	399.337	190.508	100.16	120.416	313.086	109.455	98.1592	164.371	219.55	752.894	326.101		214550	66.7542	130.534	610.819	1309.49	185.08	182.125	791.552	267.778	102.993	100.944	97.1304	63.092	413.947	547.715	594.652	144.529	996.252	780.365	736.599	466.206	391.161	1297.24	73.9617	700.309	197.296	122.284	210.266	209.786	44.1278	27.7929
PG 40:7 (20:3(5Z.8Z.11Z)/20:4(5E.8E.11E.14E))	1051.28	4045.36	60.0311	5763.52	79.0015	54.5716	8303.39	2491.91	518.046	606.162	646.7	1148.74	133.245	22.6765	279.525	873.491	807.409	38.2479	5096.3	113.099	375.791	4900.14	12994.1	1832.83	209.355	12684.8	87.7718	204.654	72.0038	2329.76	552.818	3123.77	7273.66	9800.42	97.6419	4878.4	2202.48	1244.64	1052.37	11211.4	14305.4		6349.03	1005.33	437.083	3062.73	137.947	40.5178	105.041
PG 42:10 (20:4(5E.8E.11E.14E)/22:6(4Z.7Z.10Z.13Z.16Z.19Z))	52.4432	91.0385	97.0306	2777.12	97.2112	118.163	120.858	23.1412	81.109	5.74252	136.793	120.717	104.598	41.5591		26.4274	121.832	177.79	15438		20.0362	179.16	260.016				133.574	162.486	97.5151	63.1749	111.971	172.983	39.7116	103.65	34.5141	42.8099	83.5384	138.066	154.961	17.5309	155.865	5.13365	601.225	47.2984	129.031	155.047		44.9886
PG 42:7 (20:3(5Z.8Z.11Z)/22:4(7Z.10Z.13Z.16Z))	2049.65	3021.48	40.5686	6598.81	98.4575	350.342	7597.25	732.231	849.941	318.348	1487.94	1503.79	692.249	154.484	267.452	1147.68	781.927	45.4091	852.42	196.254	637.134	8435.96	15126.9	1074.63	249.673	3510.77	192.052	123.732	217.217	1584.16	293.34	4511.08	11807.6	16537.2	244.723	10898.5	3129.54	4042.86	7268.18	11807.6	12637.2		12244.6	1786.37	490.095	5188.81	287.495	228.39	334.283
PG 42:9 (20:4(5E.8E.11E.14E)/22:5(4Z.7Z.10Z.13Z.16Z))	2813.56	10313	46.8937	6958.56	245.158	393.307	9003.96	1068.22	1856.04	474.919	494.17	1813	431.888	135.991	866.18	1801.81	496.639	186.81	1208.68	226.928	310.764	23002.5	14060.9	4676.79	376.835	13133.6	63.3882	307.885	288.301	2648.43	302.357	5339.07	31159.4	17573.4	134.063	24729.5	9114.04	3607.07	3839.79	16431.8	51341	161.806	23927.7	565.183	528.625	3219.02	309.493	253.556	314.487
PG 44:11 (22:5(4Z.7Z.10Z.13Z.16Z)/22:6(4Z.7Z.10Z.13Z.16Z.19Z))	64.5963	314.279	38.5692	6078.21	87.694	59.2349	227.078	100.374	63.1973	62.3202	180.027	116.792	100.589	98.907	6.10443	266.406	125.732		9954.29	36.6327	43.8402	375.507	144.182	88.585	135.016	181.096	67.3471	60.7748	60.8861	154.463	66.1922	108.37	273.166	221.627		328.797	187.871	200.228	238.507	163.395	1815.29		144.93	150.198	114.132	148.884	73.1198	51.984	18.489
PI 36:1 (18:0/18:1(11E))	14360.7	26663.1	8943.22	13183.6	11032.8	13338.6	92898	30035.2	37939.7	12876.3	11716.5	21495.3	15459.8	1119.32	23386.7	32308.1	7925.77	115.309	11365.1	8625.06	15476.9	58047.4	58381.4	44054.8	10268.2	27950.9	821.205	4338.96	5746.25	29407.7	6640.55	45052.8	44764.3	122812	3002.06	60949	37487.4	82412.1	139300	86353.8	89518	100.751	90420.4	99606.1	18390.7	64855.1	6540.99	4128.43	27533.8
PI 36:2 (18:0/18:2(2E.4E))	20865.7	28004.2	7600.99	18741.4	20913.3	28185.5	193117	60445.2	65045.8	25178.1	20170.9	24473.5	28511	6041.06	30694.9	33057.6	18516.8	97.932	21111.3	29522.9	50285.8	79538.9	94283.2	84549.7	22441.9	48627.5	934.531	17827.1	7875.83	69223.4	5263.39	131637	59723.4	190631	10097.3	65512.6	63817.6	227417	225262	163990	142390	146.592	129768	171775	38590.2	109792	6812.49	5558.46	18191.9
PI 36:3 (16:0/20:3(5Z.8Z.11Z))	68449.2	7151.27	6364.05	1773.93	6361.25	8483.29	19242.9	9342.12	10501.5	9051.52	15791.1	3170.52	9377.05	2338.33	7959.66	13927.4	4525.66	73.9853	2667.86	11090.8	8711.81	16473.6	32429.5	33711.2	3250.4	5913.12	420.641	3186.9	9173.83	24969.4	4105.27	22671.1	60556.6	17976.5	4279.31	16682.7	14233.8	80139	41117.6	29682.1	90199.9		39465.7	62688	17847.1	49957.6	7491.06	1594.35	12114.7
PI 37:2 (17:0/20:2(11Z.14Z))	824.82	803.018	500.074	5414.17	997.105	915.324	4108.68	932.526	730.925	2403.61	2697.67	1547.34	1572.11	164.66	1241.24	3897.43	3144.91	3.75674	1211.57	1339.02	955.861	5931.96	2528.27	2059.72	131.68	642.235	222.791	552.343	776.14	2217.94	301.842	4984.27	11010.8	4319.76	928.356	4004.59	2105.47	15466	8936.21	7126.61	1228.24	76.986	6380.87	14714	1682	8202.5	419.031	40.1518	1461.78
PI 38:1 (18:0/20:1(11E))	826.925	6075.36	222.92	511.34	206.727		8506.67	3180.07	3851.26	701.382	795.592	1301.19	782.307	161.937	222.575	3278.84	514.688		279.269	793.606	736.324	4962.95	4264.25	1931.64	907.274	2319.89	222.578	520.218	701.926	1276.18	491.854	8139.38	2707.82	9577.34	891.476	3636.5	2575.92	19290.9	2817.58	10069.9	6556.88	46.7209	1160.49	15406.5	967.803	15946.7	267.479	205.291	1073.18
PI 38:3 (18:0/20:3(5Z.8Z.11Z))	710797	136847	21104.2	48368	132107	111179	563380	236419	235762	55619.6	55249.1	198862	67154.7	37216.5	276264	455641	68506.8	33.6263	63058.9	82186.7	186522	251780	753164	604224	36307.8	182168	1066.89	80857	45050.4	450895	10811	521153	716780	2.7947e+06	32064.9	294870	387019	892220	1.49985e+06	1.03879e+06	840716		2.15156e+06	690930	78440.7	1.28493e+06	11219.3	2906.93	79900.3
PI 39:4 (17:0/22:4(7Z.10Z.13Z.16Z))	645.627	425.009	1531.89	652.799	562.3	317.357	514.514	389.197	635.246	278.373	315.837	151.24	228.409		475.901	285.41	207.096	38.05	24164.7	371.894	130.171	215.511	289.83	176.9	222.408	43.257	883.692	289.84	220.99	636.965	20.01	762.126	1505.34	262.836	41.1911	540.698	163.276	975.36	1564.44	111.464	764.083	36.7015	521.482	417.73	126.898	205.325	124.935	162.677	222.788
PI 40:4 (18:0/22:4(7Z.10Z.13Z.16Z))	916.544	1117.37	1162.6	6418.33	599.299	505.48	745.346	251.263	604.065	218.878	462.27	396.609	221.321	229.241	583.223	1506.36	299.493		27039.4	306.681	381.637	2548.73	1743.64	703.223	128.025	227.63	521.499	93.319	156.518	553.287	217.884	726.396	1485.39	2418.97	152.68	1527.05	720.952	1831.51	6489.59	1083.34	853.85		2843.82	1904.43	15.5453	3482.42	202.665	168.357	709.322
PI 40:4 (20:0/20:4(5E.8E.11E.14E))	11515.7	6249.5	284.946	3613.95	2480.11	1020.13	20591.3	3011.27	5350.47	1371.38	582.67	2666.53	2953.22	374.92	3992.95	14932.9	629.55		3641.43	840.068	1671.69	67395.4	11613.4	13605	2200.99	9626.83	229.301	902.409	1017.77	6085.75	751.569	19964.9	33855.8	95591.8	914.347	27399.8	14788.5	51184.2	24508.7	31043.6	19198.3	18.4546	49046	36655	1927.94	113973	691.741	469.878	1984.25
PI 40:5 (20:1(11E)/20:4(5E.8E.11E.14E))	7514.51	5759.34	667.197	1756	2007.62	1820.25	14579.1	7794.43	4481.25	3117.86	3778.92	5700.87	1002.41	724.329	5589.31	3833.71	3098.02		5607.52	1420.19	5135.43	22835.3	9462.45	12894.4	2968.15	4490.43		1101.45	590.072	5239.97	561.895	9917.78	10322.7	33200	1002.76	10944.9	6975.53	11326.4	16813.2	27430.7	19051.8	42.2212	18635.1	6387.02	2740.64	27544	242.338	120.836	1326.04
PI 42:6 (20:2(11Z.14Z)/22:4(7Z.10Z.13Z.16Z))	599.987	368.878	179.144	962.316	53.1662	124.34	770.569	722.338	227.997	606.521	758.664	367.06	236.566	96.0537	1192.28	545.212	1367.2	53.7593	387.593	214.586	319.841	10760.2	403.96	632.847	433.004	1170.26	155.652	202.66		398.748	329.558	528.663	1713.2	7025.72	53.0989	702.524	188.865	2399.2	2734.61	1293.95	1611.74		1305.29	1923.72	181.666	3267.94	166.801		702.228
plasmenyl-PE 32:0 (16:0/16:0)	14389.6	25302.4	3962.45	66055.1	11621.8	5580.33	11627.8	15991.9	17655.6	15799.4	9478.22	48403.5	8741.49	5617.3	20963	11372.8	6781.75	119.978	6800.52	7213.07	17236.3	23136	49466.8	27565.7	9204.8	12848.3	4957.43	12837	8104.55	31310.3	3299.28	23702	39667.8	28753.8	7497.75	40936.5	24386.5	10346.1	22365.1	31155	22976.6		69703.8	17216.4	10362.7	18863.8	5034.06	4962.01	18915.9
plasmenyl-PE 34:2 (16:0/18:2(2E.4E))	95977	164056	81332.7	148657	175173	119233	469803	196843	183424	59927.7	155759	86410.7	52743.7	86713	41221.1	142388	60154.3	985.723	10972.1	104409	111562	127986	241162	103392	51425.7	86925.7	17584.1	210461	160996	79502.7	11989.3	182804	279632	112125	78102.5	220055	92476.5	149923	89839	598623	258703	184.899	175875	109461	224472	63909.4	87713.6	12911.2	134440
plasmenyl-PE 36:0 (20:0/16:0)	17320.2	25602.7	2897.37	78905.5	20876.2	5950.46	51121.4	26541.2	19838.7	10966	10853.1	31619	9314.78	6233.78	12807.2	17298.8	11226.5	227.791	5399.09	7793.8	27506.2	43095.9	34522	29342.6	11299.6	35851.4	1992.7	23972.3	25171.2	20480.6	4072.24	37252.4	37452.5	37656.5	4563.94	51022.9	24371.2	18335.2	25281.1	66436.5	54083.8	121.055	97256.8	16346.4	7341.61	25557.7	2746	613.057	9160.57
plasmenyl-PE 36:5 (16:0/20:5(5Z.8Z.11Z.14Z.17Z))	17977	98554	1721.62	31608.5	4225.01	9076.2	11743	11638.1	4515.15	10669.7	7662.78	22201.6	2111.46	843.929	5813.12	7712.7	1302.22	8.77333	4734.03	3008.9	9136.85	16294.2	65491.4	12473.3	4115.85	6962.33	253.323	7564.4	2602.55	8767.45	394.783	19053.1	35604.2	28976.8	11589.2	18935.8	9302.39	6041.32	6353.26	85458.7	150641	34.0076	28733.1	8249.84	13412.2	7157.94	2258.19	463.561	4681.61
plasmenyl-PE 38:1 (20:0/18:1(11E))	44473.9	45455.8	1966.55	123072	19430.5	6754.25	101849	37260.8	30739.1	12293.6	6355.11	51175.6	12657.4	10518.7	33998.7	24609.8	14425.5	107.825	5958.61	9962.03	49069.6	133746	72326	85091	15358.1	137240	1280.87	36206.9	31799.2	80171.5	4266.23	149028	83859.8	163861	15928.1	190747	69262	44589	80542.4	176309	62095.4		139266	121961	32938.1	87393.4	11792.5	2090.01	48409.7
plasmenyl-PE 38:2 (16:0/22:2(13Z.16Z))	30949.8	56022.8	4193.39	68926.9	28798.3	12884.3	125221	45209.7	38077.2	7419.32	14911.6	63256.1	22338.2	7610.46	45254.9	42405	21048.5	136.882	4061.05	7096.68	37854.1	97972.1	58516.8	39913.9	8053.59	30643.1	1202.02	38494.4	25545	36917.5	5433.28	76999.8	62428.2	176658	8902.12	121697	40931.6	62409.3	71895.2	85711.1	54752	74.7056	148595	46032.3	13251.3	32810.2	4971.56	974.678	50952.7
plasmenyl-PE 38:4 (16:0/22:4(7Z.10Z.13Z.16Z))	406220	1.28728e+06	37452.5	354747	219674	121863	1.47207e+06	768614	600171	363778	59213.9	858568	182748	126376	524313	703397	92412.9	1200.1	66577.4	118824	311491	1.30102e+06	1.76486e+06	924546	334749	929763	9069.78	401003	153132	609832	23647.7	766952	1.18967e+06	3.05506e+06	172012	2.03787e+06	1.0525e+06	527395	575571	2.41941e+06	3.09714e+06	86.5642	1.0892e+06	348291	268848	578886	92547.6	20305.6	216127
plasmenyl-PE 38:6 (16:0/22:6(4Z.7Z.10Z.13Z.16Z.19Z))	400855	889700	5710.76	86603.9	17308.2	226659	539362	293937	237944	547152	21000.1	642871	131238	14126.8	373857	229198	6353.09	92.9858	76003.6	122161	36123.9	261408	640010	366282	135607	229665	4967.26	56183.6	35105.3	283278	2222.76	474773	517099	478261	37838.2	980828	707696	299523	393002	1.36553e+06	2.24593e+06	22.6511	1.00422e+06	946607	253809	294174	18929.8	6490.14	98918.9
plasmenyl-PE 40:4 (16:0/24:4(5Z.8Z.11Z.14Z))	120994	342398	3775.93	46818.5	108481	18260.6	429531	202378	186295	80480.6	11271.4	341403	48600.8	27757.9	259463	131515	16825.9	851.786	14259.8	39913.5	253310	702312	524538	799697	191650	584852	5542.57	212119	111320	401589	16480.1	426844	583189	971450	72800.5	932146	491909	152147	325156	893248	491669	168.906	1.10082e+06	233912	105675	382288	45361.2	17280	101325
plasmenyl-PE 40:4 (20:0/20:4(5E.8E.11E.14E))	164031	449868	5185.21	57312.1	135727	26731.9	512998	230802	251248	96061	15574.1	410308	92421.8	38590.2	332250	190327	21557.4	441.11	19773.8	42023.6	301863	895244	700241	940949	188771	581492	5732.43	266824	126015	515190	18857.7	564119	797607	1.22619e+06	101036	1.26613e+06	622866	220041	499444	1.01699e+06	606804	127.015	1.46635e+06	332240	129144	501327	55063.1	23981.7	144988
plasmenyl-PE 40:6 (18:0/22:6(4Z.7Z.10Z.13Z.16Z.19Z))	83218.6	288900	3333.9	26623	13830.3	32661.2	302659	117723	91717.5	73752.4	24425.5	124442	36710.8	9530.4	109413	107825	8086.77	416.522	10905.4	29108.9	43964.4	126902	215471	136686	67751.6	106158	1337.61	56836.5	37160.6	101851	3804.75	140213	120523	348511	36925.5	468226	267920	67537.3	168175	421210	1.29055e+06	156.685	125581	71382.3	50219.5	176309	14649.3	4867.89	49346.2
plasmenyl-PE 42:6 (20:0/22:6(4Z.7Z.10Z.13Z.16Z.19Z))	1274.87	949.508	1393.9	11677.9	2200.88	2451.17	439.301	218.618	742.147	1012.09	1729.84	440.672	1053.45	1148.18	618.608	812.483	657.564	139.46	21604.2	897.99	400.865	568.811	421.272	190.365	365.599	648.358	838.418	512.142	670.708	535.787	336.948	681.52	400.763	1391.09	566.547	1366.88	355.773	472.498	1312.13	175.437	1488.95	67.9312	2075.98	408.102	1681.82	735.479	242.435	542.897	1367.81
PS 32:0 (16:0/16:0)	999.641	1468.73	702.537	3531.78	963.629	472.827	753.585	2053.63	2333.42	2937.84	625.662	3264.01	1053.47	520.421	6458.19	1743.95	2512.27	119.19	7179.99	502.858	650.727	3908.48	2096.7	1375	662.813	613.761	533.026	1096.86	183.771	2152.63	772.96	1306.81	1952.41	2077.73	316.341	4212.62	1337.09	3950.25	3442.55	3585.71	5677.66		7173.45	726.626	829.667	4369.59	101.86	144.177	1872.23
PS 33:0 (16:0/17:0)	147240	311251	8173.74	48394.5	60086	29979.5	277297	297603	153632	153467	9393.22	381257	57828.8	14327.9	154098	167227	14810.7	31.4193	32846.4	50659.1	86444.4	253365	296952	408083	122269	348123	2294.44	75496.3	41962.1	249705	3744.67	199931	227936	455618	46635.3	258784	248998	121143	141161	654492	293175	0.437957	343533	104562	77940.7	175919	34600.1	5419.2	99980
PS 33:2 (15:1(9Z)/18:1(11E))			321.064	259.331			38.0867			58.4266	161.149	162.033		79.5007	164.25			84.6699	3812.12	204.168			203.264	178.601	19.0212	236.148	261.741	95.6898			212.376					30.4934	255.805	83.5621	195.306		132.248	63.1966	205.017	88.5295
PS 34:1 (16:0/18:1(11E))	26823	54821.7	7102.94	28009.6	35602	22948.8	60091.4	43142.9	26793.8	57996.2	14397.1	56455.9	12987.4	5615.55	54624.4	21664.8	18704.4	84.6921	14253	11016.7	31486.6	52149.6	53525	63206.4	6304.81	31051	994.478	42589.3	14172.5	88349.3	6645.18	139093	176300	118171	11117.2	86861.9	31678.2	106849	59780.8	84047.7	78706.7	128.45	163022	38535.2	21116	38129.6	8537.38	748.861	40119.3
PS 34:1 (16:1(7Z)/18:0)	27042	57711.5	8146.55	31154	36974.2	23211.2	61469.5	41821.2	29157.2	55685.8	14422.4	54546.3	13046.6	7781.39	55574.5	23362.2	17188.5	67.0764	14084.9	11803.5	29242.8	48809.7	86583.5	64751.4	8365.74	29510.6	3899.45	44751.2	24390.1	85637.2	6904.48	145355	153995	120421	8746.12	92804.3	33113.4	117054	67226.6	84140.9	73415.6	81.4085	166610	39246.6	21804.9	41133.5	8074.87	894.605	42657.6
PS 34:2 (16:1(7Z)/18:1(11E))	2663.57	4096.26	1711.86	4802.67	9014.88	8954.54	2791.53	3917.24	5162.26	9096.92	5090.92	5958.88	7045.68	9689.94	13649	9228.74	4842.76	84.4868	844.178	7693.78	8499.37	3829.11	4186.49	2597.52	1014.74	1481.13	562.523	19930.1	9998.1	15099	2053.56	12051.6	6589.08	14670.6	6231.34	17982.6	5415.72	15502.7	18314.5	3038.97	6444.59		12347.1	4663.48	10926.8	10375.9	5790.85	361.552	29270.6
PS 36:0 (17:0/19:0)	45941.6	159696	3365.72	48500.3	993.738	3113.42	56333.6	16276.9	30849	4849.17	786.818	24888.5	23371.1	671.686	33077.4	66368.8	161.512	212.833	56567.7	1293.31	3228.52	37267.4	143371	31317.4	4677.89	12906.9	1578.73	4190.9	2884.68	21533.3	481.349	49438	152892	87835.2	2223.73	128591	88595.3	60440.8	99474.1	106382	299620		48323.2	20719	6322.88	63622.9	710.798	2072.38	10418.2
PS 36:2 (18:0/18:2(2E.4E))	5301.93	9427.75	5035.63	3560.05	10165.9	5752.3	14229.3	11514.9	5644.99	14731.4	5634.3	9741.2	2809.83	1616.13	5115.67	9455.94	5755.92		7350.14	2707.19	12861.1	17599.8	12377.4	10746.2	1781.87	6187.57	700.119	10098.4	3946.39	6554.73	626.04	8714.85	14640.1	14567.5	1861.17	15423.9	7763.63	8562.76	13620.4	11826.5	13691.7		24869.4	5360.02	8159.11	6205.96	1904.7	57.7636	9579.44
PS 36:2 (18:1(11E)/18:1(11E))	24012.3	105175	252785	356861	28779.9	12599.1	35657.9	12410.4	24550.8	16354	6939.37	31885	19946.8	9301.15	32587.8	43846.4	6469.75	55.203	1.86724e+06	6933.98	13368.1	42457.3	43360.3	20653.6	10309.5	30842.3	162335	49715.1	7384.44	19976.2	646.039	24623.4	36096.6	39758.1	5419.08	62323.8	45380.8	36189.3	76641	26561.9	38171.8		44518.4	15197.4	9505.37	23370	2002.08	110.139	53378.3
PS 36:3 (16:0/20:3(5Z.8Z.11Z))	5423.6	30896.8	4268.84	4467.58	12737.9	12011.5	7219.29	10173	10648.4	13808	10500.5	7525.44	4550.12	4912.6	27164.4	16532	8965.09	98.8622	1017.72	9861.82	14704.4	15641.8	17470.5	8766.5	4781.15	5669.08	499.831	13735.5	7716.48	13954.9	2509.85	11367.6	22267.1	20084.6	4618.15	23490.1	8383.72	11321.9	58100.2	6614.23	49330.3	77.5798	37953.1	12321.1	8885.83	12491.2	4332.39	914.256	52879.1
PS 36:3 (18:0/18:3(6Z.9Z.12Z))	7662.17	24242.5	6427.95	6004.64	13608	14621.9	9611.33	11942.1	15166.1	23339.9	7279.77	9680.23	4344.03	12330.4	13526.4	17951.4	7908.07	74.253	6535.17	14914.8	8074.59	11474.4	17513.7	11338.2	4692.6	6425.74	2537.23	19353.6	17595	19985.2	3337.02	13523.9	26215.8	18600	5974.47	28257.7	6873.25	10770.9	47316.3	13622.1	56923.8	18.079	44096.1	15345.6	8960.95	12602.7	4376.29	1191.22	57449.3
PS 36:4 (16:0/20:4(5E.8E.11E.14E))	2172.02	1725.29	670.126	1142.25	2443.15	2333.84	2315.39	4715.19	2299.06	3476.06	575.181	5682.46	1785.81	1024.93	6315.62	1193.21	1082.55	67.1506	931.78	2029.6	2968.71	4184.18	4186.47	4585.11	587.829	1712.71	689.481	2023.54	1021.36	7188.33	925.295	3909.26	3663.83	4914.93	1445.68	10114.5	4396.15	2674.3	5260.26	6549.9	6654.65	13.0052	7379.22	2856.07	2078.98	3865.7	1214.27	311.941	3732.4
PS 36:5 (16:0/20:5(5Z.8Z.11Z.14Z.17Z))	55.7335	144.559	302.358	1397.42	141.177	211.728	484.384	93.5476	244.606	413.11	273.978	217.33	135.823	104.7	286.925	699.116	187.504		776.843	230.463	353.684	81.6284	249.758	141.884	143.743	103.739	254.14	329.553	274.394	264.316	480.359	223.598	156.103	323.985	186.562	153.216	100.004	136.773	244.93	196.672	216.327	52.6073	511.734	112.465	665.022	236.547	112.708	78.27	204.19
PS 37:4 (15:0/22:4(7Z.10Z.13Z.16Z))	2906.68	12985.1	2019.93	10257	10147.9	1371.45	6619.81	6559.83	9087.66	2898.49	9393.04	6339.6	2076.44	1412.91	3901.79	7254.99	19274.3	430.606	2200.86	2135.44	4864	5225.15	4574.17	3655.38	2882.31	2420.7	576.921	8811.51	626.403	4046.39	3702.06	4497.47	4267.35	4467.88	3119.69	12199.5	4461.06	4697.76	6234.51	3937.35	8379.27	427.992	30230.5	3069.3	6911.69	1509.59	1743.6	546.166	2594.36
PS 37:4 (17:0/20:4(5E.8E.11E.14E))	764.157	3858.5	1672.92	4454.76	1160	272.517	918.14	1466.54	2026.86	1061.75	779.194	1096.56	563.012	221.256	1185.14	1337.07	2675.44		11923.6	652.435	914.075	1704.01	2140.78	2056.28	865.71	927.133	3113.09	552.71	476.36	1005.63	568.463	1320.96	2307.94	6068.55	424.391	3102.66	2096.21	3158.92	1532.53	6665.51	7461.41	111.113	3938.15	852.356	830.112	908.835	286.731	221.474	1049.12
PS 38:1 (18:0/20:1(11E))	4198.04	6554.18	2266.89	21788.2	401.338	463.328	5075.28	639.537	2750.32	2093.43	176.622	2724.56	1800.95	529.493	2221.14	3927.51	542.3	111.188	21233.4	1292.53	3096.37	8754.27	4216.85	3446.95	208.4	1623.37	38796.5	1384.07	692.329	3843.35	607.11	4424.36	9779.99	21641.9	395.415	11209.3	5618.03	9646.74	13140	2866.3	16112.2	53.016	7770.42	12978.6	1385.86	13013.8	363.179	179.08	2273.73
PS 38:1 (18:1(11E)/20:0)	27773.2	30546.2	1999.82	19194.2	6033.56	30867	46018.7	22670	11310	28159.3	5115.73	12956.6	11448.4	2951.83	9017.14	42605	4945.08	193.078	3537.09	14056.7	7933.57	20297.2	18556.2	11795.8	5349.46	10488.6	8373.6	15599.8	7000.26	54661	3002.73	29960.8	31746	28492.5	7014.85	52053.5	29140.4	54107.2	54412.8	118476	256096	153.539	64745	103021	40916.2	50032.8	3828.77	6893.03	16426.7
PS 38:2 (18:0/20:2(11Z.14Z))	43595.9	46099.6	886.407	9568.48	6578.23	15757.4	54068.6	19090.6	16578.1	31797.1	3675.44	74201	15583	2636.55	38698.5	44117.9	2554.76	117.209	2783.48	6740.05	14572.5	45655.4	90101.5	66403.9	5072.43	11152.7	1208.81	11509.3	8670.53	75263.1	2577.23	69668.7	158745	203335	8084.51	129431	64178.7	88753.6	88720.9	168716	178510	132.204	138268	170721	22294.9	99850.3	2699.31	2014.87	16368.4
PS 38:3 (18:0/20:3(5Z.8Z.11Z))	205213	186452	3764.11	20233.8	31203.8	16093.2	172059	86659.5	104712	79994.9	12437.5	217236	34829.2	14572	69625.4	180700	13232.6	279.503	20295.8	15110.7	36551.2	162082	723433	522067	21255.1	146118	1335.91	96809.8	14301	248789	4702.38	208273	681387	715137	13957.3	531142	283977	266253	182617	774481	1.22261e+06	151.562	509141	133247	32338.5	199256	7929.92	2942.7	27263.8
PS 38:3 (18:1(11E)/20:2(11Z.14Z))	1997.87	2260.27	32.2527	777.829	541.212	288.066	1159.02	1324.82	2076.81	601.955	54.7643	2026.84	527.459	68.5221	622.43	2920.32	352.99	210.214	1799.29	178.041	1092.05	2384.53	4501.79	3204.08	635.558	2161.14	244.179	1080.22	78.1201	1913.37	190.047	2182.91	3848.31	4654.96	130.308	2973.5	2468.63	2987.03	3917.25	4537.71	8760.05	48.3207	3776.79	1858.81	278.114	840.193	54.1857	37.4603	341.715
PS 38:4 (18:0/20:4(5E.8E.11E.14E))	59320.3	234043	7937.05	19629.4	57598.7	17641.6	160102	170779	63120.9	192125	23949.9	224608	24415.7	5132.59	106898	67412.6	20068.5	83.4129	61145.7	20685.9	74711.9	291589	156789	157187	32277	385759	1573.2	217038	10768.7	175974	5588.79	137779	158555	298695	16340.1	321532	148662	62486.7	82673.9	549376	279644	106.907	242526	39918.6	58291.7	87822.6	6718.6	461.832	44069.3
PS 38:4 (18:1(11E)/20:3(5Z.8Z.11Z))	332767	1.46101e+06	35984.4	68257.6	353513	102872	769298	616451	347955	910811	86066	1.0959e+06	134531	37267.6	727531	435077	103009	122.181	176821	103307	380481	1.98056e+06	1.00901e+06	765959	139893	1.34068e+06	3508.1	1.42226e+06	74223.3	947679	22683.3	822198	1.08339e+06	1.68311e+06	93379.7	2.30644e+06	917226	440866	538612	2.54589e+06	1.38114e+06	348.22	1.54113e+06	223051	251463	525874	35996.2	1733.3	263670
PS 38:5 (18:0/20:5(5Z.8Z.11Z.14Z.17Z))	3054.44	4404.63	181.393	2424.47	5522.95	1160.04	1635.25	12060.9	8268.51	16277.3	2326.51	8265.91	1822.33	1699.45	7591.59	3419.89	798.001		239.95	313.633	790.79	6398.4	14354	9898.86	217.731	14165.8	112.7	13267.1	604.806	9518.97	144.177	5245.67	10901	8725.55	1865.8	29664.2	13266.1	6940.44	13161.4	9170.04	9117.2		24365	7345.69	4064.85	4333.69	440.71	69.0012	3301.75
PS 38:5 (18:1(11E)/20:4(5E.8E.11E.14E))	5480.15	6857.44	7220.96	3894.84	13449.4	8886	3680.09	8179.59	5485.02	13513	4566.79	16678.9	2575.32	3669.21	15373.6	4539.62	5468.85		12510.7	4004.53	13911.7	7251.22	12397.2	7349.53	5274.22	13459.8	3819.76	10277.8	4785.03	13418.9	1309.98	12991.8	5354.38	12189.8	6575.2	28808.8	14626.8	8503.43	13924.1	10883.5	17543	71.8896	20219	7552.88	4152	11583.3	2507.81	574.093	16833.2
PS 38:6 (16:0/22:6(4Z.7Z.10Z.13Z.16Z.19Z))	617.779	1409.66	184.919	225.583	390.825	1239.22	519.235	1626.32	770.127	4807.03	600.447	2646.59	1495.3	563.429	5277.08	2501.26	229.026	48.7589	462.135	607.959	1851.01	1307.58	1002.21	490.352	392.851	2591.1	266.592	953.182	1105.53	5303.61	695.981	955.354	821.183	829.597	1386.4	1616.45	5499.83	2000.06	1486.29	1329.02	13211.3	45.6546	2274.4	2250.57	2839.45	3604.47	694.183	74.5372	3000.29
PS 38:6 (18:2(2E.4E)/20:4(5E.8E.11E.14E))	308.01	1072.35	116.474	1039.28	203.345	1300.72	1035.13	1312.8	1405.33	4730.53	832.688	4399.87	452.227	276.046	2072.17	2550.84	438.313	0.926733	243.594	1678.3	1828.12	590.101	1658.2	1691.49	302.924	1974.94	141.095	560.516	738.102	4200.05	187.631	1492.48	982.977	1384.74	2274.1	2178.43	3540.05	1690.32	4377.79	1982.9	13201.3		2505.03	2703.45	1324.67	2692.2	456.527	194.174	1922.38
PS 39:4 (19:0/20:4(5E.8E.11E.14E))	8206.73	47219.3	8789.41	39585.4	8914.42	2711.27	91754.3	14335.7	14979.9	9820.59	7373.64	57234.7	1807.15	1194.29	15982.1	10218.5	9284.17	107.087	214511	2809.37	10466.4	54945	41036.3	29162.6	3770.62	21924.1	39703.4	12803.4	772.736	38649.4	6926.7	38505.5	56928	90646.6	2110.95	162017	33564.2	32424.9	90421	89343.8	151372	42.7326	329219	13710.1	8142.55	20905.7	805.839	127.882	5019.02
PS 39:7 (17:1(9Z)/22:6(4Z.7Z.10Z.13Z.16Z.19Z))	820.019	4252.19	949.497	2895.09	1253.75	1301.53	1952.98	881.593	2792.54	310.573	1092.39	897.373	655.829	429.718	1418.66	1042.82	2134.94	19.5045	3134.45	219.942	998.262	1304.78	1225.19	1634.61	721.099	362.191	170.242	1129.41	263.794	872.899	746.871	504.844	909.418	1071.26	240.987	4057.53	2106.2	971.653	3412.81	2600.35	2734.63	102.912	2664.18	836.938	759.828	647.827	235.609	94.8383	1491.59
PS 40:10 (20:5(5Z.8Z.11Z.14Z.17Z)/20:5(5Z.8Z.11Z.14Z.17Z))	5463.38	21602.3	1690.87	50293	4457.23	2267.06	16290.2	5084.21	6172.07	4015.44	2905.28	14917.9	2368.04	1112.17	6729.29	6098.53	4465.33	64.638	10241.3	1210.89	2775.6	19287.6	25810.1	6775.05	1307.04	4404.97	50.1247	4973.8	844.427	7968.91	1710.75	18177.8	22405.6	33415.6	620.354	39734.9	11351.5	15541.4	26523.5	22124.6	27143.7	60.8928	68361.4	6746.92	1322.11	8619.6	1011.81	86.5721	3453.41
PS 40:2 (18:1(11E)/22:1(13Z))	9235.94	8971.81	1097.17	7395.44	6081.98	2647	17477.4	25997.1	14052.9	5672.45	3769.49	17077.1	6422.28	2634.52	5592.77	27887.1	2918.7	352.39	5875.23	5946.84	11999.9	31945.3	11599.2	9946.36	7598.96	8026.29	291.839	7031.48	7403.53	34972.8	4826.49	24187.3	34121.7	13246.9	9400.57	45321.6	16192.5	58289	15126.1	33319	64303.7	119.97	19770.6	24363.7	4803.88	29354.6	2371.57	4193.53	16315.2
PS 40:2 (18:2(2E.4E)/22:0)	7591.63	7919.29	847.636	8865.03	2501.9	7161.16	13840.7	2607.49	10705.4	7260.71	6445.92	17264.2	5144.2	2209.43	8459.52	3530.15	2381.26	1.91704	669.124	8287.95	9796.99	15059.5	26632	14896.4	7571.49	12599.1	1134.31	5768.82	3838.85	8612.29	3441.64	7347.77	23636.1	26248.1	3895.03	18070	10221.3	7841.87	18341.1	12221.2	25126.5		29596.3	20710.8	10893.2	5665.33	2295.89	902.236	2279.05
PS 40:3 (20:0/20:3(5Z.8Z.11Z))	6413.24	30351.3	187.657	8595.75	2624.46	512.34	14566.4	10087.6	10010.5	4609.88	501.529	20935.3	3132.51	36.2755	8360.73	5910.87	1971.05	72.0847	4948.48	1365.05	1808.9	17010.6	20149.7	18382	218.641	11942.8	141.331	2030.98	694.281	9942.7	204.982	11438.3	18873.6	28712.2	1105.91	52584.1	16387.9	11495.6	19953.3	44524	32283.8	23.359	14586.2	1999.71	896.773	9778.5	774.142	709.709	2546.96
PS 40:4 (18:0/22:4(7Z.10Z.13Z.16Z))	56012.7	195426	1375.41	15354.9	11367	4874.16	156907	61078.4	54255.4	31998.1	16477	124404	23851	2148.51	77243.1	80982.3	4799.01	181.467	11496.7	7421.48	15950.6	418030	236442	180730	13955	101882	600.992	20886.3	10719.2	169933	5715.59	124198	306707	411041	10232	476697	172260	178585	157709	521834	247755	113.563	282742	40853.2	12572.2	103722	2448.44	2023.11	18641.4
PS 40:4 (20:1(11E)/20:3(8Z.11Z.14Z))	52687.6	227358	979.194	16320.2	7757.85	344.294	126769	48419.2	64881.2	22315.4	2068.55	106796	21506.5	2242.79	62189.8	98022.2	2384.28	100.205	15063.9	1843.27	6765.84	438184	226745	136687	8666.52	79375.7	1844.79	26013.5	5542.96	167787	4468.17	141348	311109	376109	6514.99	536442	168505	186831	22825.6	422683	220078	77.324	274717	40576	8354.66	104367	2054.48	2608.38	22096.1
PS 40:5 (18:0/22:5(4Z.7Z.10Z.13Z.16Z))	115349	575435	7167.8	16954.9	57643.4	27699.2	245271	196771	168261	187976	26148.9	506599	33703.7	9747.74	287778	198408	11640.4	121.138	33466.7	18674.8	86122.6	474975	684020	435511	23319.4	160585	710.17	179730	18264.7	362901	3667.45	418995	618775	496716	23804.3	944782	420274	235269	428306	1.3816e+06	1.13505e+06	157.402	996354	148107	68423.7	355793	4954.1	543.594	116597
PS 40:5 (18:1(11E)/22:4(7Z.10Z.13Z.16Z))	19024.8	99033	1567.54	5464.52	10880.1	6116.32	67276.4	74534.7	33678.2	49297.3	9592.66	126806	7160.94	1475.85	50807	31396.9	4789.81		18467.6	4049.25	19189.7	100378	131571	120318	10067.1	59693.4	639.511	30532.6	4082.92	84070.4	1748.62	86821.7	115851	101441	3691.72	141594	76708.4	42715.8	74902	415877	290046	20.9494	181094	28177.6	14885.4	73608	1584.98	158.322	16688.2
PS 40:6 (18:0/22:6(4Z.7Z.10Z.13Z.16Z.19Z))	71079.4	375353	5077.89	9692.54	17489.9	29104.7	224699	119306	72873.7	159820	29454.5	231567	29975.5	6915.54	152155	128670	8797.02	85.1517	31852.9	10438.1	41384.1	134902	160207	165199	21435.8	71716.5	426.22	111006	14355.2	82065.2	3173.36	98203.9	112714	105499	14363.3	192948	237019	52328.1	115244	232711	700797	237.27	141313	57248	41068.8	119666	5268.93	1724.97	55918.9
PS 40:6 (18:1(11E)/22:5(7Z.10Z.13Z.16Z.19Z))	76684.4	358201	4220.59	9843.58	15694.3	29141.2	233079	127239	68527.6	167640	29730.1	227437	26197.1	5373.64	136887	107288	7788.28	56.5168	29191.1	9386.76	41543.8	137632	150397	172785	23372.8	121659	446.363	104653	9621.18	82465.1	3884.97	93435.7	181631	103010	15982.6	180580	228960	93003.3	103401	253485	695524	129.451	134133	26972	42523.2	113627	5808.63	1743.54	49149.9
PS 40:6 (20:2(11Z.14Z)/20:4(5Z.8Z.11Z.14Z))	43451	210110	12262.1	34612.9	11306.2	11688.8	54447.1	24023.3	22174.3	51246.1	7451.44	61802.8	13659	3713.29	64448.9	97785.7	3329.29	48.8458	104083	3421.2	9159.75	53314	120652	21709.6	4251.54	19845.1	788.14	59721.5	2235.4	42175.7	507.139	37885.1	98277.7	31894.2	5945.64	174410	49967.9	75391.3	62909.7	51779.6	185954	77.9359	62403.8	17613	9300.9	52269	1182.59	1506.43	45695
PS 40:8 (20:4(5E.8E.11E.14E)/20:4(5E.8E.11E.14E))	216.24	117.817	100.162	577.532	64.4142	85.0899	55.6224	178.972	48.9371	274.472	133.112	245.031	357.48	128.379	113.124	160.741	273.655		226.815	93.5011	88.3966	309.72	360.594	300.193	73.033	4943.71	110.197	431.335	53.1066	117.262	69.2641	127.795	744.746	187.362	75.1968	97.3389	197.988	362.357	195.474	536.328	358.226	114.849	771.505	211.445	683.297	82.1255	100.351	164.996	173.584
PS 42:1 (18:1(11E)/24:0)	12376.4	9796.65	1356.28	5839.2	1616.18	429.873	17837.5	4895.17	5457.45	3146.62	3282.99	2370.5	844.201	703.419	1801.63	5553.69	3631.07		21790.8	632.747	4676.24	14233.3	9675.34	8500	973.777	11519.7	4782.93	3417.43	2960.64	43466.2	2060.59	12112.7	12820.1	10762	1827.39	25948.3	19875.9	16808	19655.3	18214.9	175183	20.5848	10055.2	10365.6	5945.77	10438.2	1877.88	4435.65	3596.34
PS 42:2 (18:2(2E.4E)/24:0)	9551.04	5636.98	1504.43	5255.27	1183.34	671.344	7500.74	5229.38	5944.94	2715.36	6586.7	8193.59	2633.26	484.52	1652.8	9049.06	2871.45	212.654	5651.88	1443.08	2635.26	11257.3	9693.12	7461.99	2442.92	6032.18	596.875	1691.3	1876.68	25342.3	2182.86	5603.22	22507.6	5455.85	3492.8	20330.5	14568.7	15377.5	15288.3	9664.23	93970.8	92.9073	4384.57	10655	3164.29	10733.1	1968.81	3754.79	2745.56
PS 42:3 (20:3(5Z.8Z.11Z)/22:0)	97797.1	427150	5695.99	49144.6	26196.6	11530.5	165245	138123	123330	53003.1	11827.8	172410	50932.2	15283	90380.8	141489	16408.2	184.251	30034.4	21018.1	21595.5	281728	331351	164448	73154.3	81773.9	1189.32	59205.4	21305.3	153167	10756.9	204627	321010	328588	20599.1	630618	277808	156501	144643	412821	549012	200.349	163731	46770	42229.2	125611	11306.1	8829.7	27932
PS 42:4 (20:0/22:4(7Z.10Z.13Z.16Z))	38543.8	184503	4285.48	63567.8	4091.6	1275.76	50596.5	21137.7	44537.6	25021.6	1313.75	48839.5	15624.1	6970.28	44688.3	64001.2	2509.39	181.931	16763.4	13674.5	16030.8	76528.5	63656.1	42788	10977.4	11078.4	4945.38	17329.3	12415.5	51350.2	2730.38	84678.5	119008	137871	17090.6	271680	50228.6	52878.9	151330	83887.5	77647.2	107.709	27465.3	18619.9	6505.24	50230.1	2789.24	2632.36	35510.5
PS 42:4 (20:4(5E.8E.11E.14E)/22:0)	1199.92	2028.82	785.38	1436.92	259.5	290.746	2760.35	1221.92	673.658	843.48	2779.36	2482	415.724	242.121	713.905	1289.67	2290.35	47.3478	1198.26	434.654	654.638	1973.18	2041.26	1471.06	953.16	1442.27	168.239	300.536	659.209	3899.51	1001.58	1622.77	2774.52	2599.98	698.148	2862.83	2078.85	4669.44	1043.16	3558.9	4880.28	95.9557	1597.44	1347.88	714.052	3525.16	368.902	376.854	979.229
PS 42:5 (20:1(11E)/22:4(7Z.10Z.13Z.16Z))	18635.6	47823.8	1199.16	10391.7	2224.54	2592.3	33877.6	26330.5	30682.6	3716.12	3734.34	20575.7	15914.8	2452.98	14476.2	24353.8	1975.97	115.388	8946.76	5059.03	4057.89	60139.6	33843.1	21755.8	6918.76	10963.4	1003.88	7400.64	1269.29	20402.6	2050.23	68601.6	13666.1	68603	3311.39	56890.8	37653.8	118516	100607	42386.4	114345	102.974	48325	56555.9	9319.07	54607.6	3072.87	1499.11	7250.18
PS 42:6 (20:0/22:6(4Z.7Z.10Z.13Z.16Z.19Z))	8775.33	15776	4830.89	6145.72	6951.91	7138.64	75104.9	31691.2	20771.5	10891.6	8015.83	15728.9	7666.43	1005.35	8746.85	12543.7	8989.04	21.1867	1919.34	9831.5	3514.09	38056.1	39339.1	40823	10215.9	27651.2	361.219	4210.44	4571.84	9993.67	3082.41	50716.5	46909.9	82638.5	2585.16	39267	21252.9	45426.5	76005.3	78222.4	50891.9		49370.5	66821.6	15441.1	9849.01	2919.3	2550.87	5450.88
PS 44:1 (18:1(11E)/26:0)	452.273	803.575	903.817	1921.99	210.356	880.377	420.765	1077.45	383.146	144.356	2449.48	381.996	653.546	205.717	294.111	604.36	3417.13		10297.3	281.568	667.079	3594.89	1196.93	3738.51	1136.15	3231.22	550.712	826.152	404.17	4597.35	824.319	872.982	8664.33	3243.04	241.937	2311.46	1501.61	790.571	3268.91	1241.68	11333.4	42.827	656.196	3444.26	160.354	5202	174.132	407.908	516.223
PS 44:2 (18:1(11E)/26:1(5Z))	2833.14	1925.59	767.808	733.495	265.549	819.936	8993.97	153.93	1926.23	1180.61	1768.99	6737.55	737.122	128.266	872.055	1654.47	1138.46		475.037	177.619	1972.24	11390	5937.4	4731.92	2183.02	2024	231.153	483.099	715.638	3530.28	629.876	3183.95	11559.1	18232	725.586	5936.63	4292.2	2504.14	4485.39	5919.81	16131.1	12.9552	3943.08	4478.23	233.919	15268.1	342.766	665.027	1527.54
PS 44:3 (20:3(5Z.8Z.11Z)/24:0)	747.708	901.534	511.571	1335.2	681.393	666.436	781.921	991.562	1100.05	236.12	3675.51	2983.72	2039.72	244.319	1559.29	525.68	6475.51	33.0058	2709.37	705.356	433.884	1458.95	620.233	678	440.845	1360.49	191.133	966.514	505.39	1520.75	3110.09	865.632	2651.12	1338.28	224.001	2369.06	635.527	1225.46	882.752	1348.24	8106.52	139.348	3697.19	669.26	490.397	1614.53	432.063	284.166	233.373
PS 44:4 (20:3(5Z.8Z.11Z)/24:1(15Z))	7009.07	15452.6	660.342	2922.91	2806.78	1067.74	23670	11661.5	12554.3	1875.12	1773.49	18140	5044.61	950.816	5602.84	9025.77	3391.9	123.281	955.288	3140.46	5082.31	40102.5	26268.5	13416.5	3342.06	6987.91	406.079	2422.29	5467.83	9791.85	2048.78	22071.7	22576.3	44530.9	2032.88	30961.8	13232.6	6821.25	18416.1	33735.8	42788.2		19997.3	7328.23	3888.8	9027.22	2138.15	717.252	6222.37
PS 44:4 (22:0/22:4(7Z.10Z.13Z.16Z))	7173.13	15672.3	659.73	1953.75	2937.87	426.559	4891.25	11634.8	12808.3	1861.89	1913.59	18575.3	819.241	1543.48	1935.25	9104.76	1845.9	138.743	918.133	2980.79	4997.03	39546.7	26464.9	13399.6	4338.78	5592.57	457.01	3407.55	5289.37	9963.58	1983.61	11808.7	22543.2	980.739	1982.35	40438.7	13472.5	7086.24	18881.4	9964.54	13750.1		19980.8	11073.2	3841.53	9247.56	2014.27	678.402	6452.44
PS 44:6 (22:0/22:6(4Z.7Z.10Z.13Z.16Z.19Z))	20148.2	6182.32	578.101	7678.94	2783.52	4361.48	22110	6259.36	11375.8	2210.21	3333.03	3332.73	2185.24	814.076	6304.06	16137.1	3734.38	89.7223	637.667	1900.52	6373.72	16930.7	30880.3	22100.5	1616.85	6320.72	142.408	732.887	1403.54	17673.5	480.2	18536.1	23005.6	99061.3	1097.32	19080.7	11201.1	25633.5	47903.8	31186.4	31353.6	1.2977	78168.7	22622.8	3558.18	39861	240.522	3.68915	1721.51
PS 44:6 (22:1(13Z)/22:5(4Z.7Z.10Z.13Z.16Z))	26352.9	6847.19	1384.38	4697.52	2591.09	4259.22	19583.2	7293.89	6941.26	1843.72	1910.65	7784.62	2019.26	297.201	6553.87	9577.01	3915.47	109.15	2865.28	935.172	3117.57	14936.2	20619.4	21256.9	1856.3	10805	361.778	1936.78	850.41	12936.8	1408.67	14602	20355.1	115492	237.458	6722.86	9663.94	21132.6	31682.7	31764.7	34881.4	52.7265	47908.2	15237.4	3103.13	34067.7	568.571	96.6387	696.142
PS 46:5 (22:5(4Z.7Z.10Z.13Z.16Z)/24:0)	318.865	398.69	27.4448	902.533	203.878	224.098	903.296	372.489	445.059	516.438	2160.93	178.515	384.47	152.629	583.062	617.806	1325.01		516.801	197.885	229.199	1236.08	269.965	390.755	239.856	362.729	416.974	365.262	156.489	913.249	425.012	294.188	1743.71	387.416	321.812	1870.5	744.646	1254.66	1612.6	992.62	2311.53		687.508	442.298	351.346	966.461	182.418	26.5183	286.262
[truncated: 69 more columns]

## Sheet: Normalized.Data
Lipid	56729	73865	111888	185441	1535168	1729152	2119676	2127514	2127538	100617	119207	1810408	1874161	1940750	2119745	2119755	2127503	2127560	179924	577006	1701761	1854911	1940746	2119754	2119769	2119777	2127525	70596	102120	1429408	1576298	1871947	1936133	1936137	2119716	2119774	2127521	2127527	56657	71682	119204	179919	1819959	1936129	1936135	1938611	1940737	2119674	2127494
CE 16:0	0.838999	1.617	1.95885	1.41015	1.41201	0.857091	2.32405	2.22528	1.68077	0.764109	0.27929	1.38374	1.56225	2.72809	-0.237918	1.72577	-1.53073	2.42662	-0.619949	1.2487	1.25703	1.10607	1.60532	2.27003	1.67315	1.43588	0.129057	-1.12393	0.415716	0.484892	1.07818	-0.232934	1.93671	0.826433	1.16492	1.62086	1.65772	0.947709	0.353649	-0.619847	0.584142	-0.831238	-2.47459	0.103105	-1.16483	-1.38332	-0.831698	1.48285	1.13908
CE 16:1	-2.52961	-2.71342	-2.09214	-2.76017	-2.74751	-2.59675	-4.66764	-3.26961	-1.34453	-5.2192	-2.82062	-2.56189	-1.87921	-1.33283	-2.15057	-3.72283	-2.15015	-1.53586	-2.43736	-2.91541	-4.38629	-3.67039	-2.20667	-4.00002	-3.81254	-5.00898	-1.84347	-2.42589	-2.92274	-4.42958	-1.57713	-3.74336	-4.0241	-2.93187	-1.53143	-4.65517	-2.76028	-1.87497	-4.01262	-4.59226	-5.94606	0.921568	-2.47716	-1.96624	-3.92723	-3.50584	-3.09086	-3.28131	-2.37455
CE 18:0	-1.78994	-3.78244	-2.02605	-1.36855	-1.24371	-2.15492	-0.511451	-2.81868	-1.81537	-1.73557	-3.79027	-0.409295	-1.85829	-1.59045	-0.824405	-2.92397	-3.7381	-4.04659	-0.458655	-1.83431	-1.49612	-2.36648	-1.19143	-0.867348	-2.69915	-1.03739	-0.564116	-2.8695	-3.01663	-1.71629	-3.53427	-1.3271	-1.33057	-1.66085	-1.91296	-1.76004	-2.55001	-1.20727	-1.68163	-1.18253	-2.8263	-2.45062	0.574188	-0.586875	-1.73964	-0.303263	-0.529085	-3.02449	-2.1304
CE 18:2	-3.9991	-2.53695	-5.14474	0.32311	-3.06018	-4.32438	-0.298158	-1.75856	-2.73195	-4.14592	-4.83499	-2.7884	-0.614742	-3.67971	-2.31923	-1.97399	-5.00287	-2.6694	0.597816	-4.25003	-5.96113	0.143905	-0.15616	-2.27183	0.0340724	-0.584734	-3.6876	-4.5027	-2.81018	-2.25133	-2.53091	-4.08685	-0.924197	-1.20039	-3.70848	0.306758	-0.440666	-3.3474	-2.77291	0.311548	0.674617	0.584206	-4.12233	-3.80455	-3.67984	-1.4944	-3.42307	1.77679	-2.9529
CE 18:3	0.977758	-0.193408	-0.221837	0.940108	0.753046	0.066098	1.51509	-0.695569	0.166655	0.117273	-0.496815	1.76047	-1.05955	-0.565513	1.07151	0.771156	0.592281	-3.16088	-0.760256	-1.09301	1.2999	-0.638306	1.79322	0.665771	-1.8392	-0.489164	0.372193	-0.300993	-0.184258	0.482217	-0.906639	1.46995	0.656499	0.776077	-0.393575	-0.104209	-0.14131	0.121893	1.48888	2.11712	1.4177	-1.60209	3.95192	-0.237766	-0.194658	2.32416	1.03858	-0.434687	0.0871983
CE 20:0	-2.43872	-1.93562	-2.24918	-3.40369	-2.39918	-2.7024	-2.22557	-0.549139	-2.99453	-0.269082	-1.709	-2.76018	-2.19186	-1.5406	-2.77784	-1.66443	-3.43032	0.397459	-1.92788	-2.3306	-2.28938	-3.74225	-2.35014	-1.70531	-1.88157	-1.09711	-2.62966	-2.67951	-2.33485	-2.673	-1.87732	-3.74667	-1.32145	-2.78451	-3.00379	-1.23564	-2.46631	-1.47145	-3.18444	-1.89732	-1.39559	-0.878342	-3.80934	-2.68598	-2.24359	-2.25715	-2.21723	0.261961	-0.895297
DG 30:0 (14:0/16:0/0:0)	-0.850376	-0.466772	0.726683	-0.322824	1.32168	1.30529	-1.5008	0.859052	1.29567	3.20092	1.3324	0.900652	-1.43183	0.982379	1.55465	-1.32969	1.43159	-0.970511	-2.95452	-0.0745768	2.4829	-3.95811	-1.27228	-1.77405	-2.4876	-3.20385	0.181894	1.09554	0.469295	-0.413298	0.639764	-0.582778	-1.99835	-1.75091	0.974888	-2.69984	-1.33086	-1.50285	1.20166	-1.33405	-1.83724	0.964403	2.098	0.0883013	1.03318	1.14481	0.561978	-1.93384	2.40195
DG 30:1 (14:0/16:1/0:0)	-0.815104	-1.07422	0.419876	-1.54717	1.73815	2.10897	-2.31246	0.473676	0.559172	3.29547	1.31144	0.990673	-0.608403	0.182601	0.91007	-1.79694	1.35874	-1.03162	-3.05045	0.754972	2.40074	-3.83376	-2.37966	-2.22337	-2.87942	-3.03159	0.491456	1.53093	0.925601	0.111515	0.607041	-0.929437	-3.77259	-2.55986	0.73939	-3.65862	-1.9255	-1.89098	1.35149	-2.84374	-3.37666	-0.0543961	1.45815	-0.180071	0.903162	0.639666	1.17685	-2.16894	3.02311
DG 30:1 (14:1/16:0/0:0)	-0.809573	-1.07092	0.427373	-1.55089	1.73877	2.10936	-2.29495	0.47495	0.561019	3.30319	1.331	0.995879	-0.605199	0.191985	0.900275	-1.7815	1.35812	-1.05081	-3.19777	0.758765	2.40473	-3.86724	-2.36077	-2.21121	-2.84882	-3.00756	0.488378	1.5172	0.919403	0.122207	0.608786	-0.927249	-3.75732	-2.50896	0.740477	-3.66477	-1.92122	-1.90544	1.35009	-2.86465	-3.36646	-0.0758565	1.44392	-0.173119	0.88797	0.627069	1.1668	-2.18883	3.02869
DG 30:2 (12:0/18:2/0:0)	-2.3173	-2.31414	-1.08084	-3.56739	1.34615	1.43894	-2.82407	-0.576256	-0.909594	1.56421	1.04496	-0.466273	-0.81599	-0.32795	-0.144822	-3.43294	-0.0283252	-1.29682	-4.05617	-0.321565	1.43079	-5.01133	-4.33328	-4.4899	-2.79701	-3.63303	0.728636	1.33557	0.15477	-1.53458	-0.898227	-2.00593	-4.85612	-4.43909	-0.810876	-5.21394	-2.57372	-4.50475	0.382843	-3.08822	-4.44855	-0.867167	0.976998	-1.01578	0.345367	-0.224904	0.296085	-3.59378	2.12187
DG 31:0 (15:0/16:0/0:0)	-4.42872	-3.01287	-0.929169	-3.44405	-1.19414	-1.13422	-4.20156	-2.43003	-0.717652	-0.47818	-3.59692	-1.41816	-2.73307	-0.451023	-1.62153	-4.67279	-1.79985	-2.79536	-3.63781	-2.38317	-1.15979	-5.90998	-3.59477	-3.78405	-3.57516	-6.18976	-0.739332	-1.78971	-2.90561	-2.78126	-1.86265	-2.78548	-4.86488	-4.82674	-1.3797	-3.647	-3.82087	-2.8759	-1.86662	-3.03879	-5.55322	0.522826	-0.35154	-2.06269	-1.47559	-1.58267	-1.27212	-2.3672	-1.09646
DG 31:0 (17:0/14:0/0:0)	-4.18563	-3.12376	-0.968194	-3.25288	-1.07091	-0.985875	-3.57621	-2.36798	-0.731215	-0.213071	-2.26523	-1.38128	-2.4972	-0.431879	-1.56881	-4.04332	-1.89892	-3.13265	-3.76166	-2.26318	-0.683249	-5.5883	-3.2182	-3.45542	-3.24503	-6.88677	-1.12603	-1.93933	-2.44782	-2.90902	-1.89394	-2.77956	-3.8692	-5.8207	-1.59579	-3.30541	-4.35209	-2.63222	-1.32098	-3.51638	-4.02117	1.81774	-0.233392	-1.98299	-1.44622	-1.66103	-1.28026	-2.66863	-1.00821
DG 31:1 (15:0/16:1/0:0)	-4.50971	-3.76936	-2.9938	-3.35218	-3.1619	-2.88762	-3.85173	-3.36862	-4.15154	-1.98239	-3.68951	-3.29224	-3.75834	-3.30223	-2.66974	-4.31115	-2.75929	-5.16926	-5.33714	-3.68704	-1.62976	-5.79923	-3.58591	-2.67072	-5.57877	-4.24887	-3.91723	-3.48602	-2.51896	-4.06998	-4.42662	-4.63187	-4.06295	-4.71787	-3.8529	-4.0438	-3.81481	-5.1172	-3.28365	-2.54026	-3.2652	0.049952	-2.3216	-2.9015	-2.90927	-3.09797	-2.32226	-1.57874	-2.41206
DG 32:0 (15:0/17:0/0:0)	0.0440369	0.19625	1.34386	0.553889	1.29197	1.42856	0.368312	0.684414	1.26185	2.02826	1.19506	0.926889	-0.223655	1.29342	2.10046	-0.266509	1.48113	0.0259916	0.196863	0.397369	2.52761	-1.25248	0.28694	0.97899	-1.20386	-0.477419	1.17365	1.66258	1.60685	0.62956	0.942859	0.232502	-0.24559	-0.421048	0.929911	0.162338	-0.0708806	-0.292711	1.27464	1.80869	0.990391	1.70245	2.9574	1.21632	2.5604	2.33049	2.58164	2.85092	1.76323
DG 32:1 (14:0/18:1/0:0)	1.21365	2.00543	2.97681	1.48859	3.46802	3.45829	0.520528	2.53968	2.85455	5.50236	3.30994	3.76882	1.354	2.02481	2.97704	0.595271	3.67906	1.45132	-0.183036	2.34087	4.85892	-0.577805	1.35506	1.2146	-0.0845559	-0.304488	1.92185	2.55462	2.89696	2.02242	2.01834	2.25315	0.466824	1.39052	2.53569	0.0372745	0.862627	0.824009	3.9036	1.55591	0.00589601	0.493921	4.3478	1.55733	2.46729	1.948	2.54488	0.88126	4.6808
DG 32:1 (16:1/16:0/0:0)	1.28348	1.91838	2.88539	1.36887	3.32013	3.3899	0.278031	2.21266	2.67487	5.30361	3.21816	3.687	1.13068	1.98295	3.29327	0.435357	3.74846	1.16015	0.18452	2.46918	4.84797	-0.618918	1.20789	0.980964	0.0751039	-0.262825	2.28044	2.99354	3.09167	2.0503	2.39397	2.44221	0.121614	1.33451	2.57326	0.145989	0.627704	0.895229	3.94613	2.14069	0.251494	1.69237	5.08881	1.72033	3.32218	2.70036	3.22342	0.295076	4.6333
DG 32:2 (14:0/18:2/0:0)	0.453293	0.755233	1.84408	0.0290459	3.19344	2.97339	-0.239638	1.2224	1.61297	3.581	3.19883	2.7705	0.733511	0.988441	2.24435	-0.743405	2.87678	0.588944	-0.576463	1.46113	3.82293	-1.55753	-0.119011	-0.317267	-0.628434	-1.05945	1.62395	2.35287	1.87875	1.21017	1.3609	0.727953	-1.45764	-0.606177	1.44444	-1.92447	-0.358754	0.074993	2.88724	-0.0330541	-0.708179	0.852669	3.74257	1.22523	2.30105	1.93708	2.2538	-0.736398	3.5477
DG 33:0 (16:0/17:0/0:0)	-2.32423	-1.73264	0.34776	-2.8037	-0.0480097	0.235797	-2.46775	-1.63923	1.08099	-0.48098	-2.50679	0.434645	-0.442963	0.70481	-0.856492	-2.62215	-1.7807	-3.45869	-2.39268	-1.09857	-0.253572	-3.00411	-1.77945	-1.83026	-2.75162	-4.42095	0.712346	-1.35712	-1.32689	-1.22364	-1.73997	-1.65461	-2.66428	-3.51413	-0.650538	-2.56142	-1.98098	-1.54365	-0.546868	-2.33053	-3.40163	0.216446	0.58117	0.00826789	-1.09125	-0.941425	-1.27039	-3.63479	-0.176461
DG 33:1 (15:0/18:1/0:0)	-2.69703	-1.84511	-0.543491	-2.95433	0.227921	-0.491828	-2.53498	-0.884941	-0.577915	1.19817	-0.336899	-0.106946	-2.16153	-0.935009	-0.750723	-2.99011	0.211186	-2.4712	-2.27889	-1.04212	0.772939	-3.67328	-1.10814	-2.30891	-3.42649	-3.02658	-1.05952	-1.36355	-1.25017	-1.84819	-1.41622	-1.64947	-1.84631	-2.44961	-0.960168	-3.23057	-2.35066	-1.72083	-0.0994003	-1.2045	-2.81367	0.634256	1.1032	-1.27215	-0.680302	-1.04468	-0.195393	-1.69069	0.759519
DG 33:2 (17:1/16:1/0:0)	-2.64963	-1.84186	-0.14742	-2.09658	-0.459421	-0.60657	-2.17102	-1.16897	-0.295012	0.721962	-1.07085	-0.602444	-1.80527	-0.952199	-0.407156	-2.37987	-0.173046	-3.29723	-2.8819	-1.77895	0.26615	-3.27754	-1.82503	-2.14609	-3.12491	-3.11129	-1.34509	-1.18191	-1.13815	-2.06688	-1.34863	-1.87301	-2.45749	-1.73419	-1.16011	-2.76559	-2.22	-3.34717	-0.851779	-2.58293	-3.80349	-3.84961	-0.106917	-2.26184	-1.60559	-2.47581	-2.45624	-2.32909	-0.215859
DG 34:0 (16:0/18:0/0:0)	0.799668	1.00928	1.61486	1.26749	1.31757	1.14766	1.45007	1.20396	1.53117	2.18126	0.659519	1.01723	0.321658	1.09254	2.03624	0.203733	1.67023	-0.00936914	0.510675	0.79954	3.23444	0.0123419	0.99596	2.17647	-1.3003	0.768567	1.31138	1.32472	1.33503	0.829461	0.654343	0.190243	0.765161	0.395045	0.229706	0.83597	0.551717	0.341571	1.67118	2.02883	2.17828	0.955328	3.29139	1.71554	2.08121	2.11079	2.56926	4.11162	1.7678
DG 34:2 (16:0/18:2/0:0)	3.01499	3.77688	6.25517	2.57201	6.30343	6.16063	3.26101	4.41522	5.41024	6.42322	5.73502	5.60895	3.99237	4.69512	5.7319	2.81515	6.19361	3.01606	2.35854	4.51954	6.6124	1.8769	4.14452	3.44606	2.68721	2.55165	5.5995	4.73326	5.28838	3.63012	4.84072	4.13468	1.8531	3.12528	4.80441	2.07124	2.98784	2.05551	6.29282	3.55353	3.21979	0.284534	6.38551	4.45848	5.50971	4.55904	5.74531	4.21261	6.49546
DG 34:2 (16:1/18:1/0:0)	2.94804	3.62032	6.12028	2.34603	6.2891	6.13787	3.12124	4.18153	5.27246	6.28577	5.68045	5.45518	3.73953	4.57032	6.06373	2.58253	6.16986	2.83284	2.56711	4.5028	6.52813	1.73297	3.94598	3.25725	2.66788	2.53397	5.82361	5.16734	5.4086	3.65	5.03553	4.19044	1.56516	2.96615	4.77893	2.06204	2.7927	2.22752	6.26759	3.9342	3.35314	1.38718	7.13748	4.54586	6.23407	5.05106	6.25348	4.19072	6.34867
DG 34:3 (16:0/18:3/0:0)	0.832712	0.607856	2.90893	0.100646	3.40234	3.36139	0.049335	1.46686	1.72174	3.1975	3.2728	3.05416	1.01967	1.19848	2.62523	-0.207462	3.69571	-0.531815	-0.523118	1.74821	3.80523	-0.81957	1.15735	0.327544	-0.510991	-0.503446	2.47921	1.83208	2.44212	1.12082	1.52218	0.865274	-1.13292	0.677408	1.67584	-0.894781	-0.143331	-0.171026	3.02363	0.307738	0.0200842	-0.773315	3.9901	1.24975	2.60731	1.30194	2.88016	0.700943	3.55684
DG 34:3 (16:1/18:2/0:0)	0.832712	0.607856	2.90893	0.100646	3.40234	3.36139	0.049335	1.46686	1.72174	3.1975	3.2728	3.05416	1.01967	1.19848	2.62523	-0.207462	3.69571	-0.531815	-0.523118	1.74821	3.80523	-0.81957	1.15735	0.327544	-0.510991	-0.503446	2.47921	1.83208	2.44212	1.12082	1.52218	0.865274	-1.13292	0.677408	1.67584	-0.894781	-0.143331	-0.171026	3.02363	0.307738	0.0200842	-0.773315	3.9901	1.24975	2.60731	1.30194	2.88016	0.700943	3.55684
DG 34:4 (16:1/18:3/0:0)	-0.353812	-1.5677	-0.783935	-1.20641	0.158229	0.230745	-3.41062	-2.64452	-2.50438	0.241573	0.242863	-0.116162	-2.04836	-2.16299	-2.78846	-3.10936	0.154182	-2.46018	-4.10251	-1.48995	0	-3.35409	-1.83998	-1.84763	-3.0158	-3.84919	-1.98826	-2.68433	-1.14274	-2.38177	-1.15131	-2.92115	-3.27586	-0.431053	-1.76652	-3.33725	-2.582	-3.46341	-1.1692	-2.22952	-2.2722	-1.35105	0.683106	-2.42481	-1.94418	-3.43605	-1.72633	-3.14721	-0.550758
DG 35:2 (17:1/18:1/0:0)	-1.96475	-1.19689	0.123058	-2.389	0.48216	0.180002	-1.48007	-0.94738	-0.336353	0.648319	0.223904	0.32639	-1.47898	-1.1884	-0.239116	-2.23641	0.549773	-1.5608	-1.76602	-0.980256	1.51439	-2.45184	-0.616624	-1.40554	-2.24885	-3.14223	-0.610501	-0.705566	-0.703253	-1.49804	-1.1048	-0.511674	-1.75291	-1.95688	-0.691088	-2.86059	-2.56311	-2.44585	0.285459	-1.02937	-1.62186	-0.275677	2.03176	-0.930011	-0.182177	-0.675818	0.344058	-0.752633	0.564944
DG 35:2 (18:2/17:0/0:0)	-1.93942	-1.16637	0.0697898	-2.32357	0.458603	0.196265	-1.50029	-0.917991	-0.318506	0.672511	0.25321	0.347259	-1.44398	-1.20271	-0.283694	-2.22837	0.52992	-1.51331	-1.75043	-0.979714	1.49978	-2.45003	-0.638175	-1.38218	-2.24287	-3.04441	-0.609224	-0.742958	-0.781007	-1.52707	-1.07533	-0.513817	-1.73289	-1.95355	-0.686769	-2.86855	-2.54129	-1.90988	0.307447	-1.08049	-1.65005	-0.051807	2.0136	-0.942807	-0.296179	-0.643288	0.338226	-0.805704	0.591641
DG 36:0 (17:0/19:0/0:0)	-1.1228	-0.588764	-0.229517	-1.15687	-0.260734	-0.330633	-0.745253	-0.681332	0.532459	-0.593091	-1.12442	-0.364623	-1.23999	0.0663022	-0.465356	-1.86802	-1.23792	-2.08828	-0.951406	-0.699492	1.24926	-2.03437	-0.970539	0.265724	-2.29786	-1.43397	-0.0563808	-1.05546	-0.384855	-0.467133	-0.497645	-1.79424	-1.16749	-1.94013	-1.7667	-1.21004	-1.11349	-0.91356	-0.134351	0.152978	0.191811	1.26598	0.546485	0.606591	0.220109	0.263548	1.03762	2.16214	0.413422
DG 36:1 (16:0/20:1/0:0)	0.952193	1.59435	2.67877	2.55697	3.09662	2.11312	3.25028	2.17461	2.82088	2.84943	1.92625	2.55288	1.12862	2.12702	2.4148	0.908267	2.15792	-0.113384	1.89931	0.844973	2.18612	1.08186	2.30332	1.60999	0.170923	1.25891	1.80454	1.39008	1.49157	0.897523	1.40457	1.96812	1.36359	1.65555	1.88707	1.13867	0.998627	0.424726	2.78859	2.02547	2.06969	0.064267	4.40995	2.29061	2.25283	2.51044	2.29158	1.02862	2.84927
DG 36:1 (18:0/18:1/0:0)	0.963178	1.57095	2.65471	2.53649	3.13932	2.13862	3.26064	2.1447	2.83529	2.86425	1.9239	2.57695	1.11719	2.14073	2.52507	0.805832	2.18803	0	2.04461	0.890237	2.18631	1.06493	2.27995	1.56636	0.192864	1.2976	1.90571	1.45986	1.51349	0.933289	1.45209	2.04851	1.34172	1.65047	1.90855	1.14797	0.993706	0.492896	2.81997	2.16608	2.1364	0.28821	4.4098	2.33154	2.44738	2.67594	2.47386	1.13078	2.84834
DG 36:3 (16:0/20:3/0:0)	3.32454	3.21353	5.29453	2.49598	6.2701	4.99098	3.49555	3.31581	4.0982	4.71684	4.99656	5.80282	3.50525	3.35737	4.68038	2.1127	5.72241	1.87194	2.46778	3.59148	5.65926	1.883	4.19027	3.78032	2.05944	2.67479	4.79525	3.43546	4.14161	2.81773	3.58027	3.89046	2.15607	3.23608	3.62248	2.04615	2.08245	1.98921	5.0319	2.96841	2.97419	1.87616	6.99521	3.65228	4.31236	3.54146	4.72328	3.56054	5.0172
DG 36:3 (18:1/18:2/0:0)	3.33976	3.20901	5.28602	2.47988	6.28921	4.99865	3.50671	3.29374	4.0731	4.6884	5.00461	5.81299	3.47759	3.33443	4.7314	2.0975	5.75689	1.84115	2.49048	3.59831	5.65172	1.87135	4.18234	3.76853	2.05611	2.69954	4.84322	3.50043	4.1915	2.84989	3.62267	3.93019	2.14103	3.39157	3.64195	2.05794	2.04947	2.01337	5.05584	3.06551	3.04834	2.11663	7.14671	3.68324	4.42358	3.65697	4.8265	3.5947	5.01054
DG 36:5 (18:2/18:3/0:0)	0.637491	-0.781548	1.24462	-0.964898	2.50925	2.0604	-1.04741	-0.714761	-0.381877	0.613865	2.60247	1.00683	-0.646288	-1.11742	0.442704	-1.61486	1.89094	-2.36657	-1.86463	-0.702409	1.85432	-1.47295	-1.20911	-0.379191	-1.39053	-1.28908	1.04245	0.44397	-0.036479	-1.39431	0.178114	-1.59754	-2.8212	-0.107639	-0.456742	-1.6227	-2.65045	-2.49298	1.02807	-0.409505	-0.232172	-0.757237	2.0396	-1.33292	1.23517	-0.849601	1.23158	-1.50694	0.96087
DG 37:1 (17:0/20:1/0:0)	-1.27131	-0.476874	-0.638782	-0.0859255	-0.731427	-0.509695	-0.520249	-1.51566	1.24804	0.160484	-1.25979	1.30201	-0.631889	0.431253	0.165655	0.00732769	-1.96991	-2.5036	0.866298	-0.574446	-0.341406	-1.90599	-0.829844	-1.02212	-1.56988	-2.89769	-0.151913	-0.0143951	0.3352	0.320842	-1.32359	-0.690427	-0.917394	-1.67303	-0.160916	-0.805262	-1.37431	0.0545573	0.3019	-2.55028	-2.54568	-0.14337	0.481553	0.542412	1.07339	-0.96888	-1.64813	-2.61274	0.0411443
DG 37:2 (18:2/19:0/0:0)	-2.67928	-2.52194	-1.94091	-2.8901	-1.23152	-1.85866	-2.11401	-2.57421	-1.11055	-0.943105	0.923241	-0.852614	-2.5507	-2.29278	-1.1614	-0.00737534	-2.14364	-1.34831	-2.37786	-2.81476	-0.494156	-3.39147	-2.31803	-2.25863	-4.59033	-3.62801	-2.36588	1.46029	1.3914	-2.41802	-3.68983	-1.60623	-2.18836	-3.38421	-1.94594	-3.72085	-3.60575	-3.56633	-1.4074	-2.0471	-3.20041	-0.705588	0.278049	-1.69149	1.68603	-1.94536	-1.7224	-2.72706	-0.506799
DG 38:0 (16:0/22:0/0:0)	-1.6788	-1.96419	-2.32182	-0.772014	-3.28858	-2.98923	-1.04695	-1.61362	-2.75251	-2.63148	-5.10213	-1.20101	-1.63463	-2.45149	-0.908028	-1.50782	-4.51558	-4.19099	0.546043	-2.45202	-2.67323	-1.92087	-0.339564	-0.506482	-1.65436	-0.0473969	-1.47267	-1.25035	-1.99794	-0.524072	-2.88019	-1.86905	0.910168	-0.38822	-2.74989	0.646617	-1.20501	-0.106379	-1.72755	0.313092	-0.40489	-1.27121	-0.999928	-2.22706	-1.97771	-0.0491087	-1.96143	-0.910536	-3.11687
DG 38:1 (18:0/20:1/0:0)	-2.43772	-2.41787	-2.24353	-0.327213	-1.21627	-2.37217	0.166458	-2.11094	-1.12653	-1.54734	-1.65333	-1.60884	-2.33717	-2.67551	-1.89598	-2.15645	-2.62902	-2.40248	-1.30022	-3.77849	-1.71882	-2.45623	-2.21485	-2.4724	-3.71164	-1.61439	-2.92095	-1.72027	-1.12919	-3.24084	-3.0591	-1.59789	-2.60336	-2.21112	-2.3465	-3.05944	-3.40817	-2.763	-0.801754	-1.02609	-1.89182	0.536763	0.949959	-0.483533	-0.456546	-0.83689	-1.47586	-1.80409	-1.06444
DG 38:1 (18:1/20:0/0:0)	-2.35385	-2.46191	-2.22613	-0.313125	-1.33772	-2.25765	0.248644	-1.94307	-1.05591	-1.35028	-0.920458	-1.55867	-2.35857	-2.61604	-1.64418	-2.04248	-2.61104	-2.42732	-1.43112	-3.29206	-1.87596	-2.79973	-2.35136	-2.06578	-3.66259	-1.47116	-2.60501	-0.517745	-0.792114	-3.01823	-3.51062	-1.74589	-2.63149	-2.30728	-2.13553	-3.26402	-3.11615	-2.93498	-0.773532	-1.29772	-2.19138	-0.652519	0.706059	-0.609376	-0.158998	-0.9037	-1.71066	-1.62859	-0.854644
DG 38:1 (22:1/16:0/0:0)	-2.30135	-2.2514	-2.18892	-0.322499	-1.37546	-2.28392	0.275073	-1.93651	-1.0845	-1.3832	-1.20996	-1.57088	-2.36926	-2.62264	-1.64449	-1.84589	-2.51881	-2.89826	-1.53347	-3.64411	-1.84772	-2.65086	-2.29363	-2.16479	-3.63812	-1.49156	-2.75956	-0.626601	-0.92999	-3.19577	-3.38638	-1.71834	-2.51371	-2.32385	-2.12697	-3.23488	-3.28968	-2.9686	-0.898022	-1.15916	-2.21424	-0.619582	0.831678	-0.546789	-0.163505	-0.872079	-1.76235	-1.42748	-0.84268
DG 38:2 (18:0/20:2/0:0)	-0.411592	-1.42518	-0.949035	0.405481	0.303043	-0.315925	1.02804	-0.969635	0.127533	0.251101	-1.07869	0.946377	-1.18646	-0.971574	0.378216	-0.976268	-0.293007	-3.69333	0.314457	-1.33259	-0.815073	-1.19457	-0.721249	-0.675887	-2.13988	-0.0797603	-0.29548	-1.14182	-0.576704	-0.992497	-1.21288	0.400842	-0.835545	-1.0278	-0.794409	-0.826848	-1.60485	-0.786053	0.603672	0.760877	-0.428313	-0.523309	3.49937	0.937461	0.43637	1.68906	0.587322	-1.30762	-0.181292
DG 38:2 (18:2/20:0/0:0)	-0.0414634	-0.630048	-0.702877	1.27098	1.04501	0.0312348	1.77327	-0.101417	0.824429	0.981807	-0.633602	1.69221	-0.369648	-0.442495	0.322007	-0.188737	-0.0339014	-1.66836	0.189927	-0.955085	0.617185	-0.230891	0.0675016	0.283647	-1.66839	0.284818	-0.576349	-1.10232	-1.14205	-0.920001	-1.03665	0.643707	-0.304986	-0.162042	-0.514664	-0.663008	-1.16375	-0.886066	1.17415	0.505591	-0.217619	-2.00026	2.76822	1.38416	-0.339935	1.15818	-0.704528	-0.270719	0.835998
DG 38:3 (18:0/20:3/0:0)	1.71705	0.699984	0.745386	2.27837	1.71496	0.883934	2.60316	0.501668	0.588752	1.31002	0.297102	2.6651	0.438373	-0.364033	0.991126	2.07058	1.12169	-1.48344	0.00962992	-0.134993	1.34913	1.35219	2.8377	1.67033	-0.736605	0.504083	0.548581	-1.41368	0.0826107	0.820231	-0.480522	1.61598	1.74498	1.97654	0.396609	0.692348	0.789079	-0.0331781	2.29171	1.97554	2.04418	0.826495	3.73184	1.88235	0.910373	1.30698	0.725514	0.573766	1.2535
DG 38:3 (18:2/20:1/0:0)	1.69533	0.68351	0.721863	2.18912	1.70903	0.906514	2.51915	0.356589	1.33325	1.38802	0.234361	2.60159	0.0543615	0.312818	1.74154	1.96322	1.21779	-1.04931	0.388573	-0.226733	2.17178	1.27367	2.7797	1.62485	-0.820697	0.487277	0.639508	-1.08684	0.541969	1.05078	-0.586059	1.76502	1.68408	1.91321	0.566551	0.546271	0.769892	-0.4114	2.30848	2.22318	2.03447	0.639341	3.92097	1.98307	0.992641	1.33755	0.779222	0.610917	1.23691
DG 38:3 (20:2/18:1/0:0)	-0.705155	-1.8482	-2.11879	-0.44031	-0.843309	-1.7645	-0.356207	-2.769	-1.48776	-1.60734	-1.81689	0.10281	-1.35783	-2.67087	-1.1011	-0.604693	-1.14105	-3.56368	-1.00171	-3.06793	-0.340766	-2.22506	0.0535442	-1.40061	-2.84454	-1.82413	-1.58369	-1.95217	-1.49042	-1.06745	-2.52548	-0.3287	-1.00039	-0.670971	-2.30735	-1.7248	-1.60887	-1.29072	0	0.792382	0.454623	-0.340664	2.43157	-1.12572	0.129592	0.901107	-0.702594	1.67288	-1.5927
DG 38:4 (18:1/20:3/0:0)	2.23159	3.54359	1.97311	3.28329	2.10728	1.37763	3.21049	3.30546	2.08569	2.81985	1.09786	3.96286	2.3212	1.66057	2.75875	3.11511	1.87666	0.79196	1.38393	1.3308	3.07513	2.65023	3.13655	2.42593	1.84425	2.59424	1.13312	1.99241	1.82169	3.12136	-0.209582	2.35398	1.91658	2.04771	1.54976	3.5533	2.67514	1.02743	2.73782	3.59478	3.5047	-1.23975	4.53964	1.53303	2.15491	2.30373	1.74086	2.96567	2.72198
DG 38:4 (18:2/20:2/0:0)	2.33998	3.59925	1.94885	3.22462	2.07574	1.48315	3.21704	3.3047	2.10602	2.7888	1.11973	3.96827	2.26534	1.70584	2.94309	3.12467	1.9454	0.611489	1.59641	1.31967	3.06699	2.61822	3.13735	2.38527	1.95924	2.65927	1.2688	1.89109	1.85047	3.24081	-0.0239498	2.50463	1.84562	2.04998	1.59386	3.66592	2.69672	1.13868	2.88182	3.86852	3.65219	-0.647668	4.85491	1.66836	2.55973	2.64411	2.03754	3.09423	2.69828
DG 38:5 (18:2/20:3/0:0)	1.47934	1.43585	1.93359	1.16001	3.37916	2.03693	0.878964	1.39336	2.31647	2.7538	0.72556	3.61698	0.468387	0.27918	2.40719	0.506632	2.3327	-1.67197	0.827	1.18449	2.60151	0.586545	1.66033	1.13632	0.176349	0.652002	0.894174	0.530335	1.07252	1.47403	0.611163	1.97747	0.0923654	1.77326	1.16567	1.12874	0.848244	0.100972	3.03495	2.0139	2.33223	0.305113	4.93377	1.62862	1.71991	1.59563	1.82975	0.753353	1.7687
DG 39:1 (17:0/22:1/0:0)	0.0262065	-2.088	-2.05686	-0.884096	-1.46634	-1.5637	0.0971676	-1.41824	-1.19351	-0.216354	0.56471	-1.46195	-0.743432	0.708391	0.131476	1.03668	-3.3766	0.447297	0.491657	-0.164328	-1.23797	-1.03122	-0.341638	0.260568	0.334031	1.32007	0.0673213	1.86881	1.92638	-0.181828	-0.170477	-1.03186	1.25084	-0.600498	0.409951	1.22422	-0.270179	0.986012	-2.20256	0.520912	0.369543	-0.724026	-1.17465	-0.319897	3.30045	-0.0144668	0.220684	1.56738	0.541094
DG 40:1 (16:0/24:1/0:0)	0.511789	-1.11369	-1.28145	-0.0220039	-1.06697	-1.21992	0.966879	-0.338784	-0.344848	1.09788	-0.268366	-1.17255	-0.170146	0.95417	-0.857428	0.507056	-1.7138	2.62456	0.273216	0.00568088	-0.68415	-0.547267	0.354264	0.868222	0.922845	1.4484	-0.298828	-0.678613	-0.517063	-0.3591	0.388782	-1.00307	1.69326	-0.467845	-0.691236	1.53609	0.230469	0.889398	-1.66583	0.553655	0.858738	-1.87295	-1.905	-1.01946	0.268129	0.225437	-0.209344	3.05949	0.666964
DG 40:1 (18:1/22:0/0:0)	0.0927922	-0.484202	0.0605909	-0.507549	-0.0895974	0.0776265	0.309841	0.525986	-0.853654	2.06529	1.10388	-0.908596	-0.747212	0.434829	-1.06736	1.77772	-1.91238	1.90868	0.25978	-0.537186	0.482935	-1.03166	-0.195387	0.234538	0.507312	1.02331	-0.300203	1.08179	1.54271	-0.693709	0.246247	-1.34372	1.12745	-0.737085	0.754373	1.04946	-0.370344	0.553184	-1.24092	0.491125	0.538572	-0.0521145	-1.89257	-0.410353	0.276023	0.351418	-0.178499	2.66445	1.97075
DG 40:2 (18:1/22:1/0:0)	-3.38436	-2.81742	-3.21805	-0.585458	-2.10107	-2.24317	-0.624511	-2.93322	-2.78784	-2.13443	-1.01897	-2.41478	-2.94276	-3.87609	-2.40081	-1.38926	-4.513	-3.77326	-2.73876	-3.62227	-2.18514	-2.16046	-2.77655	-2.99002	-5.6557	-2.34634	-3.95113	-0.216402	-0.31575	-3.57429	-3.10611	-2.85745	-3.21643	-2.71835	-2.27509	-3.95984	-3.88094	-3.10282	-1.86634	-2.58541	-3.75966	-0.0240744	-1.47184	-1.65075	0.230946	-2.52506	-1.24998	-4.38057	-1.46134
DG 40:2 (18:2/22:0/0:0)	-3.16901	-3.1657	-4.28525	-0.682194	-2.84698	-3.60084	-0.696752	-4.06195	-3.12768	-2.55478	-2.21239	-2.60591	-3.18073	-4.12442	-2.69766	-2.36134	-4.24109	-3.51714	-2.24049	-4.81128	-3.00684	-2.1479	-3.70549	-3.11049	-4.74213	-1.89232	-4.7542	-1.40985	-1.35978	-3.63079	-4.36663	-2.40119	-2.56723	-2.5378	-3.42218	-3.31102	-4.02089	-3.18526	-1.7325	-1.21187	-2.25265	0.955695	-0.0629369	-0.970734	-0.399551	-1.16513	-1.52819	-2.22532	-2.16804
DG 40:3 (18:2/22:1/0:0)	-2.0029	-3.34573	-4.10894	-0.570884	-4.06621	-3.92671	-0.251042	-3.64458	-2.99427	-3.87534	-2.94332	-1.10621	-3.11048	-4.71745	-3.31783	-2.50787	-4.97798	-3.48199	-2.65634	-4.82853	-3.40985	-1.14611	-2.10992	-2.02043	-4.37724	-2.0023	-4.84567	-2.47142	-2.5659	-4.06176	-5.31686	-2.39236	-1.80203	-1.90389	-4.49296	-2.57259	-3.17394	-2.80763	-2.09326	-1.7268	-1.80096	-1.55535	-0.490665	-1.2201	-2.91213	-1.72532	-3.50642	-0.126787	-4.05434
DG 40:3 (22:2/18:1/0:0)	-2.83165	-3.11586	-4.14498	-0.649733	-2.58104	-4.83273	-0.280231	-3.95585	-2.76177	-3.38325	-2.90359	-2.04932	-2.61725	-4.66645	-2.78873	-3.82625	-4.6863	-3.73506	-1.97	-5.73319	-3.19261	-1.26313	-3.42591	-1.93266	-4.28507	-1.60316	-4.77016	-2.71016	-3.15934	-3.48098	-4.51919	-2.33956	-1.99043	-1.68552	-4.23129	-2.87354	-3.44961	-2.38314	-1.63373	-1.29444	-2.38876	-1.11507	-0.0568331	-1.33203	-3.08853	-0.868966	-4.44138	-0.851823	-3.23258
DG 42:0 (16:0/26:0/0:0)	-3.58877	-1.20869	-0.948831	-2.68598	-0.472025	-0.594186	-3.5212	-0.682792	-2.2775	0.601811	-0.0588906	-1.59817	-2.75778	-0.422301	-0.89202	-0.959729	-3.03914	-0.405914	-3.51521	-0.794127	-0.768389	-4.72303	-4.25357	-4.68381	-3.08132	-4.31339	-0.466727	0.504532	-0.382799	-1.2818	-1.82736	-2.53683	-5.89678	-4.91245	-0.480473	-4.81814	-3.68154	-3.89159	-1.12237	-3.5369	-3.91795	-1.92768	-0.700615	-0.736847	0.937798	0.999183	1.0446	-3.7098	-0.0662998
DG 42:2 (16:0/26:2/0:0)	-4.13786	-3.38303	-2.78124	-1.20749	-2.64474	-1.92062	-0.943253	-2.48952	-3.58929	-1.25277	-1.80405	-3.66274	-3.09233	-3.68425	-2.12225	-2.5172	-2.30129	-2.8858	-1.94972	-3.07146	-2.51429	-1.41098	-3.62115	-3.1331	-4.51331	-2.04484	-2.31598	-0.945644	-0.785945	-3.43583	-3.89525	-2.96719	-3.92652	-2.68339	-2.04458	-4.13684	-4.75041	-3.65512	-2.57292	-3.65878	-1.33321	-0.823326	-2.34287	-2.04058	0.0782011	-1.418	-0.0592048	-0.994246	-1.57618
DG 42:2 (18:1/24:1/0:0)	-4.12539	-2.85779	-2.46117	-0.957717	-2.11296	-1.43252	-1.37064	-2.60399	-3.44121	-0.545954	-1.16716	-2.91195	-3.1512	-3.2044	-2.13691	-1.49158	-3.68106	-1.51373	-2.73401	-2.6853	-1.80768	-1.47578	-2.83943	-3.01022	-4.14281	-2.1719	-2.34985	-0.302575	-0.682684	-2.97442	-3.44129	-3.45287	-5.57567	-2.63119	-1.66341	-4.26288	-3.61675	-4.19409	-2.73791	-3.59251	-1.50201	-1.13623	-1.98999	-2.17536	0.25066	-1.78361	-0.0624268	-0.462268	-1.56527
DG 42:2 (18:2/24:0/0:0)	-4.11162	-2.85932	-2.48846	-0.971419	-2.28685	-1.7146	-1.37817	-2.6445	-3.48453	-0.579438	-1.18981	-2.93495	-3.14038	-3.22847	-2.14577	-1.53363	-3.64801	-1.57192	-2.68433	-2.70389	-1.82882	-1.46414	-3.7477	-3.00573	-4.16812	-2.17205	-2.35536	-0.329605	-0.696444	-2.98276	-3.4639	-3.3989	-5.54584	-2.61817	-1.68728	-4.26928	-3.64826	-4.1678	-2.7408	-3.6003	-1.48314	-1.17799	-2.00438	-2.17459	0.244966	-1.77143	-0.0734665	-0.499962	-1.59097
DG 42:3 (18:2/24:1/0:0)	-4.15901	-4.01708	-3.78877	-1.15907	-3.4378	-3.41216	-1.84751	-3.52935	-4.17051	-2.42068	-2.29843	-4.20033	-4.08692	-4.6156	-3.3189	-3.66113	-4.24182	-3.35802	-3.0215	-4.37617	-2.46555	-1.64959	-3.52694	-3.69312	-6.4387	-2.14802	-3.98717	-2.29626	-2.24675	-4.34192	-4.5361	-3.83502	-4.32375	-3.64238	-3.18083	-5.30218	-4.64832	-5.22863	-2.70315	-3.26425	-3.23853	-2.04379	-1.75096	-2.88087	-1.86295	-4.06197	-2.21997	0.106809	-2.6136
DG 42:4 (20:3/22:1/0:0)	-3.55349	-3.40417	-5.08844	-2.51441	-3.52959	-4.55134	-1.52311	-3.75779	-3.99177	-4.25036	-4.42024	-3.5074	-5.33694	-5.54107	-4.91308	-3.0615	-4.34757	-6.25691	-4.13086	-4.82943	-3.89746	-1.5392	-3.5492	-3.11187	-4.8335	-2.72246	-5.10199	-1.67497	-1.96458	-4.96517	-4.10151	-3.5906	-3.27071	-2.80609	-4.73034	-3.87137	-4.47961	-4.01734	-2.93818	-2.96752	-2.75422	4.11802	-2.71031	-3.22678	-2.67581	-3.2995	-4.42283	-2.50777	-3.13549
DG 44:1 (18:1/26:0/0:0)	-2.47106	-1.61975	-0.813717	-2.58083	-0.594342	-0.535577	-3.57494	-0.53372	-2.30898	1.05434	0.137706	-0.770508	-1.56713	-0.12648	0.137511	-0.426403	-1.40044	-0.0487732	-3.45244	-0.0887384	-0.484573	-4.15103	-5.68556	-4.10009	-3.00513	-3.12377	-0.452926	0.822846	0.588199	-0.318279	-1.49926	-2.29976	-5.797	-4.56608	-0.073539	-6.64521	-3.18209	-3.02226	-0.739513	-3.62765	-3.55511	0.206527	-0.500144	-0.401486	1.4213	1.23429	1.84862	-2.81338	0.731064
DG 44:2 (18:1/26:1/0:0)	-4.25197	-2.84365	-1.62174	-2.29537	-1.73622	-0.957259	-3.23869	-1.28102	-3.63735	0.0644092	-0.497946	-2.3137	-2.67441	-2.10979	-0.771242	-1.87304	-2.43508	-1.55466	-3.42373	-1.5504	-1.43889	-3.19053	-4.09016	-4.07832	-3.79069	-1.64957	-0.801028	0.35008	-0.446638	-1.10433	-2.1306	-3.65543	-5.70296	-4.61348	-1.19743	-4.56417	-4.55107	-4.28161	-1.78055	-3.94055	-2.6556	-0.596481	-2.48423	-1.3219	1.01358	-0.119188	1.31202	-1.78831	-0.607282
DG 44:3 (18:1/26:2/0:0)	-3.86655	-3.0117	-2.62469	-2.17295	-2.65707	-1.66769	-2.40906	-2.40947	-4.83215	-1.13973	-1.15788	-2.42788	-3.51167	-3.70293	-2.80319	-2.00341	-3.0548	-1.83245	-4.13221	-2.51724	-1.93469	-1.90135	-3.42497	-5.15074	-4.0643	-1.9673	-2.0978	-0.546009	-0.764909	-1.94247	-3.09835	-4.35291	-5.2537	-4.25947	-2.45251	-4.03943	-5.11519	-4.80101	-2.62172	-5.42082	-2.56095	-2.07913	-2.47505	-2.2258	-0.491338	-1.74977	0.0796099	-0.0250224	-2.15104
DG 44:4 (26:2/18:2/0:0)	-4.81128	-2.91465	-4.1329	-3.29252	-3.87107	-2.87647	-3.49677	-3.20968	-5.07935	-3.30524	-2.04713	-4.10387	-4.76054	-2.49299	-3.86919	-2.19475	-3.86066	-1.31847	-3.53398	-3.92274	-2.79458	-2.34348	-4.59303	-4.98291	-5.11084	-2.18631	-3.42909	-0.61924	-0.153994	-2.93457	-4.15122	-3.91878	-6.31278	-4.92952	-3.5554	-5.65875	-5.76346	-4.75363	-3.39399	-3.8552	-3.40246	-0.126726	-3.82142	-4.82112	-1.5833	-1.49378	-1.36882	0.24669	-2.79481
lysoPC 15:0	-3.22652	-1.19013	-3.82175	0.795844	-0.848567	-2.44848	0.127634	-0.818295	-1.62769	-2.41129	-2.48601	-1.45959	-1.96873	-1.25848	-2.64796	-1.79475	-0.614876	-0.580638	1.21937	-1.47389	-2.16335	-0.458506	-2.22785	-1.19873	-1.09534	-2.75631	-3.64957	-1.41365	-4.14424	-2.50811	-1.18552	-0.470545	1.0907	0.320015	-3.52401	0.171166	-1.0511	-1.67986	-1.12895	-0.00662843	0.331762	6.0728	-2.10621	-2.22548	-0.590898	-2.86635	-3.29003	-1.57558	-1.82603
lysoPC 15:1	-2.28625	-0.542568	-3.16407	0.626792	0.288884	-0.555755	-0.45077	-0.828859	-1.38349	-0.845501	-2.47181	-0.57889	-0.871373	-0.0732878	-3.21058	-2.14394	-0.857556	-1.1884	1.01285	0.0255196	-0.020466	-0.236	-0.567163	-0.634763	-0.00430817	-0.89833	-1.75216	1.9457	-1.39985	-1.51412	-3.00584	0.201658	-0.828243	0.762037	-1.71179	0.106435	-0.133566	-0.895323	-0.545228	0.285296	1.27844	4.3005	-0.687286	-1.23589	0.886736	-1.40713	-0.0846752	-0.527906	-0.994381
lysoPC 17:1	-1.99757	-1.86979	-3.94796	-0.473218	-1.58405	-2.39033	-0.967694	-1.04282	-1.34364	-2.84128	-3.14929	-1.2495	-2.13047	-2.48971	-2.33744	-2.68623	-1.151	-1.17487	1.07412	-1.63613	-2.0333	-2.27408	-1.49782	-0.678561	-1.84028	-2.54737	-3.94654	-1.33378	-3.01243	-2.29044	-1.99982	-1.82423	-0.827536	1.01028	-3.68456	0.0709535	-0.901224	-0.917836	-1.15852	-0.491557	-0.932452	6.35049	-2.73701	-2.47011	-1.89757	-2.01566	-3.45988	0.0250759	-1.55217
lysoPC 17:2	-3.36698	-2.24791	-3.8404	-2.28846	-1.85857	-1.60065	-3.99502	-2.2688	-2.0409	-2.83127	-4.86092	-2.62134	-2.52769	-3.34631	-3.80055	-4.49676	-1.79844	-2.4565	-1.5358	-1.89356	-1.38052	-2.33301	-2.34045	-2.11432	-2.15833	-3.79423	-3.38736	-2.78137	-3.4347	-3.15386	-3.56179	-1.46229	-2.86813	-0.72712	-2.7969	-2.26357	-3.21277	-2.80088	-1.50672	-1.78108	-0.563099	2.73806	-2.75539	-1.81808	-2.57627	-3.42699	-2.19708	-1.21781	-1.7749
lysoPC 21:0	-4.29913	-2.51481	-4.27657	-0.157903	-4.51083	-6.02821	-1.15632	-3.92696	-4.78402	-3.66116	-4.09016	-4.77585	-4.97805	-5.42074	-4.50421	-4.95423	-5.05973	-4.53503	-0.438594	-4.15199	-3.79192	-1.99898	-4.0857	-4.31813	-4.26247	-1.96607	-5.40332	-2.67511	-5.45174	-5.24719	-6.02101	-3.1274	-2.98065	-2.15903	-7.3226	-2.00098	-4.30903	-4.72524	-5.29257	-3.11152	-1.58965	-1.24845	-4.45489	-4.73253	-4.57119	-4.58797	-5.59714	-4.53244	-5.1073
PA 23:1 (7:0/16:1(7Z))	-4.66535	-3.07839	-6.72423	-6.6083	-5.93821	-7.59673	-2.08148	-4.9934	-7.09372	-5.59276	-6.5177	-3.20019	-3.52035	-3.78249	-3.63737	-4.39381	-6.49843	-2.46112	-3.84848	-4.71962	-0.926469	-2.61437	-3.8522	-2.56719	-2.41229	-2.89712	-4.50807	-5.88167	-6.95001	-3.54445	-5.83184	-3.83079	-4.11052	-4.35194	-4.14443	-4.19213	-3.57595	-3.40188	-2.84094	-4.53695	-7.10834	0.572134	-5.49321	-5.40032	-6.96875	-4.56654	-6.61822	-3.13283	-4.64252
PA 52:0 (26:0/26:0)	-4.5829	-4.71569	-2.76991	-5.43268	-3.10177	-3.95922	-5.08558	-3.61681	-4.8978	-6.54249	-3.83719	-5.12229	-3.32377	-3.79893	-4.82457	-3.45919	-3.78676	0.852523	-6.22509	-3.40221	-5.33267	-5.65479	-5.06385	-3.3845	-2.85656	-4.63323	-3.10243	-4.58398	-3.65622	-3.97679	-2.9237	-6.45987	-4.4931	-5.31327	-4.66113	-4.20507	-4.26462	-4.22891	-4.89546	-6.57754	-4.60884	-1.28184	-7.14476	-5.30423	-6.16831	-6.59341	-5.36778	-2.57164	-3.91434
PC 28:2 (11:0/17:2(9Z.12Z))	-2.42355	1.39185	0.302825	-1.1779	-1.07359	-1.98705	-0.820229	0.550165	-0.90045	-4.31035	-1.11867	-3.8799	-4.20271	-4.66703	-2.36187	-3.22881	-0.732611	-2.75402	-2.6003	-2.43913	-3.36255	-2.69304	-1.72577	-1.39076	-1.53996	-1.77563	-3.04613	-1.23436	-1.02099	-2.39641	-1.86852	-1.59891	-0.526395	-2.42295	-2.46069	-2.23965	-1.26909	-1.39825	-1.35431	-1.72907	-0.498809	0.206384	-2.52921	-1.4239	-0.824668	-0.840023	-2.27362	-0.726301	-2.36319
PC 29:1 (26:1(5Z)/3:0)	-3.88588	-1.39163	-5.80748	-2.08141	-5.29813	-5.06645	-3.39963	-3.89957	-4.2251	-3.65676	-2.84121	-3.50866	-5.18522	-4.4231	-4.88776	-3.11061	-2.8059	-3.34025	-3.65183	-4.85806	1.04931	-0.506172	-2.70065	0.869004	-2.64309	-3.49245	-5.68141	-5.31439	-6.28214	-3.88653	-4.73366	-0.318024	-2.8824	-1.57638	-3.66485	-0.885145	-3.45824	-1.18991	-3.77282	-0.972462	-0.218555	-0.0676797	-3.10308	-1.87157	-4.60372	-3.75009	-5.86219	-2.81144	-4.82035
PC 30:0 (11:0/19:0)	1.23662	1.62733	0.237669	1.65737	0.738215	0.0232891	0.103102	-0.411272	-0.851067	0.737306	-0.83323	0.112303	-0.334056	-0.132979	-0.652452	0.236108	0.223428	-3.42932	-0.424355	-0.519521	0.817927	1.51603	1.33507	3.12985	-0.286922	0.587296	-0.582624	0.465099	-1.08432	0.24241	-0.41345	1.25926	2.5013	3.29026	-0.0924483	1.16058	0.682365	2.5938	-0.710301	1.45758	1.39488	-0.867016	1.92247	-1.53404	-1.16737	-1.39323	-1.28156	-0.762758	0.100124
PC 30:0 (13:0/17:0)	1.00411	2.26577	0.0972071	1.64061	0.807115	-0.250342	0.0210708	-0.512401	-0.854386	0.923571	-0.40082	-0.166329	-0.0100778	-0.183895	-1.45745	0.0484988	-0.0492058	-3.76111	-0.853385	-0.534304	0.970908	1.46713	1.16707	3.02903	-0.707954	0.135821	-0.489408	0.0435334	-1.13382	-0.32517	-0.616005	0.861145	2.072	3.13594	-0.270293	1.15484	0.664185	0.336557	-0.366114	0.709745	1.0848	-1.46287	1.44189	-2.08739	-1.72165	-2.28964	-2.59466	-0.895155	0.0332142
PC 30:0 (15:0/15:0)	1.2618	1.62699	0.215495	1.65653	0.72693	0.0191326	0.117135	-0.434374	-0.838515	0.717682	-0.987584	-0.0610525	-0.332317	-0.147558	-0.602314	0.224461	0.258941	-2.96167	-0.389329	-0.536	0.829096	1.52784	1.29735	3.13029	-0.300353	0.578429	-0.601801	0.500698	-1.09323	0.00468349	-0.539668	1.28701	2.58002	3.30041	-0.152311	1.16153	0.817454	-0.148526	-0.69428	1.50667	1.4072	-0.809709	2.1873	-1.57386	-1.14016	-1.40141	-1.34599	-1.34823	0.103018
PC 30:0 (6:0/24:0)	1.24502	-0.227	-0.0668618	1.60007	0.622397	-0.0604226	-0.227881	-0.362391	-1.07952	0.718597	-0.854391	-0.0294092	-0.140356	-0.195736	-1.01525	0.265022	0.275912	-2.55759	-0.165916	-0.607383	0.858469	1.6201	-0.19871	3.13021	-0.378928	0.482795	-0.527301	0.610082	-1.04664	0.113832	-0.481996	-0.630183	2.4027	-1.10988	-0.0571274	1.18185	0.852964	-0.0938502	-0.185627	1.60672	1.49248	-0.303254	1.20701	-2.04926	-1.16541	-1.25728	-0.810192	-1.75446	-0.18006
PC 30:0 (7:0/23:0)	1.24468	1.62742	0.230315	1.65711	0.734883	0.0224834	0.107795	-0.418932	-0.841161	0.730794	-0.889427	-0.0462081	-0.333476	-0.137822	-0.635545	0.241537	0.235363	-3.39724	-0.412585	-0.524993	0.822513	1.51535	1.33596	3.1305	-0.291763	0.584346	-0.588988	0.477063	-1.08728	-0.0105688	-0.411821	1.26857	2.50278	3.29365	-0.089711	1.16085	0.812157	0.00439119	-0.704941	1.31555	1.399	-0.84766	1.93761	-1.54441	-1.15824	-1.38213	-1.24476	-0.783557	0.0924395
PC 30:0 (8:0/22:0)	1.12776	-0.743706	-0.623028	0.925583	-0.0701142	-0.500665	-1.12056	-1.0331	-1.27056	0.151425	-1.31231	-0.717234	-1.09213	-0.604299	-0.820681	-0.634292	-0.274968	-3.31811	0.152191	-0.857377	0.515041	-0.78594	0.546109	-0.401747	-0.628046	0.0660626	-0.741821	0.346551	-1.58929	-0.32615	-0.439195	-1.26222	1.67569	-1.2682	-0.419962	1.15147	0.134021	-0.244151	-0.524488	1.93801	1.30285	-1.25734	-0.801753	-2.40591	-0.56093	-1.19565	-0.53641	-1.04604	-0.803502
PC 30:1 (10:0/20:1(11E))	0.192856	-0.00357082	0.0418482	0	0.888337	0.72459	0.21184	1.05013	0.272924	0.544992	1.21731	0.230403	0.988797	1.2221	-0.391982	0.194061	1.20179	-1.44897	-0.820697	0.102225	1.12021	0.202956	-0.24454	0.497787	1.16456	0.406312	-0.438737	-0.444605	0.242276	0.0038039	0.808971	-0.690398	1.11137	-0.86873	0.49922	0.0395324	0.363863	-0.56033	-0.485726	-1.40294	-0.307858	-0.288772	-1.93569	-1.32853	-1.44252	-1.46111	-0.899011	1.89776	0.593386
PC 30:1 (13:0/17:1(9Z))	-2.26391	-1.56947	-2.21894	-3.01863	-1.62849	-1.15446	-2.19105	-1.77958	-2.04805	-2.38643	-1.08585	-1.74744	-1.68098	-0.683956	-1.54582	-1.95126	-0.616519	-2.22767	-0.463746	-1.60704	-1.64828	-2.579	-2.50324	-1.95374	-1.10257	-0.844608	-0.0721706	-0.311936	-1.67293	-1.06566	0.162649	-2.44706	-0.978124	-2.51753	-1.70933	-1.17351	-2.14852	-1.39521	-2.55639	-1.16645	-1.50787	-0.646244	-1.6226	-2.07893	-0.00302522	-0.933942	-0.33119	0.974263	-1.47648
PC 30:1 (15:0/15:1(9Z))	-0.958202	-1.13885	-1.00071	-2.13962	-0.524426	-1.44029	-1.77649	-1.837	-1.8269	-0.957016	-0.18789	-2.20277	-1.16483	-0.35359	-1.0861	-0.928125	0.199602	-2.16151	-0.644588	-0.813665	-0.517546	-1.77038	-2.04625	-1.40622	-0.00363996	-0.560149	0.252343	0.168676	-0.461473	-0.533503	0.679937	-1.66796	-0.609752	-2.49285	-0.657346	-0.596749	-1.46025	-1.17539	-1.73447	-0.776718	-0.726881	0.847052	-1.46376	-1.80514	0.53715	-0.70373	-0.482721	1.52605	-1.69348
PC 30:1 (17:1(9Z)/13:0)	-0.471947	-1.45549	-0.854334	-1.89417	-0.100282	-0.00605892	-0.768843	-0.644936	-0.778801	-1.03669	0.502037	-0.800068	-0.62801	0.560694	-0.568108	-0.150257	0.599845	-1.44427	0.442539	-0.225483	-0.631631	-1.22083	-1.34035	-0.835457	0.581158	-0.0169276	0.340523	0.327566	0	-0.155092	1.06045	-1.22719	-1.1427	-1.50258	0.0852521	0.158175	-0.864726	-1.32784	-1.44827	-0.0889349	-0.637018	1.71808	-1.08048	-1.58938	0.782174	0.0471047	0.960985	1.84508	-1.11921
PC 30:1 (4:0/26:1(5Z))	1.26617	1.78554	0.932429	1.87376	1.4653	1.39477	1.28567	2.72496	1.55414	2.07633	-0.890264	1.84705	2.07463	0.856059	0.0217155	2.50863	-0.806659	-1.65101	-0.492273	1.1353	2.02157	1.40927	2.24205	2.15824	1.28849	1.36789	-0.778348	-0.485485	0.425287	0.863303	-2.26985	0.535561	2.54422	1.04858	0.832491	2.0937	1.93246	-0.071959	0.445773	0.027684	1.44771	-1.4424	-0.367892	0.141485	-1.17217	-0.868204	-1.56856	0.532837	1.39118
PC 30:1 (6:0/24:1(15Z))	-1.19123	-1.41417	-1.68478	-2.79377	-1.09276	-0.869375	-1.98687	-2.03093	-2.2284	-1.55988	-0.514577	-2.60183	-1.42233	-1.55591	-0.549932	-1.64303	-0.248019	-2.41529	-0.825528	-0.442417	-1.37221	-2.12276	-3.18903	-1.68873	-0.302467	-0.676627	-0.165831	0	-0.59864	-0.689995	0.147645	-2.36921	-0.963498	-2.64703	-1.22125	-1.14359	-1.85273	-1.19574	-2.03028	-0.791322	-1.45086	1.04171	-2.03365	-2.89107	0.0732375	-0.610007	0.139192	0.945753	-1.79189
PC 30:1 (8:0/22:1(13Z))	-1.89568	-1.77613	-1.3114	-3.6323	-1.37751	-1.52975	-3.26937	-3.25484	-3.12601	-2.75669	-1.42754	-2.1619	-1.96885	-1.03876	-1.82568	-1.51551	-1.62371	-2.16037	-1.37422	-1.11727	-1.05322	-2.67143	-3.49976	-3.1394	-1.32671	-1.49732	-1.00924	-0.705133	-1.70582	-1.47687	-0.0630537	-2.16404	-1.74119	-2.93432	-1.81862	-1.2731	-2.93892	-1.62144	-3.09334	-1.49265	-1.51006	-0.159667	-1.56405	-2.37144	-1.09874	-1.30887	-0.153551	0.64836	-1.7104
PC 32:0 (10:0/22:0)	0.472696	0.421989	-0.657515	0.11859	-0.0984847	-0.215558	-0.0365392	0.724209	0.63441	0.0876944	0.311327	0.567835	1.28473	-0.13775	1.02067	0.911925	0.337444	-1.15615	0.155958	0.529347	0.290293	0.564371	0.364767	0.941438	1.25457	1.41508	0.436891	0.271194	0.331814	0.999636	1.16389	0.254003	1.45601	-0.427223	0.344215	1.07782	0.663148	0.969059	0.124008	-0.155479	0.451697	-2.32218	-0.168461	0.0106838	-0.0281992	0.496198	-0.178965	2.73126	0.785162
PC 32:0 (11:0/21:0)	0.389363	0	-0.693492	-0.276239	-0.381947	-0.527668	-0.24671	0.470974	0.378824	-0.131291	-0.099746	0.19896	0.865542	-0.475466	1.25066	0.417808	0.251463	-1.74153	0.285318	-0.117413	-0.321464	-0.0246375	-0.260198	0.268883	0.953121	1.05986	0.355189	0.229648	-0.049205	0.900645	0.764181	0.196746	0.926289	-0.774014	0.289207	0.931125	0.147333	0.60406	0.0103362	0.0694201	0.845991	-0.969067	0.0320008	-0.237917	0.69637	1.0147	0.0442775	2.94231	0.442993
PC 32:0 (14:0/18:0)	0.433916	0.351783	-0.744715	2.85966	-0.0924765	-0.118564	-0.0681494	0.766111	0.631454	0.125185	0.223998	3.53423	2.31777	1.73986	1.07534	0.920494	0.306514	-1.98636	2.65367	2.238	0.325946	3.83668	4.15697	5.39892	2.0329	4.06364	0.270086	0.20785	2.6863	4.25145	2.12629	4.06443	6.08392	5.37445	0.501295	5.36987	4.20227	0.963241	4.58801	4.60268	6.02003	0.410091	4.05782	0.0438695	-0.151647	2.88788	-0.132201	2.7054	0.790662
PC 32:0 (15:0/17:0)	0.533887	0.264941	-0.533739	-0.00562372	-0.0487138	-0.211863	0.00340987	0.602882	0.853925	-0.00539645	0.176314	0.563843	1.2022	-0.0968771	1.04241	0.728856	0.508082	-1.27583	2.92685	0.40889	0.299116	0.584233	0.191271	0.793681	1.33405	1.37035	0.533247	0.447622	0.452206	4.38305	2.20856	0.288809	6.13936	5.47705	0.377328	5.46762	4.21119	1.01285	4.24056	4.96785	6.25549	-0.0779985	4.50685	0	0.462857	3.2848	0.00216187	2.83296	0.84896
PC 32:0 (16:0/16:0)	0.279641	-0.0434136	-0.914399	-0.362147	-0.566299	-0.597356	-0.314488	0.128734	0.290982	-0.144837	-0.20109	0.10433	0.752654	-0.63131	1.29599	0.365225	0.107578	-1.72468	3.02299	-0.162037	-0.30302	3.01573	-0.279165	4.94499	0.888964	3.46527	0.320467	0.184589	2.7408	4.24448	2.01218	4.25495	5.84828	5.34381	0.172401	5.4101	3.88902	0.762701	3.95444	5.28527	6.39831	-0.96044	4.76781	-0.319625	3.15087	4.9065	2.96212	2.9702	0.31024
PC 32:0 (18:0/14:0)	0.453026	0.467504	-0.62099	0.160955	-0.091467	-0.138449	-0.047569	0.743049	0.601795	0.111156	0.289886	0.544977	1.30648	-0.15439	0.983131	0.916216	0.311346	-1.25216	0.135688	0.548463	0.266787	0.666086	0.58329	0.914522	1.29534	1.47766	0.379006	0.260588	0.310319	0.979163	1.12839	0.0941644	1.47552	-0.428932	0.49039	1.08056	0.692814	0.933473	0.186041	-0.205333	0.41152	0.143947	-0.197293	0.0460785	-0.0886032	2.94525	-0.22252	2.71311	0.7871
PC 32:0 (6:0/26:0)	0.528451	0.270473	-0.542528	0.0115242	-0.0493995	-0.213607	0.0039314	0.616569	0.838927	0	0.197975	0.568325	1.20785	-0.101597	1.0385	0.75098	0.489338	-1.23501	0.244886	0.415747	0.285272	0.564882	0.224184	0.809764	1.32664	1.37736	0.534228	0.379045	0.466204	1.03791	1.16843	0.193442	1.33345	-0.405388	0.385804	1.16112	0.488797	1.02514	0.0860821	0.0365147	0.947965	0.00548137	-0.032498	0.0154157	0.277713	3.26058	-0.00759102	2.84553	0.858907
PC 32:0 (8:0/24:0)	0.398891	0.373939	-0.764636	0.257883	0	0.00227456	-0.176018	0.84766	0.665162	0.261964	0.0842483	0.555557	1.33118	-0.131014	0.82736	0.967843	0.331573	-2.48923	0.0705535	0.538566	0.335336	0.611557	0.678168	0.940326	1.39471	1.34224	0.172535	0.0765304	0.227301	0.956112	1.09516	0.264247	1.55639	-0.493378	0.399269	1.15062	0.830095	0.617892	0.29549	-0.41516	0.313467	0.959288	-0.250499	0.0507975	-0.358737	0.179263	-0.344022	2.64768	0.806599
PC 32:0 (9:0/23:0)	-0.940168	-1.30363	1.17367	-0.96159	1.00636	0.454339	-1.64607	-0.81322	-0.26791	0.392918	1.95125	-0.76121	-0.313757	-0.035813	-0.228406	-0.864377	1.07254	-2.20696	-1.05357	0.558383	1.2353	1.01515	-1.09515	-1.56689	-0.554852	-0.313522	-0.937689	-0.165662	-0.437841	-0.604251	0.76918	2.01285	3.97376	3.4516	-0.0684037	3.72387	2.10426	0	2.39419	4.26126	4.86349	-1.18212	3.65487	0.174453	-0.220491	0.0215781	1.8163	1.31471	0.422138
PC 32:1 (12:0/20:1(11E))	-1.63799	0.142368	-1.81306	-1.51185	-1.90086	-2.39523	-1.25244	-0.116998	-0.956157	-0.965963	-2.80859	-0.214197	-0.548659	-2.85155	-1.51497	-0.291191	-3.4728	-2.99628	-1.89843	-1.84567	-0.926765	-0.918297	0.192358	-0.222981	-0.822321	-0.613378	-3.00172	-2.82787	-3.76862	-1.1677	-4.13898	0.593466	0.453927	-1.00336	-3.05952	0.462845	-0.511801	-1.4842	-0.775952	0.128048	0.128053	-0.698633	-2.2444	-2.16967	-2.6289	-1.25286	-4.03636	-0.880213	-1.5658
PC 32:1 (14:0/18:1(11E))	2.13516	3.66588	2.2273	4.24535	2.44923	2.4798	2.68697	1.63242	1.58209	2.117	1.04825	2.7768	1.92412	1.00899	0.384059	2.53852	1.76583	-1.99335	1.0987	1.61497	2.41362	4.0556	4.00453	3.92142	0.935913	2.33087	1.37909	1.67507	1.23495	1.85999	0.920796	3.32416	4.39847	5.55023	1.16096	4.4073	2.59369	3.24331	2.9505	3.38495	5.49833	-1.64109	2.65103	0.0574586	-0.183395	0.311944	0.183953	0.857651	1.62687
PC 32:1 (16:0/16:1(7Z))	2.5856	3.90216	2.26932	4.44288	2.61344	2.61942	2.99837	1.45741	1.80052	2.08656	1.39186	2.79161	1.78296	1.21411	0.877737	2.42783	2.08368	-2.24295	1.76234	1.55613	2.45782	4.14258	4.20139	4.01171	1.09915	2.49996	1.72125	2.16223	1.55366	2.29286	1.01118	3.81428	4.59891	5.94795	1.5039	5.00701	2.78823	3.77095	2.49392	4.403	6.15682	-0.765442	3.51761	0.293892	0.430865	1.27393	1.01617	1.50071	1.64092
PC 32:2 (14:0/18:2(2E.4E))	0.16013	0.519235	-2.78861	0.362894	-2.85769	-2.00148	0	-0.523185	-0.822195	-2.81257	-3.20417	-0.293547	-0.785328	-2.17638	-1.46148	-0.31736	-2.40678	-2.75718	-0.79806	-1.99676	-2.40711	0.188563	0.149555	0.497395	-2.61695	0.607158	-2.83857	-1.72468	-2.63253	-0.0754337	-2.68897	0.427252	1.53318	1.02568	-4.26772	1.41383	-0.314704	1.83325	-1.10701	0.694815	1.97197	-0.471838	-0.553299	-1.68023	-3.17986	-0.891107	-2.48308	-2.66841	-1.39858
PC 32:2 (15:1(9Z)/17:1(9Z))	0.0447457	0.211351	-3.51998	0.371759	-2.68368	-2.11509	0.130124	-0.209438	-0.556377	-2.11979	-2.62524	-0.261458	-0.709697	-2.50677	-1.68321	0.204289	-2.39	-4.83866	-1.17286	-2.59674	-1.4733	0.251588	0.341182	0.715486	-2.41137	0.622862	-2.92355	-1.96801	-2.68136	-0.27111	-3.06726	0.394674	1.60644	0.909697	-4.28326	1.43679	-0.0433154	1.68345	-0.509971	0.128527	1.93729	0.212939	-0.603153	-2.05414	-3.16619	-1.25346	-3.49212	-3.29253	-1.13818
PC 32:2 (17:2(9Z.12Z)/15:0)	-0.281182	-0.64062	-2.88571	-0.0290269	-2.44362	-2.61351	-0.158395	-0.721083	-1.35364	-1.28441	-1.81747	-0.774734	-1.29221	-1.77202	-1.39485	-0.486522	-3.03447	-3.77899	-1.05256	-1.85085	-2.59546	-0.52105	-1.08289	0.0945173	-2.86899	0.192664	-2.68133	-1.41032	-2.33272	-0.280322	-4.18783	0.297768	0.142283	-0.119268	-3.08377	1.2285	-0.409211	1.44373	-0.693611	0.866462	0.940759	-0.154409	-0.516343	-2.24408	-1.68188	-1.01493	-3.03666	-2.70441	-2.26317
PC 33:0 (11:0/22:0)	0.54456	2.09723	-1.00083	-0.0629371	-0.204424	-0.9747	1.09289	2.09207	0.711429	1.26479	-1.10584	1.70266	1.24115	-1.8966	-1.00327	1.84943	-2.65603	-2.97933	-1.36601	-2.82107	0.685467	1.15158	1.74272	1.75072	0.675573	0.612384	-2.92424	-1.95453	-1.74687	0.546886	-5.35866	0.302358	2.86781	0.902086	-1.52057	1.31132	1.44046	-0.380165	0.400183	-0.919114	1.06061	-1.49439	-1.32819	-0.255339	-2.51099	-1.18155	-3.20437	-1.4367	-0.133722
PC 33:0 (16:0/17:0)	-1.12814	0.322256	-2.21682	-1.66586	-1.63676	-2.69907	-0.423057	0.653465	-0.824135	-0.162744	-2.56684	-0.0393636	0.150132	-4.22856	-3.99012	0.461951	-3.80037	-4.50686	-3.42308	-2.78558	-0.90767	-0.410031	0.295395	0.651733	-1.14174	-0.925585	-7.49719	-4.01735	-3.19711	-1.05618	-6.65053	-1.35428	1.07232	-0.761138	-2.56711	-0.418631	-0.0399523	-2.49047	-1.56887	-2.3663	-0.928616	-1.85028	-3.19397	-1.95734	-5.8451	-3.48726	-5.55017	-2.30655	-1.39543
PC 33:0 (23:0/10:0)	1.53055	2.79061	0.00971954	0.792679	0.660233	-0.245026	1.95883	2.81317	1.68285	1.79351	-0.754894	2.52015	1.85437	-1.30064	-0.187467	2.72278	-1.63913	-2.11074	-0.139376	-0.891912	1.44063	2.111	2.59266	2.6268	1.25336	1.72134	-2.29509	-1.02229	-0.802219	1.67719	-3.02168	1.10825	3.72223	1.84141	-0.725521	2.40281	2.26326	0.583519	1.39382	0.223594	2.17714	-1.81432	-0.0754617	0.683222	-1.80563	0.141912	-2.70009	-0.761954	0.932746
PC 33:0 (7:0/26:0)	-3.11221	-2.45903	-1.25505	-3.14607	-1.62224	-1.34187	-2.57649	-2.09936	-2.19165	-1.99478	-2.90329	-2.55941	-1.6886	-2.37556	-4.24575	-2.27184	-1.7232	-4.3731	-1.4084	-2.22608	-1.05396	-3.02769	-2.24117	-2.68	-2.17236	-2.56037	-0.993206	-0.894255	-1.92967	-3.28778	-1.90862	-2.46194	-0.812901	-3.57844	-2.22235	-2.18516	-3.41816	-1.78267	-5.98262	-2.56436	-4.25248	-2.15385	-5.19958	-3.33677	-3.00574	-2.99618	-2.11472	-3.192	-2.30837
PC 33:2 (7:0/26:2(5E.9Z))	4.96419	5.12286	2.94767	4.1013	3.61212	2.92342	4.49496	4.71296	4.11502	4.01697	1.13319	4.60618	4.04711	3.30525	4.29042	4.54509	1.65309	-2.71484	2.98408	3.24025	4.21542	4.08522	4.81455	4.84818	4.05102	5.02438	1.74387	3.82644	2.82461	4.97522	2.6106	4.42453	5.6121	4.76246	2.72508	5.72485	4.34007	4.9849	4.63021	4.80019	4.99927	-0.999713	4.41063	3.70562	2.56137	4.85399	1.62634	3.5944	4.2039
PC 33:6 (11:0/22:6(4Z.7Z.10Z.13Z.16Z.19Z))	8.19691	8.18898	7.16167	7.68439	8.01023	7.95623	8.21705	8.14025	8.27947	7.40242	8.51434	7.88214	7.89384	7.92322	8.58154	8.40467	8.57516	4.29246	8.61547	7.64599	8.55289	7.80554	7.91181	7.74877	8.35284	8.97555	8.64688	9.43622	8.30582	8.6676	8.27618	8.21231	8.68086	7.65239	7.73756	8.87072	7.79838	9.03846	8.2676	9.21332	9.2678	4.62581	8.77679	8.57154	9.35595	9.23545	8.02922	8.20437	8.14214
PC 34:0 (10:0/24:0)	8.81737	8.58001	6.81881	8.35946	7.49928	7.27922	8.91935	8.80609	8.55863	7.16945	7.58475	8.45671	8.52101	6.99523	7.72186	9.19388	7.12086	2.5921	7.52615	7.4641	7.94269	8.74921	9.08139	9.02277	8.2534	8.93034	6.98819	7.18805	7.33315	8.1949	6.6935	7.88684	9.76356	8.3254	6.83205	9.1739	8.65225	8.23677	8.58121	7.74719	9.11202	0.141251	7.4819	7.85951	6.72551	7.6683	6.08058	7.02685	8.08365
PC 34:0 (11:0/23:0)	8.83445	8.5849	6.82044	8.36094	7.50574	7.28674	8.93018	8.80316	8.56451	7.17002	7.59365	8.46543	8.52505	7.0009	7.74749	9.20385	7.13625	2.67829	7.56488	7.47972	7.94344	8.75892	9.07842	9.01655	8.26631	8.94994	7.00629	7.21904	7.34824	8.21295	6.70123	7.91105	9.76482	8.33688	6.84285	9.19213	8.65815	8.26527	8.59393	7.78555	9.1373	0.143427	7.51997	7.87302	6.76039	7.71577	6.10597	7.03954	8.08868
PC 34:0 (12:0/22:0)	8.79129	8.5722	6.81679	8.35724	7.48938	7.26794	8.90291	8.80817	8.54903	7.16445	7.56601	8.43495	8.51466	6.98117	7.68246	9.1788	7.09749	2.58957	7.46626	7.44076	7.94106	8.73452	9.08582	9.03206	8.23334	8.90087	6.96219	7.14029	7.31328	8.16732	6.67724	7.84975	9.76217	8.31055	6.81572	9.01154	8.64336	8.19295	8.56192	7.68766	9.07324	0.13798	7.42575	7.83876	6.67121	7.59403	6.04207	7.00761	8.07586
PC 34:0 (22:0/12:0)	9.03613	8.63394	6.83187	8.35214	7.53812	7.31959	9.04451	8.7677	8.59484	7.09437	7.60754	8.47559	8.48576	6.99043	8.00678	9.21675	7.22846	2.67417	7.96243	7.53546	7.95412	8.76086	9.04045	8.93646	8.34976	9.08181	7.17972	7.54482	7.48738	8.41781	6.82372	8.18074	9.77417	8.45606	6.95745	9.399	8.71361	8.63927	8.73097	8.1957	9.4089	0.440457	7.91897	8.01856	7.14404	8.21274	6.38427	7.16776	8.13658
PC 34:1 (16:0/18:1(11E))	7.96147	8.87491	4.49443	7.22301	5.92944	5.1911	7.75165	8.40035	7.75917	7.21546	4.90852	8.546	7.01464	5.8441	7.53525	7.71769	5.64145	2.77758	7.43977	5.97099	6.16152	7.88353	7.75987	8.34535	7.85407	8.08498	5.15957	6.60415	5.96753	8.09802	5.87044	7.73079	8.87224	7.64344	6.38427	9.28397	8.33463	7.8196	8.34475	7.7897	8.53567	3.01201	6.5755	6.42266	5.99362	7.66435	5.16358	6.67862	6.63941
PC 34:2 (12:0/22:2(13Z.16Z))	-1.95339	-1.12089	-4.70727	-3.04816	-4.43652	-4.41542	-2.49884	-1.89267	-2.18559	-2.81813	-4.2441	-1.34446	-2.84038	-4.24863	-1.41898	-2.16264	-4.87479	-4.66019	-2.17749	-3.84541	-2.94724	-2.61968	-2.20407	-2.06352	-1.78138	-1.81241	-3.72717	-2.61764	-3.14561	-1.74158	-3.77979	-2.20537	-1.53031	-2.99373	-3.44254	-0.753587	-1.66156	-1.61943	-1.85568	-0.938538	-1.5083	-0.920232	-3.49457	-3.4276	-2.27871	-1.15704	-2.19158	-1.44367	-3.3556
PC 34:2 (16:0/18:2(2E.4E))	3.87037	5.71953	1.00055	4.03394	1.94133	1.85338	3.60821	3.31441	3.69954	3.21927	3.41229	4.83586	2.00149	1.81831	2.1118	3.79327	1.90823	1.88564	2.8733	1.47461	3.43959	4.87581	5.30694	4.70717	2.3997	3.64133	2.18132	2.10216	1.26699	3.70847	1.90748	4.1131	5.59987	5.95672	3.01018	5.58384	3.69392	4.35302	3.82862	4.57279	6.50449	-0.595644	3.70849	1.51694	1.59048	2.76864	0.632941	3.85538	2.27302
PC 34:2 (16:1(7Z)/18:1(11E))	-0.553067	0.101846	-3.86468	-1.72245	-3.02212	-2.4806	-1.16891	-0.613557	-0.930732	-1.56012	-3.18012	-1.11047	-1.62921	-3.33013	-0.939087	-0.713867	-3.18878	-4.99352	-0.920122	-2.53171	-2.43894	-0.815875	-1.08614	-0.838983	-0.493088	-0.626924	-2.98501	-1.65783	-2.17159	-0.350161	-2.42691	-0.621461	-0.125397	-1.05848	-1.8216	0.468656	-0.539162	-0.736145	-1.1973	-0.354835	-0.356375	-2.01304	-2.5129	-1.93704	-2.13656	-0.549789	-3.23279	-2.60319	-1.61296
PC 34:3 (16:0/18:3(6Z.9Z.12Z))	-0.418803	0.147216	-1.37163	-1.20295	-1.11931	-0.601082	-0.446484	-0.702947	-0.568626	-2.5561	-0.765072	-0.677507	-0.608085	-1.66049	-1.28728	-0.485551	-0.833877	-3.87916	-0.929249	-1.61673	-0.822609	-0.688797	-0.24462	0.670965	-1.50212	0.019051	-0.716343	-0.725323	-1.52953	-0.89298	-1.79134	0.798124	1.55812	3.34769	-1.55357	1.80558	-0.956918	1.55777	-0.744392	2.03003	4.29285	-0.88388	-1.66144	-2.12821	-1.64264	-0.885072	-1.51283	-0.647709	-1.65644
PC 34:3 (16:1(7Z)/18:2(2E.4E))	-0.486843	1.53984	-0.796531	0.984623	-0.910779	-0.763327	0.0607669	-0.737439	-0.181417	-1.89351	-0.184153	-0.164466	-0.647449	-2.26784	-1.40563	0.0121217	-0.740534	-3.16034	-1.25839	-1.3374	-0.708403	0.980362	0.578505	0.779215	-1.10152	0.0328372	0.166461	-0.619405	-0.920341	-1.09793	-1.73013	0.661039	1.8648	3.26347	-1.96973	1.54758	-0.0766945	1.29231	-0.108091	1.75197	4.14866	-2.09426	-0.198875	-2.76242	-1.77092	-1.36085	-1.79295	-1.27324	-1.6264
PC 35:1 (17:0/18:1(13Z))	-4.44211	-3.02408	-3.20495	-2.93231	-4.20308	-3.34497	-3.17817	-3.83619	-3.87566	-3.82966	-2.54929	-2.71238	-4.68722	-5.13567	-4.45176	-2.99257	-1.83926	-4.53743	-3.36254	-5.00079	-3.16837	-3.0134	-1.88207	-3.64341	-3.718	-4.36024	-3.56064	-3.50156	-4.16582	-2.95892	-1.87498	-2.87418	-2.68132	-3.46048	-4.42789	-2.02028	-3.666	-3.41921	-3.53131	-2.72916	-2.53166	-0.610594	-3.33983	-3.97535	-4.65552	-3.37603	-4.16105	-3.39346	-4.35514
PC 35:5 (13:0/22:5(4Z.7Z.10Z.13Z.16Z))	2.42854	0.881931	2.40491	-0.0757594	2.87361	2.73839	2.19542	2.40452	2.15639	1.37159	2.11489	1.48769	2.15207	3.06427	2.81183	2.93761	1.90389	-2.23774	1.53872	3.01246	2.20564	2.20661	2.25628	1.76718	2.31494	2.27753	3.9436	3.40064	3.55331	2.65684	2.11599	2.53313	1.70495	1.55651	3.26362	1.80116	1.86372	1.7276	2.66809	2.68246	3.62016	-4.26065	3.05261	2.75597	4.28932	3.36102	4.1086	3.37111	3.2882
PC 35:5 (15:0/20:5(5Z.8Z.11Z.14Z.17Z))	2.18874	1.11935	1.92131	-0.749241	2.78317	2.37861	1.84839	2.11724	1.8641	1.28686	2.61792	0.349843	1.82127	2.75526	2.64699	2.69742	1.61212	-2.08838	2.32142	2.65178	1.71179	1.68299	1.91303	1.45497	2.09427	1.88109	3.66332	-0.360574	3.32898	2.29	1.71767	2.12144	0.981914	1.37062	2.87311	1.88212	1.54355	1.70219	1.56582	1.50593	3.20602	0.484211	2.74743	2.45695	4.03338	3.2751	3.9211	2.93507	2.97316
PC 35:5 (15:1(9Z)/20:4(5E.8E.11E.14E))	2.38733	0.77119	2.36546	-0.137426	2.82568	2.62965	2.14695	2.48135	2.10764	1.30069	2.06693	1.43212	2.12543	3.00597	2.87132	2.88046	1.83756	-1.11356	1.53664	2.83785	2.12705	2.13734	2.18895	1.69136	2.29618	2.21189	3.904	-0.141051	-0.922308	2.60252	2.07506	2.47302	1.58001	1.51956	-0.253847	2.88989	1.77864	1.69952	2.014	2.6337	3.58671	0.968177	-1.97086	2.66009	4.19922	3.34023	4.10918	3.3549	3.2305
PC 35:6 (15:1(9Z)/20:5(5Z.8Z.11Z.14Z.17Z))	-0.180296	0.34647	-0.825037	-1.46987	0.305293	0.593992	-1.70702	-0.0804274	-1.24056	-1.13391	0.3479	-0.644204	-0.710752	-0.831533	0.934338	0.36684	0.93577	-2.58227	-0.932746	-0.0576783	1.48419	0.0204287	0.515885	0.194218	-1.77894	-0.53095	-0.0065175	0.500971	-0.179454	0.511457	-0.528373	0.997909	0.753033	0	-0.617899	1.28831	-0.715087	1.14478	1.11514	0.732633	0.997349	0.45631	1.67363	0.464532	0.103868	0.5994	0.306195	0.556358	1.36167
PC 35:6 (20:5(5Z.8Z.11Z.14Z.17Z)/15:1(9Z))	-0.052133	0.423456	-0.587661	-0.451325	0.786158	0.78182	-0.241591	0.403292	0.121665	0.0901654	1.07794	-0.113583	-0.981603	0	1.47817	0.755163	1.24356	-1.93929	-0.600468	0.254264	1.94894	0.289565	0.651778	0.376692	-0.497732	-0.364188	0.0287117	0.270593	0.501847	0.940112	-0.0711977	1.26396	0.93303	0.590401	-0.105549	1.70718	-0.12841	1.57036	2.12005	0.891257	1.50301	-0.0344114	2.02026	0.72721	1.03128	0.884007	0.17378	1.15364	1.86463
PC 36:0 (10:0/26:0)	2.03312	2.85788	1.14293	2.5794	1.80222	0.999454	2.12398	2.67808	2.15092	2.30758	2.1579	2.62785	1.46521	1.15086	3.17287	2.29477	2.84027	-5.72405	3.53719	1.65889	2.57491	2.51404	2.06005	1.88206	2.6711	3.25682	1.04389	3.12581	1.53116	2.86707	2.27524	2.22832	3.3404	1.77931	1.49557	3.78247	2.11556	2.4675	2.36211	3.42849	3.16621	-0.938061	2.67778	1.15272	3.55556	2.95884	2.22171	2.04367	1.87809
PC 36:0 (12:0/24:0)	2.156	1.86301	0.0817455	-0.0364877	2.13104	1.22057	1.54559	2.37686	1.68854	2.56012	0.824738	2.13409	1.86746	1.79519	2.23737	2.82994	0.553525	-5.70861	3.28324	1.96902	2.57456	2.51849	1.52807	1.8485	2.31468	3.66309	2.15974	3.73832	1.97544	2.80554	1.46291	2.39603	2.61679	1.80048	2.33732	3.36793	2.20583	1.89717	1.47917	3.04949	3.27272	1.48101	2.31563	1.70204	2.61422	2.93356	2.11669	2.99863	1.98132
PC 36:0 (13:0/23:0)	3.06078	4.09271	2.41265	3.98662	3.02387	2.37208	3.47463	4.12487	3.45207	3.73544	3.42624	3.98491	2.78879	2.26274	3.60704	3.67139	3.74475	-1.46548	4.02454	2.64747	3.72308	3.91111	3.42147	3.20401	3.82307	4.32248	2.05748	3.40535	2.44431	3.83164	3.01312	3.15404	4.68449	3.07147	2.64388	4.75074	3.49408	3.24474	3.5219	3.71705	3.9349	-0.622197	2.89412	2.30261	3.37338	2.95508	2.27205	3.10154	3.12749
PC 36:0 (14:0/22:0)	2.31585	1.87099	0.556941	0.14226	2.31009	1.7335	1.62188	2.68025	1.85216	2.76052	0.893751	2.21935	2.00395	1.89081	2.42503	2.97832	0.566794	-3.38874	3.06023	2.15312	2.68166	2.78903	1.81839	1.81775	2.35171	3.58225	2.03943	3.46263	2.0173	2.63541	1.48257	2.33218	2.79564	1.92214	2.42334	3.43772	2.43963	1.86597	1.55339	2.87936	3.20814	-1.24666	1.87699	1.60975	2.30776	2.49011	1.76119	2.88333	2.1175
PC 36:0 (15:0/21:0)	5.80907	5.78757	2.82193	5.0795	3.85529	3.01394	5.69267	5.60638	5.02948	4.05163	3.21423	5.81761	4.73328	2.66332	3.40868	7.4206	3.58904	-0.444611	2.98895	4.04809	4.7671	5.69928	7.20644	6.82645	4.79362	4.8528	1.68735	2.59417	2.49163	5.15548	2.62422	4.96393	8.07789	6.61656	2.68434	5.68714	6.38333	4.62342	5.69547	4.21061	6.63882	-3.06895	3.82442	4.94348	1.88648	4.32474	0.395291	2.67051	3.4074
PC 36:0 (18:0/18:0)	0.0225947	0.958236	-4.98772	0.91942	-2.98133	-3.7469	1.59004	-0.759872	-0.569142	-3.28675	-1.91678	-1.6773	-2.74348	-4.42291	-1.55284	-1.62021	-1.65077	-4.78874	-0.30364	-3.53841	-2.40051	-0.545011	-1.11639	-0.552502	-1.65364	-0.379961	-4.56962	-3.85171	-3.92505	-0.239478	-4.48464	1.27335	1.09505	0.458753	-3.94096	0.47574	-1.01595	-1.75972	0.828988	3.185	3.35606	-1.28599	0.203576	-1.51297	-1.19408	-0.397204	-2.77709	0.49892	-2.83632
PC 36:0 (24:0/12:0)	2.28375	1.87067	0.540462	0.314265	2.30899	1.72645	1.61593	2.60702	1.85322	2.75645	0.892721	2.22063	2.00339	1.87818	2.43319	2.97377	0.755473	-3.39503	3.07979	2.12083	2.67541	2.78055	1.80299	1.81109	2.35246	3.58804	2.04855	3.48109	2.02602	2.77433	1.49019	2.34033	2.77798	1.92216	2.43682	3.44181	2.43169	1.88044	1.5513	2.90458	3.21779	-1.54919	1.59159	1.6136	2.32225	2.51131	1.76464	2.89257	2.11623
PC 36:1 (10:0/26:1(5Z))	-0.312552	-0.569952	-2.90084	-0.954328	-0.460558	-2.1353	-0.872608	0.562854	0	0.581735	-0.274093	-0.307564	-1.12804	-2.82588	0.112235	0.871835	-1.17625	-4.41278	-1.13002	-1.07741	0.911257	0.470071	-0.227903	0.0997337	-0.788934	-0.814751	-3.14951	-0.411378	-1.70821	0.332406	-2.0367	1.22849	0.749306	0.281297	-2.42852	0.754857	0.294639	0.27554	0.22069	0.716368	1.425	-0.440783	0.626925	-1.72105	-2.01921	-1.15344	-2.66134	-2.59659	-0.365845
PC 36:1 (14:0/22:1(13Z))	-0.117946	0.0613897	-3.7959	-0.923884	-0.61953	-1.14213	-1.16531	-0.387025	0.039522	-0.789316	-0.288841	0.71456	-1.26238	-3.31019	0.569929	-0.00381713	-0.915267	-3.7572	-0.768206	-1.97243	0.754069	0.628883	-1.15819	0.0777219	-1.21232	1.03286	-2.98509	-0.104761	-2.16023	-0.281903	-1.994	1.29843	0.745624	0.320715	-0.656133	1.80354	0.356323	0.116994	1.24442	-0.137688	1.61966	-1.63948	0.952826	-0.816688	-0.577859	0.25886	-2.73385	-2.30631	0.73501
PC 36:1 (18:0/18:1(11E))	7.17984	7.99747	4.85913	5.57456	5.54561	4.38261	6.80414	7.93235	7.06362	6.71206	4.6995	7.76111	6.79536	4.81161	6.04779	7.38749	5.32824	2.27689	6.33756	5.57839	6.41852	7.62896	7.55595	7.77204	7.5695	7.25864	4.2038	5.54615	5.44664	7.60716	5.34664	7.21702	8.40067	7.12113	5.69044	8.47497	7.88077	6.85567	6.64492	6.3365	7.90924	1.42441	5.5342	5.92337	5.12639	6.36982	4.63198	5.84551	6.01842
PC 36:2 (16:0/20:2(11Z.14Z))	-2.07919	-1.83088	-6.11933	-3.97236	-3.44144	-4.1199	-3.59306	-2.21392	-2.47075	-3.17201	-4.87343	-2.29761	-3.03536	-5.3089	-2.00213	-2.1417	-3.80251	-3.44143	-2.03206	-3.94499	-2.75952	-2.43718	-2.73727	-2.02918	-1.49853	-1.94711	-5.2793	-2.52046	-3.36073	-1.81304	-3.02524	-2.37007	-1.64679	-2.86788	-4.15709	-0.937727	-1.93792	-2.18435	-2.64065	-1.38393	-0.818322	-2.24107	-2.66121	-2.90846	-1.67357	-1.22186	-2.2552	-3.23056	-3.23627
PC 36:2 (18:0/18:2(2E.4E))	7.32123	7.98257	4.32247	5.72617	5.20218	4.36592	6.6633	7.45102	7.00007	6.17275	3.26802	7.614	6.18075	4.7105	6.84925	7.21956	4.31251	-0.215817	6.74854	5.62867	5.78584	7.35859	6.90155	7.3333	7.26342	7.17713	4.46617	5.60821	5.53152	7.46444	4.62211	7.43789	8.39143	7.50994	5.71616	8.92172	7.46955	7.00874	7.10467	7.41191	7.96755	0.332577	6.31416	5.73413	5.38669	7.04032	4.69869	5.21102	6.44317
PC 36:2 (18:1(11E)/18:1(11E))	7.28207	7.89188	4.18075	5.54483	5.07474	4.23314	6.55722	7.27295	6.84634	6.02601	3.09092	7.52086	5.98685	4.49684	6.98938	7.05924	4.23167	0.271347	6.96904	5.56394	5.65562	7.18032	6.6842	7.0857	7.22586	7.144	4.3989	5.82059	5.50591	7.53764	4.4746	7.50866	8.19183	7.41557	5.64278	9.00312	7.29446	7.11933	7.06767	7.72736	8.01514	1.43081	6.57871	5.70561	5.71948	7.37413	4.92516	5.18626	6.31766
PC 36:3 (16:0/20:3(5Z.8Z.11Z))	-2.7455	-2.42807	-5.20278	-4.04565	-4.29755	-5.2082	-4.45238	-2.40355	-3.65037	-4.0591	-3.24403	-3.00434	-4.30439	-5.28472	-3.68824	-3.50111	-5.71391	-7.72425	-2.66253	-3.38512	-4.12614	-3.64503	-3.20542	-2.73634	-3.67325	-3.336	-5.15986	-4.15901	-3.94376	-2.68443	-4.93941	-2.59087	-2.02684	-2.72306	-4.68978	-1.40338	-3.43511	-3.66627	-3.37644	-1.85136	-2.10223	-2.49736	-2.45624	-5.07819	-2.89366	-2.32161	-4.13183	-4.1442	-3.30038
PC 36:3 (16:1(7Z)/20:2(11Z.14Z))	4.80351	4.2617	0.0986965	3.07197	3.42915	2.7822	5.04346	5.39694	3.57095	4.67567	4.16921	3.66847	3.62278	0.90388	2.9536	4.68605	2.13956	-0.296061	4.70389	4.1978	1.83047	4.7736	4.78956	4.65617	4.57896	4.56971	2.40437	2.86323	2.80565	3.34542	3.42055	3.40755	4.85707	4.0084	3.59416	5.5141	5.20108	3.98947	4.06629	4.37182	6.88512	-0.0770731	1.97648	2.48105	4.26413	4.64826	3.57522	5.04802	2.48039
PC 36:3 (18:1(11E)/18:2(2E.4E))	4.85219	4.33497	3.24543	3.03912	3.39735	2.76087	5.084	5.33886	4.65803	4.64345	4.17205	4.19956	3.58101	2.69755	4.08891	4.71626	2.15802	-0.259731	4.83273	4.15784	3.54073	5.06414	4.90949	4.63231	4.72439	4.76976	3.04234	4.06341	3.39585	4.25708	2.70288	4.41913	5.58402	4.4589	3.60011	6.31251	5.19132	4.02374	4.53397	5.04084	6.97963	0.500341	4.29695	3.21823	4.42173	4.79591	2.75261	5.06207	3.83998
PC 36:4 (12:0/24:4(5Z.8Z.11Z.14Z))	-4.07349	-2.8201	-4.12843	-4.5681	-4.58787	-4.69399	-3.26311	-3.29702	-3.9536	-3.80541	-6.561	-3.63987	-3.79479	-6.40577	-4.69133	-3.01526	-6.34847	-4.84441	-3.99517	-4.85751	-4.28392	-3.80992	-3.32849	-3.59895	-4.74158	-3.66318	-5.69653	-5.08511	-5.72705	-3.27781	-4.77507	-4.38705	-2.59094	-3.94469	-4.60842	-3.25366	-3.01744	-4.68381	-3.66995	-3.9621	-2.49582	-2.24239	-3.99958	-4.51238	-5.01106	-4.25252	-5.92839	-3.61716	-4.25468
PC 36:4 (16:1(7Z)/20:3(5Z.8Z.11Z))	0.755835	0.00558863	0.409492	-1.63429	0.527422	0.558616	-0.343664	0.108489	-0.376131	-0.790245	-0.362518	0.167735	-0.454402	-0.566714	0.0341442	-0.274537	-0.348089	-0.751821	0.882343	-0.53884	0.370121	0.375075	-1.06059	0.262987	0.82502	0.409134	1.04226	0.992933	0.055861	0.33526	-0.547803	1.00098	2.3649	3.10856	-0.44802	2.03953	-0.00300013	1.93442	-0.265955	3.03377	-0.151106	-0.289864	0.164457	-0.808968	0.0165622	0.479999	-0.303407	1.84841	-0.359867
PC 36:4 (18:2(2E.4E)/18:2(2E.4E))	0.910329	2.04598	0.882565	0.544344	0.686461	0.68219	1.12593	0.151781	-0.214709	-0.110907	-0.144529	0.858309	-0.215865	-0.472495	0.376806	0.0881182	0	-0.261766	0.966925	-0.486933	0.185556	1.65426	2.2103	0.687676	0.833141	0.672957	1.18963	1.11328	0.201659	0.493282	-0.0202077	1.22205	2.5422	3.29677	-0.437767	2.18551	0.315735	1.99352	1.57356	3.06995	5.38662	-0.208736	0.423034	-0.627402	0	1.11273	-0.164472	2.01646	-0.274921
PC 36:4 (24:4(5Z.8Z.11Z.14Z)/12:0)	-3.30575	-2.95038	-5.39868	-4.30191	-4.68561	-5.55626	-3.43122	-2.79461	-4.01928	-3.8636	-6.55992	-3.60303	-3.91567	-6.21368	-4.68683	-3.25992	-6.51743	-5.62244	-4.6403	-4.86671	-4.19221	-3.68125	-2.51402	-3.3747	-4.56249	-3.5108	-5.45584	-5.08644	-6.43827	-3.41097	-4.67715	-4.23993	-2.14084	-4.81813	-4.41188	-3.19281	-2.8515	-4.49688	-3.55976	-3.92478	-2.06648	-1.94633	-4.12558	-4.49059	-4.73269	-4.21256	-5.7652	-3.45388	-4.11992
PC 36:5 (16:0/20:5(5Z.8Z.11Z.14Z.17Z))	-0.258563	0.208937	-2.29683	-1.14396	-2.55723	-2.16857	-1.95351	-1.39138	-1.32619	-1.11973	-1.25069	-0.882867	-1.35853	-2.04975	-2.2327	-1.03393	-1.83799	-2.05487	-1.02531	-1.56726	-0.526665	-0.815587	-1.07873	-0.488948	-1.37198	-0.439789	-3.09004	-2.66534	-2.75082	-0.747236	-1.86379	-2.30366	-0.240075	-0.38779	-1.12195	0.0271548	-0.813269	-1.34236	-1.09383	-0.607486	0.531743	-1.0812	-2.35315	-2.39881	-2.33305	-1.4925	-2.77528	0.152969	-1.12777
PC 36:5 (18:2(2E.4E)/18:3(6Z.9Z.12Z))	-1.4474	-0.699661	-2.57128	-1.76192	-2.3305	-3.21423	-2.05758	-1.15197	-1.05006	-1.49433	-1.90101	-1.19338	-2.29204	-3.27771	-3.00802	-1.30143	-2.9788	-3.98086	-3.29613	-3.18705	-2.229	-0.651841	-0.595477	-0.676586	-2.47509	-1.60611	-4.13402	-3.7445	-4.15235	-1.39776	-1.97611	-2.83619	0.0460723	-0.584726	-2.41957	-0.209043	-1.16782	-1.79154	-2.10236	-2.99788	0.477085	-0.436949	-3.23457	-4.51325	-3.66311	-2.96649	-4.57002	-2.31479	-2.27955
PC 36:5 (22:5(4Z.7Z.10Z.13Z.16Z)/14:0)	-0.559929	-0.223419	-2.05589	-1.34808	-3.18953	-2.01054	-1.72063	-0.939478	-1.86205	-2.17726	-1.4424	-0.710037	-1.62756	-2.47971	-1.76964	-0.595085	-1.79897	-3.05424	-1.43932	-2.00006	-0.272954	-1.13635	-0.747036	-0.239576	-1.8545	-0.910985	-2.29169	-1.35911	-2.46794	-0.613434	-1.29317	-2.08071	0.463175	-0.312791	-1.60901	0.327029	-1.61664	-1.63281	-1.18142	-0.283242	0.509575	0.453201	-1.74124	-2.48047	-1.53317	-2.0556	-1.58983	0	-1.20027
PC 37:1 (16:1(7Z)/21:0)	0.0174668	1.25127	-4.4071	-0.590676	-1.11804	-5.02566	-0.269301	0.862526	-0.362136	-0.43801	-1.29856	0.573318	-1.37563	-2.38246	-2.12627	0.686894	-2.37223	-3.95412	-0.438792	-4.45407	-0.403609	1.2478	-0.631359	0.214906	-0.48013	-0.427871	-4.53373	-3.8027	-2.10571	0.644828	-1.26616	-0.717937	2.7701	-0.172746	-3.19927	1.64593	0.259056	1.05378	-0.00554119	0.0238428	-0.362449	-1.40539	-0.638547	-0.94882	-2.41394	-1.24734	-5.20612	-3.0483	-1.67284
PC 37:1 (17:0/20:1(13E))	-3.1707	-1.95915	-3.39285	-2.12382	-2.34238	-2.67708	-2.7112	-2.43437	-1.92626	-1.22705	-0.114286	-1.65455	-2.99058	-2.87965	-1.15357	-1.16097	-0.00898617	-4.04706	-1.52135	-3.06353	-1.92169	-2.8144	-1.93931	-2.06711	-2.21445	-2.56115	-3.12178	-0.793245	-3.50978	-1.86589	-1.30139	-2.67451	-1.30571	-1.70356	-4.50451	-1.38812	-1.85018	-1.27498	-1.54412	-0.808583	-1.5465	-0.278204	-0.960457	-2.09051	-1.5076	-1.36018	-2.21241	-1.08735	-2.20789
PC 37:1 (18:1(11E)/19:0)	0	1.25865	-5.00555	-0.596256	-1.10566	-5.03771	-0.331947	0.863123	-0.352321	-1.80231	-1.26203	-0.0253349	-1.39039	-3.1319	-2.12352	-0.285789	-2.39085	-4.02804	-0.466245	-4.44203	-0.480212	1.24685	-0.628186	0.2037	-0.412964	-0.458557	-4.53066	-3.82737	-2.14883	0.630646	-1.28075	-0.729042	2.75954	-0.184708	-3.17111	1.63475	0.266412	1.0312	-0.0215074	-0.00212461	-0.352358	-1.29011	-0.657289	-0.940113	-2.40009	-1.32064	-5.26934	-2.92884	-1.67326
PC 37:1 (26:1(5Z)/11:0)	-0.0233249	0.880245	-3.0588	-0.553135	-1.17252	-3.84499	-0.147468	0.120171	-0.596633	-2.95783	-2.02078	0.570595	-0.911335	-3.5325	-1.16446	0.0254709	-2.52484	-2.53767	-0.0872754	-4.07316	-0.486936	1.3901	-0.452244	0.426853	-0.38623	-0.413346	-8.55586	-3.1072	-1.75614	0.906063	-1.9627	-0.244959	2.64883	0.0460425	-3.93898	1.80191	0.104824	1.33203	0.306385	0.138516	0.0599179	-4.35827	-1.03155	-0.853696	-4.26584	0.067734	-4.28189	-5.33207	-1.05568
PC 37:6 (15:1(9Z)/22:5(4Z.7Z.10Z.13Z.16Z))	3.48622	1.64912	0.725155	0.0766228	1.87757	1.2973	1.61232	2.20624	1.92689	2.08901	0.301809	2.45148	1.87714	1.94015	2.49122	3.63915	0.976977	-2.56595	1.66247	1.25751	2.41544	1.25062	2.98394	3.19492	1.33095	1.50285	1.81476	1.62877	1.56812	3.07691	0.359742	2.86349	3.47217	2.01962	1.24123	2.27247	2.43603	2.98568	2.55106	2.79167	3.43495	0.292436	2.40846	2.3333	2.11459	3.81313	1.24918	1.24826	1.9453
PC 37:7 (15:1(9Z)/22:6(4Z.7Z.10Z.13Z.16Z.19Z))	2.02348	1.94236	0.983745	-0.0341901	2.21912	1.63545	1.599	2.72123	1.56605	2.6703	-0.000601808	2.02843	2.22637	1.63077	1.73649	2.83417	0.889071	-3.56966	2.17449	1.87545	2.2795	2.728	1.96559	2.46881	2.22238	3.38319	1.49757	2.82406	1.69793	2.34101	1.18912	2.1386	2.89844	1.83992	2.07916	2.53128	2.36011	1.35573	1.47886	2.02364	2.72102	-1.45703	0.920276	0.948931	1.23045	1.85554	1.26889	2.63564	1.4198
PC 38:1 (12:0/26:1(5Z))	-1.07629	-0.67113	-2.28753	-1.82699	-1.55477	-2.33613	-0.921714	-0.949584	-1.28051	-1.65015	-0.322714	-0.875452	-1.93492	-2.7832	-0.767009	-0.572526	0.0775027	-2.82462	0.39436	-2.7843	-1.66241	-1.50816	-0.504948	-0.81646	-1.08782	0.168675	-1.93566	0.122413	-2.44873	-0.475289	-0.758559	-1.01862	0.175989	-0.908433	-3.14523	0.329732	-0.819117	-0.103382	-0.487887	0.5327	0.934986	-0.646333	-0.0812822	-1.60933	-0.135832	-0.545942	-1.98699	-0.384542	-2.41967
PC 38:1 (14:1(9Z)/24:0)	-2.38357	-3.54983	-3.60374	-3.8068	-3.04111	-3.31089	-2.62379	-2.81002	-2.80098	-2.95351	-1.41347	-2.49043	-3.14466	-4.1917	-1.93685	-2.32191	-1.41935	-3.90989	-0.626486	-4.5366	-2.56873	-3.13204	-2.21048	-2.79438	-2.95589	-1.2596	-3.38817	-1.10546	-4.03521	-1.81507	-2.8567	-2.19243	-1.69579	-2.88993	-4.57414	-1.17925	-2.51625	-1.40965	-2.1966	-0.957431	-0.68077	-0.6377	-1.44437	-3.11869	-1.27355	-1.8067	-3.3787	-0.579934	-4.06051
PC 38:1 (15:1(9Z)/23:0)	3.13877	3.79584	0.00363	1.88709	1.64417	-0.893798	3.60642	3.02296	2.6328	1.27452	-0.287889	3.28326	1.59884	0.0723699	1.91582	3.50726	0.0987908	-6.39575	2.79188	0.57653	1.78976	4.64647	3.12086	4.07167	2.66994	2.92324	-0.694594	0.697266	0.911768	3.72362	-0.085013	3.17233	4.33358	3.92085	0.967366	4.50649	3.45265	3.56863	3.0135	3.72834	3.23837	-2.38275	3.09174	2.03499	0.0478193	2.68113	0.066198	0.170331	1.39407
PC 38:1 (18:0/20:1(11E))	2.9916	3.96502	-0.301999	1.63196	1.11682	-0.633084	3.36884	2.97664	2.25272	0.871207	-0.789603	2.99937	1.07862	-0.293959	2.80555	3.02931	0.197031	-3.37456	3.00637	0.268399	1.95506	4.3335	2.71685	3.60858	2.63088	2.79729	-0.431419	1.25578	0.82711	3.56451	0.436197	3.08636	3.95167	3.75807	0.820704	4.60202	3.15173	3.67134	2.65797	4.11634	3.30871	-2.31508	3.68382	1.771	1.26949	3.49784	0.391782	-0.616523	1.24062
PC 38:1 (18:0/20:1(11Z))	2.89786	3.64979	0.0270707	1.89853	1.24221	-0.621834	3.18183	3.06496	2.54852	1.50237	-1.27064	3.22873	1.57585	-0.243479	1.57219	3.47636	0.0271337	-5.58613	1.79118	0.275504	1.49857	4.34378	2.99951	3.98637	2.08438	2.53279	-0.880792	-0.262452	0.288627	3.12874	-3.21774	2.54778	4.25438	3.57179	0.677884	3.94893	3.44582	3.42831	3.22618	2.65017	2.6958	-2.86046	2.14912	1.55881	-0.819578	2.7958	-1.29738	-0.0460769	1.37007
PC 38:1 (18:1(11E)/20:0)	3.13633	3.7551	-0.107952	1.7771	1.57196	-1.01343	3.5999	2.93704	2.60664	1.12971	-0.670978	3.23789	1.39585	-0.185756	2.71272	3.38065	0.253686	-3.23356	3.05947	0.648739	2.09352	4.57872	2.99239	3.94768	2.67361	2.89397	-0.323084	1.19601	0.942385	3.76959	0.1045	3.18063	4.37511	3.92042	1.02114	4.58532	3.37209	3.66018	2.90443	3.96615	3.36555	-2.01525	3.35728	2.0858	0.860673	2.80739	0.278731	0.343331	1.28366
PC 38:1 (21:0/17:1(9Z))	3.12549	3.73314	-0.0268451	1.75345	1.48124	-0.59366	3.5464	3.20428	2.43717	1.06378	0.25553	3.1632	1.29384	0.108592	2.82332	3.37956	0.780137	-3.004	3.13911	0.565414	1.94127	4.51922	2.91029	3.82114	2.55261	2.87709	-0.387097	1.23564	0.891031	3.77325	0.422762	3.21907	4.28495	3.91417	0.969069	4.60352	3.33718	3.73882	3.4397	4.06333	3.38301	-3.27926	3.43777	2.10433	0.725596	3.111	0.368554	0.10693	1.34635
PC 38:1 (22:1(13Z)/16:0)	-1.55241	-1.11079	-2.50671	-2.10309	-2.3677	-3.53975	-1.56365	-1.73416	-1.334	-1.80496	-0.465397	-1.43169	-2.3058	-2.76145	-0.915402	-0.915644	0.273048	-3.55077	0.144483	-2.9381	-1.76849	-2.07247	-0.910315	-1.59693	-1.28041	-0.248041	-2.47538	-0.227839	-2.89691	-0.740694	-1.14715	-1.28866	-0.392971	-1.47089	-2.94509	-0.0513342	-1.77418	-0.384573	-0.846597	-0.0759302	0.300622	-0.708193	-0.404033	-2.22691	-0.503497	-0.830117	-1.89736	-0.249317	-3.14918
PC 38:2 (14:1(9Z)/24:1(15Z))	-1.28213	-0.626919	-2.29578	-1.97422	-1.43086	-1.53141	-1.34443	-1.04884	-0.570204	-0.820977	-0.469905	-0.692928	-0.621409	-1.81864	-0.124207	-0.0381552	0.976776	-3.58361	-0.160135	-2.01992	-1.11452	-2.14931	-0.511041	-0.58097	-0.0562506	0.331021	-1.58533	-0.468529	-2.25944	0	-0.525893	-0.821639	0.427213	-1.21708	-1.28119	-0.483631	-0.710661	0.113718	-1.04978	-1.00885	-0.491895	-1.77335	0.173233	-1.64893	-0.26602	-0.0166445	-1.77908	-0.629956	-1.34198
PC 38:2 (16:0/22:2(13Z.16Z))	4.0492	3.85129	1.24625	2.09693	2.24822	0.71477	3.59932	4.40364	4.13366	2.64378	1.08627	4.42083	2.79985	0.662119	3.92713	3.82392	1.74364	-2.41965	2.90886	2.07181	3.16948	4.03687	3.46839	4.14435	3.57591	3.7894	0.799859	2.11822	1.82052	4.15262	1.64128	3.86676	4.86153	3.91666	2.02442	5.15334	3.60259	3.61432	3.90497	4.0381	5.10914	0.878563	3.17603	3.06053	2.21187	4.14345	0.96555	0.789396	2.95277
PC 38:2 (18:0/20:2(11Z.14Z))	3.85854	3.77391	1.43942	2.21583	2.23306	0.71227	3.5165	4.16013	4.13229	2.82438	1.56879	4.23779	3.1076	0.665556	2.69401	4.13748	1.86546	-3.27837	2.41007	1.57605	3.21162	4.08118	3.52842	4.14296	3.60732	3.63132	0.45114	1.63044	1.41123	3.83664	1.56351	3.53249	4.90801	3.7743	2.37789	4.86537	3.64185	3.26564	4.06657	3.21543	4.79482	0.417471	2.62212	3.41593	1.35076	3.41556	0.647577	0.948545	3.08824
PC 38:2 (18:1(11E)/20:1(11Z))	4.04284	3.83855	1.01671	2.07508	2.21287	1.18225	3.59192	4.35926	4.11751	2.78783	1.05895	4.48444	2.71866	0.673701	3.95895	3.79498	1.97258	-2.51246	2.96585	2.07489	3.14547	4.00568	3.46222	4.12962	3.57619	3.78542	1.01715	2.55303	1.82965	4.18151	1.68048	3.88171	4.83778	3.91652	2.06463	5.17357	3.59232	3.62563	3.90269	4.10573	5.12211	1.12303	3.24161	3.07431	2.25563	4.16358	1.00852	0.849535	2.92471
PC 38:2 (18:2(2E.4E)/20:0)	3.9732	3.58094	-3.94343	-0.183414	-1.72187	-2.24657	3.33986	4.02002	3.39788	2.25662	0.769878	3.6941	2.93317	0.0277524	4.0149	3.64268	1.9047	-2.39432	3.09576	1.92341	2.64448	3.72931	3.15125	3.69653	3.53094	3.67142	1.1517	2.72534	1.98243	3.94986	1.33335	3.78625	4.50291	3.63357	1.83995	5.00135	3.3513	3.68117	3.32842	4.35455	5.04781	0.137728	3.46721	2.91726	2.54995	4.5049	1.86482	1.30986	2.67581
PC 38:2 (20:2(11Z.14Z)/18:0)	3.30595	2.7337	-0.0295221	1.07979	1.15234	-0.284397	2.50438	2.81431	3.23657	1.7019	0.00491509	3.40672	2.34369	-0.252962	3.57355	2.73426	1.16587	-1.81863	2.71627	0.877739	2.05947	2.8783	2.31333	2.91765	2.67405	3.01729	0.496297	1.92198	1.49444	3.25122	0.666842	3.19464	3.50966	2.75136	1.67485	4.20949	2.41538	3.07746	3.32459	4.02553	4.38655	1.59759	2.95615	2.68724	2.38766	4.21672	1.06688	-0.356574	1.8801
PC 38:2 (24:1(15Z)/14:1(9Z))	3.82885	3.74529	1.43568	2.21867	2.22163	0.827594	3.50002	4.16679	4.10523	2.83312	1.332	4.47055	3.09926	0.641562	2.62266	3.92069	1.81711	-5.07418	2.36883	1.4112	3.18802	4.06576	3.50665	4.12058	3.5704	3.58725	0.448182	1.55642	1.34163	3.80642	1.55616	3.44588	4.90143	3.74824	2.36451	4.83158	3.64107	3.21097	4.04591	3.12247	4.74547	-4.31033	2.56426	3.39765	1.26971	3.32429	0.504755	1.0208	3.0793
PC 38:3 (18:0/20:3(5Z.8Z.11Z))	2.61773	3.06132	0.0395882	1.3894	-0.286297	1.09284	2.67957	3.17556	2.4798	2.21446	2.38803	2.15998	2.8622	0.0598667	2.43228	2.98285	1.0293	-2.12914	3.05049	1.52606	1.91093	2.81631	2.78005	2.85241	3.67148	2.81124	-0.0326126	2.28483	1.27125	2.43203	1.55288	2.25425	3.10337	2.45855	1.93933	3.21603	3.42841	2.00132	2.24019	2.58092	5.64144	-0.0477113	1.00537	1.37884	2.44837	3.013	1.05418	2.74212	1.64332
PC 38:3 (18:2(2E.4E)/20:1(11E))	-0.731019	-0.626929	-1.92943	-1.4071	-2.06727	-2.24326	0.386801	-0.988288	-1.44628	-1.06359	-0.274827	-1.35037	-0.961416	-2.39718	0.0460512	0.510247	-0.219727	-4.08002	0.669029	-1.52509	-1.29549	0.87804	-1.93536	-0.33184	0.14062	0.551432	-2.66358	0.025341	-1.26977	0.438446	-0.842451	0.605028	1.08919	0.648851	-1.09403	2.14069	-0.576052	0.643087	0.233736	1.94338	2.38671	-0.810172	-1.45015	-0.363053	1.05107	2.08571	-0.883749	-0.153074	-1.47017
PC 38:4 (16:0/22:4(7Z.10Z.13Z.16Z))	-0.55424	-0.0677277	-0.738667	-2.12284	-0.309078	-1.12901	-1.27811	0.368222	-0.247086	0.255521	-1.2408	0.0597892	0.403846	-0.803881	-0.844383	-0.138044	-0.798223	-1.14451	-0.970124	-0.272338	-0.138313	-0.424353	-0.223589	0.142904	1.23735	0.0803979	-2.21497	-1.13019	-0.643926	-0.155896	-0.148055	-0.460409	0.708989	-1.11967	-0.394364	0.471316	0.23704	-0.877552	-0.858002	-1.83264	-0.547178	-1.67977	-2.50433	-1.47253	-1.92295	-1.0913	-1.30452	1.96339	-0.373601
PC 38:4 (18:0/20:4(5E.8E.11E.14E))	-0.0334407	-0.0151022	-1.53447	-2.01164	-0.68361	-1.01185	-0.839617	0.108751	-0.0803605	0.0853044	-1.87813	0.10375	0.217604	-0.573171	-0.463182	-0.19254	-0.427994	-1.56727	-0.485636	-0.0233155	-0.072237	-0.267912	-0.29963	0.35619	1.06548	0.251276	-0.622201	-0.181919	-0.353389	0.47127	0.0437088	0.0906866	0.672324	-1.12687	-0.0105692	0.697069	1.07577	-0.300127	0.63992	-1.30134	-0.195868	-1.00949	-1.77071	-1.00233	-0.703375	-0.102854	0.112593	2.37827	-0.759369
PC 38:4 (18:1(11E)/20:3(8Z.11Z.14Z))	-2.54871	-3.01867	-3.51724	-3.10902	-3.51609	-3.87238	-3.08934	-2.83413	-2.62419	-3.02533	-4.77621	-2.67214	-2.53037	-3.84808	-3.00339	-2.42613	-3.22024	-3.88114	-3.26489	-4.51541	-2.62609	-2.57019	-3.13125	-2.31522	-2.17229	-1.75277	-3.63077	-3.78589	-3.59217	-2.85769	-3.1344	-3.28123	-2.49436	-3.94945	-2.981	-2.42281	-2.4334	-3.51316	-3.45472	-3.60344	-2.65973	-1.83093	-3.85037	-3.78214	-3.00444	-2.66682	-5.36669	-0.217926	-3.50143
PC 38:4 (18:1(11Z)/20:3(5Z.8Z.11Z))	-3.72035	-2.6481	-3.93665	-2.99078	-3.46914	-4.91587	-3.99559	-2.74706	-2.73907	-4.03893	-3.94154	-2.98128	-3.10708	-5.56582	-3.82183	-2.65762	-4.3984	-2.92394	-5.63125	-3.9355	-3.94242	-2.90803	-3.68402	-2.61448	-2.80068	-2.77826	-3.73062	-6.66325	-3.73544	-3.57538	-3.40161	-3.79309	-2.60579	-4.1403	-4.08284	-3.25692	-3.08324	-3.89133	-3.41281	-4.6973	-3.64325	-1.47558	-4.24392	-4.26985	-4.48323	-5.81018	-4.40612	-1.0637	-3.12427
PC 38:5 (18:0/20:5(5Z.8Z.11Z.14Z.17Z))	1.29052	1.8687	-0.121706	0.964607	-0.850978	0.184475	2.44423	1.79784	1.64676	0.578724	-0.582453	1.67251	0.247217	-1.27226	0.800929	1.58938	-1.3698	-3.31693	1.48066	-0.425131	0.423469	2.32224	2.96143	1.93383	0.821081	1.97624	-0.62443	-0.00130828	0.0887829	1.22655	-2.3683	1.73388	3.15422	3.32914	-0.459649	3.41445	1.74321	1.32319	0.85397	2.6842	5.63277	-3.71028	0.336777	0.515495	0.203748	1.52375	-1.41147	-0.960355	0.64786
PC 38:5 (18:1(11E)/20:4(5E.8E.11E.14E))	-0.0196507	-0.202135	-2.0949	-1.87594	-1.3826	-1.93528	-1.11127	0.0163111	-0.354161	-0.845918	-2.8875	-0.261495	-0.659739	-1.64243	-0.361914	-0.105898	-2.50856	-2.90628	-0.308851	-0.719787	-1.6493	-0.796887	-0.958156	-0.444589	0.562079	0.0104252	-0.626831	-1.24747	0.0789382	-0.158243	-1.60659	-0.748338	0.3662	-1.04878	-0.405607	0.74311	-0.35589	-0.757008	0.843281	-0.483523	-0.187739	-1.52425	0.312865	-1.633	0.143921	1.49099	-0.233979	0.236219	0.646799
PC 38:5 (18:2(2E.4E)/20:3(5Z.8Z.11Z))	0.748852	2.83934	-0.1424	0.994128	-0.814646	-0.262522	2.38253	1.79953	1.54844	0.439911	-0.651316	0.9555	0.520046	-1.69581	-0.420476	1.69972	-2.10306	-3.02395	0.355104	0	0.284471	2.44364	2.98629	1.92057	0.739592	1.60818	-1.43924	-1.00067	-0.364125	-0.310718	-2.00111	1.37057	3.04198	3.16841	-0.179559	3.0398	1.67601	0.909554	0.765774	1.82035	4.95577	-0.402667	0.0752266	0.0136638	-1.3228	0.440016	-2.12239	0.587596	0.675167
PC 38:5 (22:5(4Z.7Z.10Z.13Z.16Z)/16:0)	0.693094	-0.187074	-0.360597	-1.809	-1.55627	-0.349794	2.18542	1.74154	1.37091	0.367721	-0.578602	1.57347	0.359382	-1.84403	0.126018	1.73459	-2.10139	-2.87197	0.00994753	-0.0878382	0.22901	2.31765	2.90739	1.86286	0.81077	1.43737	-1.41446	-1.40336	-0.644752	0.48998	-1.67946	1.23144	3.00795	3.03122	-0.31607	2.80756	1.67214	0.686721	0.515763	1.464	4.70357	-0.60533	-0.286068	-0.278871	-1.1369	0.0537762	-2.22218	0.957617	0.509588
PC 38:6 (16:0/22:6(4Z.7Z.10Z.13Z.16Z.19Z))	-2.35826	-0.376415	-0.541707	-2.17226	-0.728001	-0.204718	-1.93542	-0.01111	-0.134375	0.118091	-0.647764	-0.544611	-0.34176	-1.74481	-0.597167	-1.48061	-1.16109	-4.33928	-0.267515	-0.21053	-0.33375	-1.53571	-1.95721	-1.57986	0.546473	-0.425745	-0.50662	0.10881	-0.568485	-1.35674	-1.40717	-1.98246	-1.21056	-3.09527	0.0424281	-0.619632	-1.19478	-3.31202	-1.94703	-1.90368	-0.34392	-0.890613	-3.82406	-2.25371	-2.66437	-1.65709	-2.45163	-0.381497	-0.575243
PC 38:6 (18:1(11Z)/20:5(5Z.8Z.11Z.14Z.17Z))	-1.73132	-0.55834	-0.625629	-2.23395	-0.762402	-0.603567	-2.02694	-0.260413	-0.8636	-0.115255	-0.770652	-0.899651	-0.754023	-2.01144	-0.460567	-2.38522	-1.94097	-3.27289	-1.14727	-0.426965	-0.380193	-1.71247	-1.80334	-1.61687	0.701101	-0.306295	-1.04534	0.420494	-1.21309	-1.52772	-1.34037	-2.85602	-0.15453	-3.1528	-0.0496202	-0.852768	-0.695352	-2.40742	-2.73489	-1.64082	-0.16721	-1.45978	-2.66124	-1.84719	-0.766298	-1.8047	-1.54786	0.0797593	-0.774357
PC 38:7 (16:1(7Z)/22:6(4Z.7Z.10Z.13Z.16Z.19Z))	-3.51269	-3.5332	-6.57969	-4.51553	-4.49132	-5.87493	-4.18408	-3.73118	-4.57703	-4.47171	-3.68379	-4.62333	-4.79811	-5.23995	-5.35819	-4.0523	-3.53941	-5.75119	-4.29995	-5.78008	-4.48711	-2.48962	-3.4229	-2.86901	-4.90494	-4.03255	-6.45185	-5.01296	-6.2231	-4.08885	-4.66077	-3.18385	-1.85312	-2.8045	-5.60973	-4.24398	-4.95264	-3.98884	-4.40032	-3.35832	-0.787161	-1.8383	-5.11761	-5.59621	-5.24343	-5.09499	-5.93566	-4.974	-4.78206
PC 38:8 (18:4(6Z.9Z.12Z.15Z)/20:4(5E.8E.11E.14E))	-3.59712	-1.83948	-5.08679	-3.98961	-3.30802	-5.57781	-2.92614	-4.16388	-3.00376	-4.2451	-0.689466	-2.62017	-5.48501	-4.86326	-4.08668	-3.27137	-0.585484	-5.17245	-2.94135	-5.34327	-2.36409	-2.38407	-1.034	-2.69202	-6.21458	-3.53236	-5.24493	-1.52579	-6.30446	-4.50339	-1.26517	-1.37261	-2.18463	-2.37414	-3.6386	-1.42925	-2.92651	-3.15537	-2.64824	-2.8482	0.290761	-0.0739993	-2.89329	-4.91457	-1.94981	-2.6952	-5.58243	-2.9994	-4.04651
PC 39:1 (18:1(11E)/21:0)	-2.57379	-0.888972	-4.19066	1.81539	-2.9698	-3.99077	0.683893	-1.93142	-2.68433	-2.6603	-0.877036	-1.75935	-3.14855	-4.61625	-2.09423	-1.82975	-0.0908244	-2.6386	-0.390146	-4.7635	-1.06855	0.0154001	-1.376	-2.34904	-2.64809	-0.859354	-3.42864	-2.50324	-4.27776	-3.51603	-1.86544	-1.60081	-1.28916	-0.655412	-4.54343	-0.454092	-2.18834	-1.17883	-2.53623	-2.41904	-1.17883	-0.85202	-2.20541	-3.49412	-3.31873	-3.29429	-3.71695	-2.93831	-3.68621
PC 39:2 (17:0/22:2(13Z.16Z))	-0.650426	0.4338	0.787681	0.0442125	0.229126	0.176649	-1.61815	1.21249	0.156419	0.73315	0.391714	-0.109999	1.16013	1.42237	-2.16695	1.16355	-0.589359	5.37274	-5.71708	0.271712	-0.113676	-1.52937	-0.163178	0.696431	0.0546132	-1.00442	-0.58722	-1.55453	0.0945182	-0.486436	-0.229916	-2.14362	-1.58514	-1.25079	-0.605314	-1.67135	0.437917	-1.01935	-0.955375	-3.72705	-3.68635	-1.22621	-4.1708	-1.43146	-2.36803	-2.49864	-1.92174	0.794488	0.589516
PC 39:7 (17:1(9Z)/22:6(4Z.7Z.10Z.13Z.16Z.19Z))	2.08487	1.95756	-1.17461	-1.36793	0.626466	-0.367749	1.79021	2.18845	1.54111	1.54322	-0.774771	1.69246	1.41058	-0.0202536	2.01025	2.80069	-0.546144	-2.22417	1.90606	0.0338667	1.55439	3.55188	1.74804	2.61066	1.28944	2.64569	-0.334985	1.33086	0.561275	2.8907	-0.0553822	2.42752	2.71301	2.03432	0.351869	3.19077	2.49645	2.78842	2.23332	2.75186	2.05441	-1.99359	2.4805	1.54398	0.190977	2.80416	-1.01182	0.358059	1.54098
PC 39:7 (17:2(9Z.12Z)/22:5(7Z.10Z.13Z.16Z.19Z))	1.42806	1.4127	-1.10422	-1.70984	-0.0203431	-0.668161	1.5091	1.79786	1.34432	1.13534	-1.08879	1.4871	0.918927	-0.516367	1.90491	2.52926	-0.771738	-7.33054	2.08406	-0.613822	1.40743	3.23364	1.36765	2.17384	1.15028	2.42214	-1.4105	1.40898	0.458269	2.72413	-0.420007	2.50206	2.53942	1.67083	0.484088	2.98675	2.1296	2.69929	2.07087	2.9577	1.98607	-1.87461	2.67228	1.22918	0.936186	3.01347	-0.866384	-0.929623	0.819983
PC 40:0 (15:0/25:0)	-0.393445	-1.22131	-0.36079	-2.10733	-0.323462	0.125338	-1.93706	-0.812157	-1.44839	-0.868349	-0.66538	-1.17437	-0.378245	0.149032	-1.57172	-0.0712371	-0.747913	5.27787	-2.56221	0.269141	-0.88965	-2.14299	-1.08454	-0.67777	-0.212995	-0.102989	0.00189697	-0.269555	0.0137169	-0.387942	0.356382	-1.99647	-0.639896	-1.94532	-0.280585	-0.501826	-0.900052	-1.08683	-1.9299	-1.92088	-1.10559	3.14799	-3.40381	-2.07924	-1.21637	-1.3918	-1.14527	3.05951	-0.973277
PC 40:0 (17:0/23:0)	-0.516243	-1.29169	-0.472517	-2.14326	-0.426572	-0.0459899	-1.8155	-0.586613	-1.37429	-0.897894	-0.622867	-1.33497	-0.300766	0.323666	-1.66676	-0.29367	-0.924448	5.22004	-2.52984	0.207867	-1.06588	-2.13681	-1.00163	-0.76458	-0.342556	-0.141729	-0.197857	-0.380085	0.0101549	-0.643946	0.18066	-1.86258	-0.542449	-2.00352	-0.399755	-0.505471	-0.810061	-1.13453	-1.88528	-1.84403	-1.08546	2.64243	-3.14281	-2.16817	-1.62197	-1.69257	-1.2295	3.01561	-0.926594
PC 40:0 (18:0/22:0)	-1.75354	-1.40608	-0.661475	-2.33569	-1.16005	-0.611755	-1.9885	-0.867365	-1.80159	-0.90578	-0.930589	-1.42492	-0.834184	-0.476671	-2.59715	-0.236525	-1.62326	4.91058	-3.97722	-0.243643	-1.40314	-2.25015	-1.28756	-0.832007	-0.541839	-1.06266	-1.41405	-1.39629	-0.619156	-1.05928	-0.966339	-3.41595	-1.08083	-2.49727	-0.97698	-1.22844	-1.24997	-1.81778	-2.29287	-2.61177	-2.77856	0.129642	-4.70444	-2.51863	-3.19013	-2.68072	-3.29672	2.26726	-0.981273
PC 40:1 (24:1(15Z)/16:0)	-0.464153	-1.01797	-0.0398418	-1.75071	-0.257261	-0.0349609	-1.7169	-0.329207	-0.9258	-0.869567	-0.290432	-1.09722	-0.12968	0.204757	-1.52218	0.100457	-0.763165	4.45776	-3.47488	0.425316	-0.420043	-2.30767	-0.787005	-0.34663	0.217211	-0.313027	-0.0506804	-0.629972	0.206957	-0.680952	-0.0609447	-2.07201	-2.00667	-1.54977	-0.608792	-1.49591	-0.366581	-0.720758	-1.51359	-1.81758	-2.54888	-0.604339	-2.905	-1.6592	-1.68904	-1.13787	-0.878326	2.36335	-0.549316
PC 40:1 (25:0/15:1(9Z))	-1.56479	-1.412	-0.937111	-1.66724	-0.795632	-0.905355	-2.26044	-0.62317	-1.36232	-1.09643	-1.64362	-1.97289	-0.389765	0.124921	-2.81392	-0.715776	-2.092	4.23791	-5.46368	-0.591104	-1.10029	-2.61377	-1.60742	-0.634287	-0.6131	-1.51091	-1.39241	-1.80413	-1.37146	-1.78576	-1.60784	-3.53492	-2.57737	-2.03311	-1.60025	-2.5837	-0.827162	-1.91	-2.59373	-3.86621	-3.32656	-5.09988	-5.13587	-2.73649	-3.0353	-3.45711	-3.19712	1.45481	-0.523764
PC 40:2 (14:0/26:2(5E.9Z))	-0.165354	0.449311	-5.05724	-0.860454	-2.74187	-4.80294	0.232187	-1.08677	-1.08993	-2.26439	-0.593394	0.883038	-3.09848	-5.42621	-1.15954	-1.90146	-0.56015	-3.64869	-1.32282	-4.44306	-1.13484	1.52044	-1.01165	-0.676902	-2.39714	0.00807823	-4.03353	-3.23907	-4.26949	0.278199	-2.70846	-0.253674	0.691995	1.08063	-3.72857	1.7522	-0.821875	-0.530201	0.236297	1.40302	1.75798	-1.26248	-0.316756	-1.29411	-3.6295	-0.132483	-4.18194	-1.62407	-3.03136
PC 40:2 (16:1(7Z)/24:1(15Z))	-3.25826	-2.67773	-4.7804	-2.37758	-4.87157	-3.64661	-2.14576	-2.80347	-4.92387	-5.03069	-1.23646	-2.69241	-3.30483	-4.90783	-3.43879	-2.66275	-0.042259	-4.8985	-3.08106	-4.63334	-4.87025	-1.74977	-3.07643	-3.11201	-4.31886	-1.4001	-4.11562	-4.1291	-5.36609	-3.67737	-2.3822	-3.10355	-1.44078	-2.70655	-5.61735	-1.07663	-3.17069	-1.23482	-3.21676	-2.45489	-1.62518	-0.814732	-2.80604	-3.6832	-4.27649	-1.89541	-4.08984	-1.80874	-5.43468
PC 40:2 (17:2(9Z.12Z)/23:0)	-3.12323	0.428951	-5.17239	-0.993834	-2.72323	-4.00496	0.153619	-1.13822	-1.18919	-2.22942	-0.518637	-2.87433	-2.94846	-5.50699	-1.15853	-1.89687	-0.609961	-3.33128	-1.34824	-4.66299	-4.72438	1.48098	-1.06264	-0.729766	-2.40254	-0.0457669	-4.0088	-3.30784	-3.26269	-0.00187153	-2.79991	-0.295668	0.624375	1.12809	-3.52439	1.70837	-0.863998	-0.564322	0.210125	1.95401	1.7622	-1.03717	-0.346222	-1.31325	-3.46303	-0.129359	-4.21197	-2.22194	-2.96909
[truncated: 490 more rows]
[truncated: 69 more columns]

## Sheet: Clinical.Information
Run.ID	TN	Sample	Race	Metastasis	Neoadjuvant	Survival.Status	DF.Survival.Mo	Stage	Grade	Tumor.Type
56729	1	Cancer	White	0	0	1	102	II	3	IDC
73865	1	Cancer	White	0	0	0	70	II	3	IDC
111888	1	Benign	Black	Benign	0	0	76	III	3	NA
185441	1	Metastasis	White	1	0	1	0	III	3	IDC
[truncated: 114 more rows]
