# Supplementary material for: Unbiased Lipidomic Profiling of Triple-Negative Breast Cancer Tissues Reveals the Association of Sphingomyelin Levels with Patient Disease-Free Survival
Source: Metabolites. 2018 Jul 13;8(3):41. doi: 10.3390/metabo8030041 (PMC6161031; doi:10.3390/metabo8030041)
Supplement: Supplementary file 1 [file metabolites-08-00041-s001.zip › Supplementary/Supplementary.Data.2.xlsx]

## Sheet: Race.Lipid
Lipid	logFC	P.Value	adj.P.Val
TG 52:6 (16:1/18:2/18:3)	-1.14984	0.000584543	0.164926
PS 39:7 (17:1(9Z)/22:6(4Z.7Z.10Z.13Z.16Z.19Z))	1.14138	0.000592892	0.164926
TG 42:1 (12:0/12:0/18:1)	-2.24642	0.000916065	0.164926
TG 44:1 (12:0/16:1/16:0)	-1.92075	0.00096448	0.164926
PE 36:0 (17:0/19:0)	-0.945459	0.00246513	0.238791
TG 49:2 (16:0/16:1/17:1)	-0.901785	0.00261667	0.238791
lysoPC 15:1	1.14277	0.00274009	0.238791
lysoPC 21:0	1.12707	0.00449426	0.238791
TG 46:0 (14:0/16:0/16:0)	-0.968382	0.00478323	0.238791
PC 40:1 (25:0/15:1(9Z))	-1.07427	0.00594794	0.238791
Cer N-(docosanoyl)-sphing-4-enine (d18:1(4E)/22:0)	1.64484	0.00616391	0.238791
PE 40:1 (18:1(11E)/22:0)	1.33417	0.00632367	0.238791
TG 56:8 (18:2/18:3/20:3)	-0.857459	0.00663603	0.238791
CL 74:4 (22:0/16:1/18:2/18:1)	-1.08975	0.00686063	0.238791
TG 40:0 (12:0/12:0/16:0)	-1.74916	0.00713623	0.238791
TG 52:7 (16:1/18:3/18:3)	-1.31639	0.00736741	0.238791
TG 56:5 (18:1/18:2/20:2)	-0.705663	0.00758649	0.238791
TG 54:7 (18:2/18:2/18:3)	-0.826221	0.00762374	0.238791
PS 36:2 (18:1(11E)/18:1(11E))	1.37339	0.00813577	0.238791
TG 56:5 (18:1/18:3/20:1)	-0.666758	0.0088847	0.238791
TG 54:8 (18:2/18:3/18:3)	-1.06484	0.00903722	0.238791
PE 40:5 (18:0/22:5(4Z.7Z.10Z.13Z.16Z))	1.22396	0.00974362	0.238791
PG 38:2 (18:0/20:2(11Z.14Z))	0.989533	0.00976753	0.238791
TG 58:1 (18:0/18:1/22:0)	0.717535	0.00992607	0.238791
TG 56:5 (16:0/18:1/22:4)	-0.662334	0.0100245	0.238791
lysoPC 17:1	1.03461	0.010303	0.238791
PG 38:3 (18:1(11E)/20:2(11Z.14Z))	1.12007	0.0104183	0.238791
TG 55:6 (17:1/18:2/20:3)	-0.544329	0.0105742	0.238791
PS 36:5 (16:0/20:5(5Z.8Z.11Z.14Z.17Z))	1.01086	0.0106348	0.238791
DG 32:1 (14:0/18:1/0:0)	-1.02844	0.0113567	0.238791
PS 40:5 (18:0/22:5(4Z.7Z.10Z.13Z.16Z))	-0.767994	0.0115896	0.238791
CL 74:4 (16:1/22:0/18:1/18:2)	-0.979786	0.0119646	0.238791
DG 34:3 (16:1/18:2/0:0)	-0.892939	0.0124875	0.238791
DG 30:1 (14:1/16:0/0:0)	-1.27959	0.0127125	0.238791
DG 34:3 (16:0/18:3/0:0)	-0.889457	0.0130312	0.238791
TG 56:4 (18:1/18:2/20:1)	-0.645996	0.0131298	0.238791
DG 30:1 (14:0/16:1/0:0)	-1.26508	0.0137378	0.238791
PS 36:3 (16:0/20:3(5Z.8Z.11Z))	-0.82503	0.0142419	0.238791
TG 56:8 (16:0/18:2/22:6)	-0.566081	0.0143768	0.238791
CE 18:2	1.08403	0.0150811	0.238791
CL 78:11 (16:0/22:6/22:5/18:0)	-0.754987	0.015221	0.238791
TG 42:0 (12:0/14:0/16:0)	-0.894306	0.0153513	0.238791
PS 44:3 (20:3(5Z.8Z.11Z)/24:0)	0.782507	0.0155098	0.238791
CL 68:2 (16:0/18:1/18:1/16:0)	0.844397	0.0156558	0.238791
PC 39:2 (17:0/22:2(13Z.16Z))	-1.31048	0.0157099	0.238791
TG 52:5 (16:0/16:1/20:4)	-0.644227	0.0173749	0.254877
PC 40:5 (20:2(5Z.8Z)/20:3(5Z.8Z.11Z))	0.934291	0.0178026	0.254877
PE 36:2 (18:0/18:2(2E.4E))	-0.688801	0.018469	0.254877
lysoPC 15:0	1.00588	0.0189753	0.254877
CL 70:6 (18:2/18:1/18:3/16:0)	-0.804975	0.0191246	0.254877
CL 74:2 (18:0/18:1/18:0/20:1)	-0.667706	0.0192179	0.254877
PC 36:0 (15:0/21:0)	-1.0954	0.0193766	0.254877
TG 53:3 (17:0/18:1/18:2)	-0.703066	0.0199894	0.255639
PE 42:2 (18:1(11E)/24:1(15Z))	0.987629	0.020956	0.255639
TG 52:5 (16:0/18:2/18:3)	-0.621643	0.0217109	0.255639
PC 32:2 (14:0/18:2(2E.4E))	-0.791066	0.0221762	0.255639
PE 37:6 (15:0/22:6(4Z.7Z.10Z.13Z.16Z.19Z))	0.911531	0.0225	0.255639
PE 34:3 (16:0/18:3(6Z.9Z.12Z))	-0.79684	0.0226686	0.255639
CL 70:6 (18:2/16:1/20:3/16:0)	-0.762784	0.0227395	0.255639
PE 35:3 (17:0/18:3(6Z.9Z.12Z))	0.976531	0.0231417	0.255639
PE 46:4 (20:4(5E.8E.11E.14E)/26:0)	0.898256	0.0232596	0.255639
PS 33:0 (16:0/17:0)	-1.0856	0.0233813	0.255639
DG 32:2 (14:0/18:2/0:0)	-0.957905	0.0236483	0.255639
PC 38:1 (14:1(9Z)/24:0)	0.761048	0.0239195	0.255639
PC 41:2 (18:2(2E.4E)/23:0)	0.858908	0.0258376	0.259759
PS 34:1 (16:1(7Z)/18:0)	-0.556098	0.0258576	0.259759
CL 74:9 (18:2/20:3/18:3/18:1)	0.743037	0.0260748	0.259759
TG 44:2 (12:0/16:1/16:1)	-1.22722	0.026337	0.259759
PC 46:5 (20:4(5E.8E.11E.14E)/26:1(5Z))	-1.24199	0.0263913	0.259759
TG 56:7 (16:0/18:2/22:5)	-0.516718	0.0265835	0.259759
TG 54:5 (18:1/18:2/18:2)	-0.986513	0.0274565	0.26451
TG 56:7 (16:0/18:1/22:6)	-0.509582	0.0281194	0.265816
CL 74:2 (18:1/18:0/20:1/18:0)	-0.621181	0.0283693	0.265816
TG 56:7 (18:2/18:2/20:3)	-0.511525	0.03038	0.28081
PE 36:1 (18:0/18:1(11E))	-0.605929	0.0310889	0.280885
TG 56:8 (16:0/20:4/20:4)	-0.525813	0.0312094	0.280885
PE 38:5 (18:2(2E.4E)/20:3(5Z.8Z.11Z))	-0.523261	0.0320157	0.28356
PS 46:5 (22:5(4Z.7Z.10Z.13Z.16Z)/24:0)	0.75339	0.0323358	0.28356
PC 42:3 (18:2(2E.4E)/24:1(15Z))	-0.865328	0.0347112	0.300537
PS 37:4 (17:0/20:4(5E.8E.11E.14E))	0.703274	0.0359591	0.304784
PC 38:1 (12:0/26:1(5Z))	0.579462	0.0360928	0.304784
PC 30:1 (17:1(9Z)/13:0)	0.615487	0.0387802	0.318749
CL 76:9 (18:0/20:4/18:1/20:4)	-0.637438	0.0396607	0.318749
DG 32:1 (16:1/16:0/0:0)	-0.865785	0.0398192	0.318749
PE 42:7 (20:1(11E)/22:6(4Z.7Z.10Z.13Z.16Z.19Z))	1.03272	0.0402681	0.318749
PS 40:8 (20:4(5E.8E.11E.14E)/20:4(5E.8E.11E.14E))	0.836888	0.0402863	0.318749
lysoPC 17:2	0.929354	0.0405426	0.318749
PC 40:1 (24:1(15Z)/16:0)	-0.582874	0.0414585	0.322245
DG 30:2 (12:0/18:2/0:0)	-1.11331	0.0428501	0.324382
PI 40:4 (18:0/22:4(7Z.10Z.13Z.16Z))	1.05634	0.0428944	0.324382
PS 38:3 (18:0/20:3(5Z.8Z.11Z))	-0.587556	0.0434782	0.324382
PS 34:1 (16:0/18:1(11E))	-0.48776	0.0439927	0.324382
DG 44:1 (18:1/26:0/0:0)	-1.07074	0.0441045	0.324382
TG 54:7 (16:0/16:1/22:6)	-0.678404	0.0452229	0.328148
TG 55:2 (18:1/18:1/19:0)	-0.74367	0.046022	0.328148
PC 28:2 (2:0/26:2(5E.9Z))	-0.704623	0.0463342	0.328148
TG 51:2 (16:0/17:0/18:2)	-1.2552	0.0465356	0.328148
PE 34:1 (16:0/18:1(11E))	-0.643236	0.048436	0.333291
DG 34:2 (16:0/18:2/0:0)	-0.801745	0.0485267	0.333291
TG 53:2 (17:0/18:0/18:2)	-0.716971	0.0488462	0.333291
PC 38:1 (22:1(13Z)/16:0)	0.580355	0.049214	0.333291
CL 76:10 (18:0/16:0/20:4/22:6)	0.905474	0.0498934	0.33458
TG 53:1 (17:0/18:0/18:1)	-0.84304	0.0509076	0.338066
PS 36:0 (17:0/19:0)	0.619253	0.0515991	0.339363
TG 56:3 (16:0/20:1/20:2)	-0.650864	0.0536486	0.348941
PC 36:3 (16:0/20:3(5Z.8Z.11Z))	0.513287	0.0540756	0.348941
PE 43:1 (18:1(11E)/25:0)	0.596778	0.0547593	0.35005
CL 78:12 (16:0/18:1/22:5/22:6)	-0.649009	0.0554335	0.351079
PC 29:0 (12:0/17:0)	-0.475923	0.0563056	0.35176
PS 38:2 (18:0/20:2(11Z.14Z))	-0.519313	0.0569081	0.35176
PS 40:5 (18:1(11E)/22:4(7Z.10Z.13Z.16Z))	-0.614302	0.0576901	0.35176
PC 35:1 (17:0/18:1(11E))	-0.477482	0.0580503	0.35176
CL 70:6 (16:0/18:1/18:2/18:3)	-0.606444	0.0582098	0.35176
Cer N-(eicosanoyl)-sphing-4-enine (d18:1(4E)/20:0)	-0.573502	0.0586266	0.35176
PC 44:3 (18:2(2E.4E)/26:1(5Z))	-0.784964	0.0621552	0.369688
PC 30:1 (6:0/24:1(15Z))	0.640392	0.0630841	0.371979
PE 38:3 (18:1(11E)/20:2(11Z.14Z))	-0.649929	0.064092	0.374692
PS 36:3 (18:0/18:3(6Z.9Z.12Z))	-0.557084	0.0658966	0.379108
TG 58:5 (18:2/18:2/22:1)	-0.515365	0.0662227	0.379108
Cer N-(tetracosanoyl)-sphing-4-enine (d18:1(4E)/24:0)	0.578186	0.0665713	0.379108
TG 56:8 (18:1/18:2/20:5)	-0.390871	0.0670645	0.379108
plasmenyl-PE 38:1 (20:0/18:1(11E))	0.553363	0.0689025	0.386306
DG 30:0 (14:0/16:0/0:0)	-0.838136	0.0706157	0.389019
CL 76:2 (20:1/16:0/20:1/20:0)	0.551068	0.0712015	0.389019
CL 78:4 (20:0/18:1/20:1/20:2)	-0.568351	0.0713328	0.389019
CL 78:4 (20:0/20:2/18:2/20:0)	-0.56685	0.0716614	0.389019
TG 56:3 (18:0/18:0/20:3)	-0.394567	0.0743009	0.400172
DG 33:2 (17:1/16:1/0:0)	-0.57673	0.0750414	0.401003
PC 38:2 (24:1(15Z)/14:1(9Z))	-0.669697	0.0768195	0.402282
TG 58:11 (18:2/18:3/22:6)	-0.560525	0.0770724	0.402282
CL 76:9 (18:0/16:0/22:5/20:4)	-0.593592	0.0772538	0.402282
TG 46:1 (14:0/16:0/16:1)	-0.546805	0.0776335	0.402282
CL 76:5 (18:1/20:2/20:1/18:1)	0.534011	0.0803081	0.405204
DG 34:4 (16:1/18:3/0:0)	-0.692053	0.0803463	0.405204
CL 76:10 (16:0/18:0/20:4/22:6)	1.021	0.0808757	0.405204
PE 38:4 (16:0/22:4(7Z.10Z.13Z.16Z))	0.862879	0.081965	0.405204
PE 43:4 (20:4(5E.8E.11E.14E)/23:0)	0.63001	0.0836365	0.405204
PE 42:5 (20:4(5E.8E.11E.14E)/22:1(13Z))	0.410246	0.0848389	0.405204
PC 38:3 (18:2(2E.4E)/20:1(11E))	0.600988	0.0853534	0.405204
PC 42:4 (18:4(6Z.9Z.12Z.15Z)/24:0)	0.598587	0.0863163	0.405204
PC 44:5 (20:4(5E.8E.11E.14E)/24:1(15Z))	0.487177	0.0865984	0.405204
PC 30:1 (13:0/17:1(9Z))	0.557151	0.0872239	0.405204
PC 34:2 (12:0/22:2(13Z.16Z))	0.443108	0.0878852	0.405204
CL 76:10 (18:0/22:6/20:4/16:0)	-0.576903	0.0882587	0.405204
TG 58:5 (18:1/20:1/20:3)	-0.463886	0.088537	0.405204
CL 76:10 (16:0/22:6/18:0/20:4)	1.0018	0.0885736	0.405204
PE 38:5 (16:0/22:5(4Z.7Z.10Z.13Z.16Z))	0.78822	0.08873	0.405204
TG 56:3 (18:1/18:2/20:0)	-0.380072	0.0890782	0.405204
CL 72:9 (18:3/18:2/20:3/16:1)	-0.544483	0.0893076	0.405204
PG 38:3 (18:0/20:3(5Z.8Z.11Z))	0.614061	0.0896531	0.405204
PS 38:4 (18:1(11E)/20:3(5Z.8Z.11Z))	-0.514439	0.089728	0.405204
TG 58:11 (16:1/20:4/22:6)	-0.605203	0.0900453	0.405204
PC 34:0 (22:0/12:0)	-0.727623	0.0907619	0.405759
TG 58:10 (18:2/18:3/22:5)	-0.804993	0.0919722	0.40649
DG 42:4 (20:3/22:1/0:0)	0.68308	0.0921141	0.40649
TG 58:0 (18:0/18:0/22:0)	0.663555	0.0937399	0.409639
TG 56:2 (16:1/20:0/20:1)	-0.709902	0.0940254	0.409639
TG 58:8 (18:1/20:3/20:4)	-0.399123	0.0946428	0.409719
TG 56:2 (18:0/18:2/20:0)	-0.707188	0.0958798	0.411486
TG 56:9 (16:0/18:3/22:6)	-0.458059	0.0967754	0.411486
TG 58:9 (18:2/18:2/22:5)	-0.46591	0.0968557	0.411486
TG 56:3 (18:1/18:1/20:1)	-0.35399	0.0987039	0.41675
PI 42:6 (20:2(11Z.14Z)/22:4(7Z.10Z.13Z.16Z))	0.702031	0.101344	0.418778
PC 44:4 (18:2(2E.4E)/26:2(5Z.9Z))	-0.633553	0.102004	0.418778
CL 76:11 (18:2/18:2/20:4/20:3)	1.03163	0.102681	0.418778
DG 42:0 (16:0/26:0/0:0)	-0.780158	0.103551	0.418778
PE 38:1 (18:0/20:1(11E))	-0.388861	0.103578	0.418778
CL 78:2 (20:0/18:1/20:1/20:0)	-0.455844	0.103588	0.418778
TG 53:6 (17:1/18:2/18:3)	-0.425666	0.104418	0.418778
DG 34:2 (16:1/18:1/0:0)	-0.679139	0.104899	0.418778
PC 34:2 (17:2(9Z.12Z)/17:0)	0.522727	0.105417	0.418778
TG 58:11 (18:2/20:4/20:5)	-0.566785	0.106424	0.418778
PC 32:0 (8:0/24:0)	0.697935	0.106779	0.418778
PE 44:3 (18:1(11E)/26:2(5E.9Z))	0.603556	0.107166	0.418778
PA 38:2 (18:1(11E)/20:1(11E))	-0.432402	0.108075	0.418778
CL 70:6 (16:1/16:0/18:2/20:3)	-0.50172	0.108398	0.418778
plasmenyl-PE 38:4 (16:0/22:4(7Z.10Z.13Z.16Z))	-0.511737	0.108676	0.418778
PC 42:5 (18:1(11E)/24:4(5Z.8Z.11Z.14Z))	0.542005	0.10898	0.418778
DG 35:2 (17:1/18:1/0:0)	-0.547951	0.110622	0.422714
CL 72:10 (18:2/18:3/18:2/18:3)	-0.467539	0.113263	0.426789
PS 37:4 (15:0/22:4(7Z.10Z.13Z.16Z))	0.526026	0.113543	0.426789
PE 34:2 (16:0/18:2(2E.4E))	-0.432278	0.113561	0.426789
CL 76:5 (18:2/18:0/20:1/20:2)	0.398177	0.116253	0.434519
CL 78:2 (20:0/18:1/20:0/20:1)	-0.425199	0.121716	0.447726
DG 35:2 (18:2/17:0/0:0)	-0.522991	0.122393	0.447726
CL 78:4 (20:0/20:2/18:1/20:1)	-0.53665	0.12348	0.447726
TG 56:2 (16:0/18:0/22:2)	-0.655436	0.123633	0.447726
PE 44:5 (20:4(5E.8E.11E.14E)/24:1(15Z))	0.397841	0.124157	0.447726
PC 35:5 (13:0/22:5(4Z.7Z.10Z.13Z.16Z))	-0.606065	0.124237	0.447726
CL 78:11 (18:0/22:6/20:4/18:1)	0.431388	0.124368	0.447726
DG 36:3 (16:0/20:3/0:0)	-0.521983	0.125056	0.447845
PC 30:0 (8:0/22:0)	0.643066	0.130511	0.464515
PC 38:6 (16:0/22:6(4Z.7Z.10Z.13Z.16Z.19Z))	0.483905	0.131937	0.464515
PE 38:3 (18:2(2E.4E)/20:1(11E))	0.617951	0.132228	0.464515
PE 40:5 (20:2(11Z.14Z)/20:3(5Z.8Z.11Z))	0.309249	0.132883	0.464515
CL 68:4 (16:0/16:1/18:1/18:2)	0.650847	0.134619	0.464515
plasmenyl-PE 38:6 (16:0/22:6(4Z.7Z.10Z.13Z.16Z.19Z))	-0.576378	0.135226	0.464515
CL 76:0 (16:0/22:0/20:0/18:0)	0.328385	0.135266	0.464515
plasmenyl-PE 32:0 (16:0/16:0)	0.476092	0.135463	0.464515
PC 30:0 (14:0/16:0)	-0.499563	0.135823	0.464515
plasmenyl-PE 40:4 (20:0/20:4(5E.8E.11E.14E))	-0.464817	0.137137	0.465458
PS 44:4 (22:0/22:4(7Z.10Z.13Z.16Z))	0.689055	0.137721	0.465458
DG 36:3 (18:1/18:2/0:0)	-0.505537	0.13814	0.465458
PE 40:3 (20:1(11E)/20:2(11Z.14Z))	-0.466049	0.14036	0.470436
TG 58:11 (16:0/20:5/22:6)	-0.519894	0.140993	0.470436
PE 44:4 (18:2(2E.4E)/26:2(5E.9Z))	0.496178	0.143174	0.475395
PC 34:0 (12:0/22:0)	-0.674166	0.150199	0.494757
DG 33:1 (15:0/18:1/0:0)	-0.53349	0.150864	0.494757
plasmenyl-PE 42:6 (20:0/22:6(4Z.7Z.10Z.13Z.16Z.19Z))	0.720252	0.151176	0.494757
TG 52:0 (16:0/16:0/20:0)	-0.425494	0.152524	0.495934
PG 39:0 (21:0/18:0)	0.602685	0.152986	0.495934
TG 58:4 (18:0/20:1/20:3)	-0.417297	0.155218	0.500796
TG 58:4 (18:0/18:2/22:2)	-0.390037	0.156401	0.500915
PC 34:0 (10:0/24:0)	-0.662817	0.157597	0.500915
PC 34:0 (11:0/23:0)	-0.662164	0.157967	0.500915
PC 30:1 (15:0/15:1(9Z))	0.457807	0.158497	0.500915
plasmenyl-PC 42:1 (18:0/24:1(15Z))	-0.696828	0.160119	0.500915
TG 58:6 (18:1/18:1/22:4)	-0.352741	0.16117	0.500915
PC 44:4 (22:2(13Z.16Z)/22:2(13Z.16Z))	-0.590086	0.161364	0.500915
TG 56:1 (18:0/18:0/20:1)	0.578443	0.161667	0.500915
PC 40:8 (20:4(5E.8E.11E.14E)/20:4(5E.8E.11E.14E))	-0.498489	0.161845	0.500915
CL 76:11 (16:0/18:1/22:6/20:4)	0.50608	0.165074	0.50705
TG 62:7 (18:1/22:1/22:5)	0.556011	0.165346	0.50705
PG 36:3 (16:0/20:3(5Z.8Z.11Z))	0.533402	0.166051	0.50705
PC 36:2 (16:0/20:2(11Z.14Z))	0.338388	0.170259	0.514588
PS 40:2 (18:1(11E)/22:1(13Z))	-0.344802	0.170373	0.514588
PE 36:6 (14:0/22:6(4Z.7Z.10Z.13Z.16Z.19Z))	0.482694	0.170777	0.514588
TG 46:2 (12:0/18:1/16:1)	-0.582829	0.173873	0.51893
PC 36:2 (18:0/18:2(2E.4E))	-0.35408	0.175194	0.51893
TG 58:6 (18:0/18:1/22:5)	0.471957	0.175251	0.51893
CL 78:3 (20:1/20:0/20:1/18:1)	-0.363185	0.175599	0.51893
DG 37:2 (18:2/19:0/0:0)	-0.473362	0.176011	0.51893
PC 44:4 (18:2(2E.4E)/26:2(5E.9Z))	0.456637	0.176918	0.519364
PC 37:1 (26:1(5Z)/11:0)	-0.503688	0.178632	0.522116
PE 41:1 (17:0/24:1(15Z))	0.536513	0.179757	0.522116
PE 38:2 (18:1(11E)/20:1(11E))	-0.422841	0.180145	0.522116
CL 74:8 (18:1/16:0/20:3/20:4)	-0.426829	0.182826	0.526754
PE 38:4 (18:1(11E)/20:3(5Z.8Z.11Z))	-0.382908	0.18355	0.526754
CL 74:9 (18:0/20:4/18:2/18:3)	0.47834	0.184056	0.526754
PG 34:1 (16:0/18:1(11E))	-0.488914	0.18514	0.527649
CL 72:10 (18:3/14:0/20:3/20:4)	0.735128	0.186982	0.530301
PS 33:2 (15:1(9Z)/18:1(11E))	0.75478	0.188381	0.530301
DG 40:2 (18:2/22:0/0:0)	0.451175	0.188396	0.530301
PS 40:6 (18:1(11E)/22:5(7Z.10Z.13Z.16Z.19Z))	-0.428567	0.191595	0.532562
PE 44:2 (18:2(2E.4E)/26:0)	0.581172	0.191815	0.532562
TG 58:1 (18:0/20:0/20:1)	0.498429	0.19201	0.532562
PC 36:4 (16:0/20:4(5E.8E.11E.14E))	0.501426	0.192314	0.532562
PE 38:4 (18:0/20:4(5E.8E.11E.14E))	-0.352921	0.193746	0.533031
CL 74:4 (18:2/18:1/20:1/18:0)	0.552274	0.194308	0.533031
CL 80:12 (18:1/18:0/22:5/22:6)	0.614514	0.194821	0.533031
DG 38:5 (18:2/20:3/0:0)	-0.412475	0.196349	0.533093
CL 76:9 (16:0/20:3/20:4/20:2)	0.282169	0.196403	0.533093
TG 58:3 (18:1/20:1/20:1)	-0.322659	0.197252	0.533283
PA 44:11 (22:5(4Z.7Z.10Z.13Z.16Z)/22:6(4Z.7Z.10Z.13Z.16Z.19Z))	-0.363201	0.199881	0.538183
PC 30:0 (6:0/24:0)	0.518358	0.200639	0.538183
PE 42:4 (18:0/24:4(5Z.8Z.11Z.14Z))	0.628944	0.202687	0.541555
PC 42:2 (16:0/26:2(5E.9Z))	-0.426261	0.204492	0.541666
TG 60:8 (18:0/20:4/22:4)	0.496487	0.204864	0.541666
DG 38:4 (18:1/20:3/0:0)	-0.360169	0.205105	0.541666
PE 35:3 (17:1(9Z)/18:2(2E.4E))	0.569317	0.206143	0.542314
Cer N-(15Z-tetracosenoyl)-sphing-4-enine (d18:1(4E)/24:1(15Z))	0.281682	0.207892	0.544028
PC 38:2 (18:0/20:2(11Z.14Z))	-0.303395	0.209364	0.544028
PE 22:0 (4:0/18:0)	0.717382	0.210036	0.544028
PC 33:0 (16:0/17:0)	0.632655	0.21149	0.544028
TG 60:10 (18:2/20:4/22:4)	0.535932	0.21172	0.544028
TG 60:12 (18:3/20:4/22:5)	-0.4224	0.211804	0.544028
TG 50:3 (16:0/16:1/18:2)	-0.329576	0.212362	0.544028
PE 40:7 (20:3(5Z.8Z.11Z)/20:4(5E.8E.11E.14E))	0.427873	0.215328	0.548573
PE 40:3 (18:1(11E)/22:2(13Z.16Z))	-0.412228	0.217593	0.548573
TG 53:2 (17:0/18:1/18:1)	-0.506706	0.217828	0.548573
PE 40:2 (18:2(2E.4E)/22:0)	-0.338735	0.217994	0.548573
TG 62:9 (20:1/20:4/22:4)	0.502682	0.218146	0.548573
Cer N-(octadecanoyl)-sphing-4-enine (d18:1(4E)/18:0)	0.452347	0.219071	0.548882
PE 42:1 (18:0/24:1(15Z))	0.436061	0.220547	0.549146
DG 36:5 (18:2/18:3/0:0)	-0.436051	0.220782	0.549146
PC 44:5 (22:0/22:5(4Z.7Z.10Z.13Z.16Z))	0.293956	0.224701	0.556678
TG 62:11 (20:3/20:4/22:4)	0.518078	0.225438	0.556678
CL 76:11 (18:2/20:4/20:4/18:1)	-0.413154	0.226746	0.557894
TG 56:1 (16:0/18:0/22:1)	-0.464038	0.228709	0.560706
PC 46:6 (20:4(5E.8E.11E.14E)/26:2(5E.9Z))	0.437185	0.229737	0.561215
PC 44:4 (20:0/24:4(5Z.8Z.11Z.14Z))	-0.437521	0.231827	0.564226
plasmenyl-PE 40:4 (16:0/24:4(5Z.8Z.11Z.14Z))	-0.36971	0.234002	0.564226
CL 72:2 (18:1/18:0/20:1/16:0)	0.277376	0.234152	0.564226
PS 39:4 (19:0/20:4(5E.8E.11E.14E))	0.459302	0.234269	0.564226
TG 62:4 (18:0/22:0/22:4)	0.499676	0.235819	0.565732
TG 48:1 (14:0/16:0/18:1)	-0.35288	0.236701	0.565732
CL 72:3 (16:0/20:2/18:1/18:0)	-0.266484	0.237376	0.565732
PC 42:0 (19:0/23:0)	-0.550224	0.239538	0.566958
PC 33:0 (23:0/10:0)	-0.559854	0.239548	0.566958
PC 36:5 (22:5(4Z.7Z.10Z.13Z.16Z)/14:0)	0.300346	0.242933	0.572986
CE 18:3	-0.403109	0.246195	0.578686
PC 30:1 (8:0/22:1(13Z))	0.419003	0.248881	0.582996
CL 76:8 (18:1/18:2/20:3/20:2)	-0.323378	0.250767	0.585409
PC 42:2 (20:1(11E)/22:1(13Z))	-0.391392	0.253263	0.588241
PS 44:1 (18:1(11E)/26:0)	0.494963	0.2537	0.588241
PC 42:2 (20:2(11Z.14Z)/22:0)	-0.333316	0.255489	0.588726
CL 74:9 (20:3/18:2/20:4/16:0)	-0.347184	0.255631	0.588726
DG 38:4 (18:2/20:2/0:0)	-0.307031	0.259315	0.593261
PC 42:2 (16:1(7Z)/26:1(5Z))	-0.325561	0.260048	0.593261
PC 37:6 (15:1(9Z)/22:5(4Z.7Z.10Z.13Z.16Z))	-0.327721	0.260202	0.593261
PS 40:6 (18:0/22:6(4Z.7Z.10Z.13Z.16Z.19Z))	-0.352662	0.263726	0.596725
PC 40:0 (18:0/22:0)	-0.368539	0.263885	0.596725
DG 42:3 (18:2/24:1/0:0)	0.368181	0.264681	0.596725
DG 40:2 (18:1/22:1/0:0)	0.346768	0.265211	0.596725
TG 55:1 (18:0/18:1/19:0)	-0.283546	0.26972	0.604836
PE 44:4 (20:4(5E.8E.11E.14E)/24:0)	0.33096	0.271209	0.604836
DG 42:2 (16:0/26:2/0:0)	0.371465	0.271888	0.604836
DG 40:3 (22:2/18:1/0:0)	0.344625	0.272413	0.604836
TG 58:7 (18:1/18:2/22:4)	-0.267076	0.275078	0.604836
PE 44:1 (18:1(11E)/26:0)	0.497956	0.275377	0.604836
TG 58:3 (18:2/20:0/20:1)	-0.404702	0.276244	0.604836
TG 62:10 (18:1/22:4/22:5)	0.491156	0.276827	0.604836
PC 36:4 (12:0/24:4(5Z.8Z.11Z.14Z))	0.277973	0.2769	0.604836
PC 36:1 (18:0/18:1(11E))	-0.362407	0.277659	0.604836
PC 42:2 (17:2(9Z.12Z)/25:0)	-0.516471	0.279753	0.605676
PC 33:0 (16:0/17:0)	-0.577999	0.279815	0.605676
CL 72:6 (16:0/20:3/18:1/18:2)	0.593565	0.281435	0.60726
DG 38:0 (16:0/22:0/0:0)	0.355865	0.285049	0.612579
PE 44:5 (20:5(5Z.8Z.11Z.14Z.17Z)/24:0)	0.26346	0.286254	0.612579
PC 42:2 (18:1(11E)/24:1(15Z))	-0.418719	0.286587	0.612579
PC 46:4 (20:4(5E.8E.11E.14E)/26:0)	-0.382927	0.289901	0.616472
PS 42:1 (18:1(11E)/24:0)	0.375066	0.29021	0.616472
PS 34:2 (16:1(7Z)/18:1(11E))	-0.471299	0.292858	0.620169
CL 78:6 (18:0/20:1/20:2/20:3)	-0.297197	0.294779	0.622312
PC 36:2 (18:0/18:2(2E.4E))	-0.358534	0.29721	0.624022
PC 36:4 (16:1(7Z)/20:3(5Z.8Z.11Z))	0.388427	0.297414	0.624022
TG 58:3 (18:1/18:2/22:0)	-0.246249	0.298426	0.624231
CL 80:14 (18:0/20:4/20:4/22:6)	-0.266383	0.299478	0.624522
PC 42:2 (18:2(2E.4E)/24:0)	-0.367068	0.306086	0.636361
PS 32:0 (16:0/16:0)	0.376327	0.316362	0.655732
TG 54:1 (18:0/18:0/18:1)	-0.380531	0.319753	0.657961
PC 32:0 (16:0/16:0)	0.621006	0.320018	0.657961
TG 58:3 (18:0/20:0/20:3)	-0.366983	0.320723	0.657961
PS 38:1 (18:1(11E)/20:0)	-0.270702	0.322206	0.657961
CL 72:7 (16:0/20:4/18:0/18:3)	0.433336	0.322247	0.657961
TG 58:9 (18:1/18:2/22:6)	0.289007	0.326114	0.663875
CL 72:7 (18:1/18:2/20:4/16:0)	0.491064	0.327673	0.66507
SM N-(9Z-octadecenoyl)-sphinganine-1-phosphocholine (d18:0/18:1(9Z))	0.360314	0.329448	0.665093
TG 53:0 (16:0/17:0/20:0)	-0.345238	0.330644	0.665093
PC 40:7 (18:2(2E.4E)/22:5(4Z.7Z.10Z.13Z.16Z))	0.373578	0.331626	0.665093
PC 35:1 (17:0/18:1(13Z))	0.292362	0.331713	0.665093
PC 40:4 (20:2(11Z.14Z)/20:2(11Z.14Z))	0.300684	0.33357	0.665093
PC 32:1 (14:0/18:1(11E))	-0.462476	0.333783	0.665093
PE 35:2 (17:1(9Z)/18:1(11E))	-0.337598	0.334491	0.665093
CL 72:6 (18:0/18:1/18:3/18:2)	0.349318	0.337763	0.669651
TG 60:12 (18:2/20:4/22:6)	-0.300855	0.339498	0.671147
TG 56:4 (18:0/18:1/20:3)	-0.222701	0.343687	0.677469
PC 44:2 (18:2(2E.4E)/26:0)	0.253612	0.348118	0.681985
DG 39:1 (17:0/22:1/0:0)	0.290439	0.348755	0.681985
PC 40:6 (18:1(11E)/22:5(4Z.7Z.10Z.13Z.16Z))	0.420899	0.351517	0.681985
TG 58:9 (16:0/20:3/22:6)	0.270836	0.351763	0.681985
PS 38:4 (18:0/20:4(5E.8E.11E.14E))	-0.29442	0.352002	0.681985
PC 40:4 (18:0/22:4(7Z.10Z.13Z.16Z))	-0.287726	0.352405	0.681985
TG 60:7 (18:0/20:3/22:4)	0.355196	0.35361	0.681985
PS 36:2 (18:0/18:2(2E.4E))	0.294332	0.353954	0.681985
TG 56:0 (18:0/18:0/20:0)	0.353442	0.356752	0.685445
CL 72:6 (18:0/18:2/20:4/16:0)	0.339896	0.36236	0.69124
PC 24:2 (2:0/22:2(13Z.16Z))	-0.493051	0.363213	0.69124
PC 40:2 (24:1(15Z)/16:1(7Z))	0.326069	0.363249	0.69124
TG 54:6 (16:0/18:2/20:4)	-0.270144	0.363811	0.69124
TG 55:3 (18:1/18:2/19:0)	-0.335579	0.37219	0.705201
CL 78:11 (18:1/18:0/20:4/22:6)	0.193686	0.37358	0.70588
PS 40:4 (18:0/22:4(7Z.10Z.13Z.16Z))	-0.249012	0.374729	0.706102
PC 34:2 (16:0/18:2(2E.4E))	-0.353334	0.378554	0.710009
TG 54:1 (16:0/18:1/20:0)	-0.188886	0.378915	0.710009
PE 32:2 (14:0/18:2(2E.4E))	-0.316584	0.380546	0.710009
CL 74:7 (18:2/18:1/20:2/18:2)	-0.272726	0.383719	0.710009
PC 40:7 (18:1(11E)/22:6(4Z.7Z.10Z.13Z.16Z.19Z))	0.33637	0.383931	0.710009
TG 58:3 (18:0/18:1/22:2)	-0.316732	0.384241	0.710009
PC 28:2 (11:0/17:2(9Z.12Z))	0.320209	0.385889	0.710009
plasmenyl-PC 35:0 (16:0/19:0)	-0.329081	0.385932	0.710009
TG 60:11 (18:2/20:3/22:6)	0.337612	0.386146	0.710009
PC 40:7 (20:3(5Z.8Z.11Z)/20:4(5E.8E.11E.14E))	0.336005	0.389226	0.713754
PC 36:0 (18:0/18:0)	0.355624	0.392155	0.716282
CL 72:11 (18:3/18:2/18:3/18:3)	0.306405	0.392698	0.716282
CL 82:11 (18:0/22:5/20:0/22:6)	0.243091	0.397968	0.723964
PC 33:3 (15:1(9Z)/18:2(2E.4E))	-0.241438	0.399409	0.724657
CL 76:10 (18:1/20:3/20:4/18:2)	0.283912	0.401123	0.72497
DG 40:3 (18:2/22:1/0:0)	0.254971	0.401843	0.72497
PE 37:4 (17:1(9Z)/20:3(8Z.11Z.14Z))	-0.210144	0.402761	0.72497
PI 40:5 (20:1(11E)/20:4(5E.8E.11E.14E))	0.22613	0.404174	0.725603
PG 36:2 (16:0/20:2(11Z.14Z))	-0.228448	0.406134	0.726484
TG 56:4 (16:0/18:0/22:4)	0.264898	0.40757	0.726484
PC 44:4 (20:3(5Z.8Z.11Z)/24:1(15Z))	-0.358786	0.407851	0.726484
CL 74:6 (18:1/18:1/18:1/20:3)	0.259861	0.409662	0.726773
DG 38:3 (18:2/20:1/0:0)	-0.245309	0.410138	0.726773
CL 72:6 (16:0/18:1/18:2/20:3)	0.439342	0.413187	0.730283
PS 38:1 (18:0/20:1(11E))	0.305418	0.419858	0.737484
TG 54:2 (16:0/18:1/20:1)	-0.213865	0.420444	0.737484
DG 33:0 (16:0/17:0/0:0)	-0.30939	0.420495	0.737484
DG 38:1 (18:0/20:1/0:0)	0.272447	0.422728	0.739503
TG 62:13 (18:2/22:5/22:6)	0.315039	0.424831	0.739617
PE 40:0 (16:0/24:0)	0.222207	0.424956	0.739617
PC 38:2 (16:0/22:2(13Z.16Z))	-0.190948	0.426832	0.740668
plasmenyl-PE 36:2 (18:0/18:2(2E.4E))	0.288563	0.427725	0.740668
DG 38:2 (18:2/20:0/0:0)	-0.243409	0.430252	0.743079
TG 58:2 (18:0/18:1/22:1)	0.208773	0.43291	0.743079
TG 57:6 (17:0/18:1/22:5)	0.201628	0.43302	0.743079
DG 31:0 (17:0/14:0/0:0)	-0.368599	0.434689	0.743079
plasmenyl-PE 38:4 (16:0/22:4(7Z.10Z.13Z.16Z))	-0.239887	0.435111	0.743079
CE 18:0	-0.253062	0.435636	0.743079
PC 34:2 (16:1(7Z)/18:1(11E))	0.173098	0.438962	0.74689
plasmenyl-PE 36:4 (16:0/20:4(5E.8E.11E.14E))	-0.239968	0.440876	0.748285
PC 40:2 (17:2(9Z.12Z)/23:0)	0.286173	0.44329	0.75052
TG 60:11 (16:0/22:5/22:6)	0.257665	0.445728	0.750953
CL 76:2 (18:0/18:1/20:0/20:1)	0.198896	0.446294	0.750953
PC 38:4 (18:1(11E)/20:3(8Z.11Z.14Z))	0.167018	0.446839	0.750953
PC 38:1 (18:0/20:1(11E))	0.286803	0.448418	0.75176
TG 58:6 (18:0/20:3/20:3)	0.28813	0.452183	0.756217
PC 38:6 (18:2(2E.4E)/20:4(5E.8E.11E.14E))	-0.201442	0.455775	0.758703
TG 58:8 (18:1/18:2/22:5)	-0.216757	0.455887	0.758703
PC 39:1 (18:1(11E)/21:0)	0.256079	0.457965	0.760312
PC 35:6 (20:5(5Z.8Z.11Z.14Z.17Z)/15:1(9Z))	-0.217439	0.466574	0.772727
PC 37:1 (17:0/20:1(13E))	0.232182	0.468853	0.774627
PC 36:0 (12:0/24:0)	0.180999	0.470317	0.775174
PC 37:7 (15:1(9Z)/22:6(4Z.7Z.10Z.13Z.16Z.19Z))	-0.191443	0.472431	0.775562
TG 62:5 (18:1/22:0/22:4)	0.314523	0.474467	0.775562
CL 64:3 (16:1/16:1/18:1/14:0)	-0.273526	0.475432	0.775562
PC 36:4 (24:4(5Z.8Z.11Z.14Z)/12:0)	0.188633	0.476219	0.775562
PC 40:6 (20:3(5Z.8Z.11Z)/20:3(8Z.11Z.14Z))	-0.263223	0.476222	0.775562
PC 34:0 (16:0/18:0)	-0.194694	0.478277	0.777059
TG 60:7 (18:1/20:2/22:4)	0.232479	0.482722	0.781832
PC 36:2 (18:1(11E)/18:1(11E))	-0.22486	0.484673	0.781832
DG 36:1 (16:0/20:1/0:0)	-0.189705	0.485947	0.781832
PC 33:0 (11:0/22:0)	-0.308979	0.486349	0.781832
PC 34:4 (16:1(7Z)/18:3(6Z.9Z.12Z))	-0.220316	0.487691	0.781832
DG 38:3 (18:0/20:3/0:0)	-0.200249	0.48818	0.781832
CL 70:4 (16:1/18:0/18:1/18:2)	-0.202645	0.489216	0.781832
Cer N-(hexadecanoyl)-sphing-4-enine (d18:1(4E)/16:0)	-0.161327	0.491023	0.782889
DG 31:1 (15:0/16:1/0:0)	0.205939	0.493767	0.78347
CL 74:10 (16:0/22:5/16:1/20:4)	0.191512	0.493849	0.78347
PC 44:1 (18:1(11E)/26:0)	0.217414	0.494823	0.78347
PC 32:1 (16:0/16:1(7Z))	-0.306753	0.498725	0.785341
CL 72:0 (18:0/16:0/18:0/20:0)	0.276956	0.499219	0.785341
CL 74:6 (18:1/18:2/20:3/18:0)	-0.211714	0.501554	0.785341
TG 60:8 (18:1/20:4/22:3)	0.166288	0.50232	0.785341
PC 38:4 (18:1(11Z)/20:3(5Z.8Z.11Z))	0.183827	0.504221	0.785341
PC 38:2 (18:1(11E)/20:1(11Z))	-0.161422	0.504686	0.785341
PC 38:2 (18:2(2E.4E)/20:0)	-0.179011	0.505697	0.785341
PC 37:1 (16:1(7Z)/21:0)	-0.251428	0.506211	0.785341
PE 36:5 (16:1(7Z)/20:4(5E.8E.11E.14E))	-0.224946	0.507129	0.785341
TG 59:4 (18:1/20:3/21:0)	-0.206726	0.507486	0.785341
TG 58:9 (18:1/20:4/20:4)	0.203243	0.510429	0.788111
PC 36:0 (10:0/26:0)	0.222347	0.511845	0.788519
TG 55:2 (18:0/18:2/19:0)	-0.262204	0.51561	0.792533
PE 36:3 (16:0/20:3(5Z.8Z.11Z))	-0.175608	0.518503	0.793648
CL 76:8 (18:2/18:1/20:2/20:3)	0.345229	0.518678	0.793648
CL 78:2 (20:0/20:0/20:1/18:1)	-0.14839	0.520619	0.793648
CL 68:4 (16:1/18:1/18:2/16:0)	0.296204	0.520976	0.793648
DG 44:3 (18:1/26:2/0:0)	-0.245955	0.52425	0.796504
DG 34:0 (16:0/18:0/0:0)	-0.16401	0.525871	0.796504
CL 72:7 (18:0/14:0/20:3/20:4)	-0.154503	0.526345	0.796504
PS 42:6 (20:0/22:6(4Z.7Z.10Z.13Z.16Z.19Z))	0.222624	0.532154	0.801071
CL 78:13 (18:1/20:4/18:2/22:6)	-0.246998	0.53241	0.801071
TG 54:6 (16:0/16:0/22:6)	-0.195928	0.534042	0.801071
PI 36:2 (18:0/18:2(2E.4E))	-0.207022	0.534075	0.801071
PS 44:4 (20:3(5Z.8Z.11Z)/24:1(15Z))	0.187502	0.535219	0.801071
CE 16:0	-0.240413	0.53769	0.80189
PC 33:6 (11:0/22:6(4Z.7Z.10Z.13Z.16Z.19Z))	-0.195576	0.539193	0.80189
CL 68:3 (16:0/16:1/18:0/18:2)	-0.174362	0.539283	0.80189
CL 74:10 (16:1/22:5/20:4/16:0)	0.163172	0.54065	0.802179
TG 60:11 (18:3/20:3/22:5)	0.227495	0.544184	0.805348
PC 42:1 (16:0/26:1(5Z))	-0.226951	0.545141	0.805348
TG 55:1 (17:0/18:1/20:0)	-0.233816	0.548315	0.808292
DG 42:2 (18:1/24:1/0:0)	0.211726	0.550132	0.809226
DG 44:2 (18:1/26:1/0:0)	-0.258054	0.554211	0.811172
PC 36:1 (10:0/26:1(5Z))	-0.19812	0.555033	0.811172
PG 40:5 (18:0/22:5(7Z.10Z.13Z.16Z.19Z))	0.192555	0.555883	0.811172
DG 31:0 (15:0/16:0/0:0)	-0.267726	0.557215	0.811172
TG 60:6 (18:1/20:1/22:4)	-0.161235	0.559163	0.811172
PC 32:0 (15:0/17:0)	0.355408	0.560343	0.811172
TG 58:4 (18:1/18:2/22:1)	-0.147884	0.561563	0.811172
TG 58:10 (18:2/20:4/20:4)	-0.191541	0.562286	0.811172
TG 62:4 (18:1/22:1/22:2)	0.291635	0.563391	0.811172
TG 52:2 (16:0/18:1/18:1)	0.152258	0.565727	0.811172
CE 16:1	0.22419	0.569908	0.811172
PS 42:2 (18:2(2E.4E)/24:0)	0.154637	0.570241	0.811172
PA 34:0 (17:0/17:0)	-0.28762	0.570662	0.811172
plasmenyl-PE 40:6 (18:0/22:6(4Z.7Z.10Z.13Z.16Z.19Z))	-0.176718	0.571692	0.811172
PC 40:2 (16:1(7Z)/24:1(15Z))	0.277529	0.57205	0.811172
TG 52:1 (16:0/18:0/18:1)	0.191824	0.572609	0.811172
PC 38:6 (18:1(11Z)/20:5(5Z.8Z.11Z.14Z.17Z))	0.163546	0.572662	0.811172
TG 62:11 (18:2/22:4/22:5)	0.239335	0.5731	0.811172
DG 40:1 (16:0/24:1/0:0)	0.161697	0.573987	0.811172
plasmenyl-PC 37:0 (20:0/17:0)	0.162437	0.577583	0.81457
TG 60:4 (18:1/20:3/22:0)	0.188047	0.581505	0.818415
TG 48:2 (14:0/16:1/18:1)	-0.19265	0.585841	0.822009
DG 36:1 (18:0/18:1/0:0)	-0.146737	0.588232	0.822009
PC 38:2 (20:2(11Z.14Z)/18:0)	0.158228	0.588673	0.822009
TG 53:4 (17:1/18:1/18:2)	-0.143207	0.590257	0.822009
PE 37:3 (17:0/20:3(5Z.8Z.11Z))	-0.171876	0.591744	0.822009
TG 56:5 (18:2/18:2/20:1)	-0.136322	0.592138	0.822009
CL 82:11 (18:0/20:0/22:5/22:6)	-0.172425	0.592629	0.822009
CL 78:4 (20:0/18:2/20:0/20:2)	0.143922	0.593673	0.822009
TG 60:8 (18:2/20:1/22:5)	0.181269	0.596816	0.82334
PE 40:5 (18:1(11E)/22:4(7Z.10Z.13Z.16Z))	0.125732	0.597293	0.82334
CL 74:8 (18:1/20:4/18:3/18:0)	-0.163295	0.598245	0.82334
PC 32:2 (15:1(9Z)/17:1(9Z))	-0.173767	0.602002	0.825801
PS 38:6 (18:2(2E.4E)/20:4(5E.8E.11E.14E))	-0.221287	0.603109	0.825801
PC 40:6 (20:2(11Z.14Z)/20:4(5E.8E.11E.14E))	0.191049	0.603656	0.825801
PC 32:0 (11:0/21:0)	0.339441	0.606687	0.82713
PC 36:4 (18:2(2E.4E)/18:2(2E.4E))	-0.132282	0.607045	0.82713
PE 39:5 (17:0/22:5(4Z.7Z.10Z.13Z.16Z))	0.169108	0.612838	0.831962
PC 35:6 (15:1(9Z)/20:5(5Z.8Z.11Z.14Z.17Z))	-0.164112	0.614528	0.831962
PE 36:5 (16:0/20:5(5Z.8Z.11Z.14Z.17Z))	0.12766	0.616524	0.831962
PE 40:7 (18:2(2E.4E)/22:5(4Z.7Z.10Z.13Z.16Z))	0.170662	0.616648	0.831962
TG 53:7 (17:2/18:2/18:3)	-0.163746	0.616674	0.831962
PE 38:0 (18:0/20:0)	0.176211	0.622919	0.838734
PC 40:0 (17:0/23:0)	-0.149497	0.624635	0.839392
PC 38:7 (16:1(7Z)/22:6(4Z.7Z.10Z.13Z.16Z.19Z))	0.170959	0.627952	0.840659
PC 30:0 (13:0/17:0)	-0.231546	0.628443	0.840659
PA 34:2 (16:1(7Z)/18:1(11Z))	0.181058	0.629962	0.840659
PS 40:2 (18:2(2E.4E)/22:0)	0.160251	0.630494	0.840659
PC 38:1 (18:0/20:1(11Z))	-0.200286	0.635499	0.845684
PC 38:8 (18:4(6Z.9Z.12Z.15Z)/20:4(5E.8E.11E.14E))	0.196721	0.642281	0.851709
CL 80:14 (18:3/18:0/22:5/22:6)	-0.145493	0.642517	0.851709
DG 42:2 (18:2/24:0/0:0)	0.159083	0.648023	0.856258
PC 38:3 (18:0/20:3(5Z.8Z.11Z))	0.149713	0.648851	0.856258
TG 50:2 (16:0/16:1/18:1)	-0.12897	0.649704	0.856258
PE 42:2 (20:1(11E)/22:1(13Z))	0.14535	0.654589	0.859183
PC 34:3 (16:0/18:3(6Z.9Z.12Z))	0.206711	0.655341	0.859183
CL 74:6 (18:1/18:2/20:2/18:1)	0.12333	0.655692	0.859183
PI 39:4 (17:0/22:4(7Z.10Z.13Z.16Z))	0.230253	0.658361	0.859529
DG 37:1 (17:0/20:1/0:0)	-0.157102	0.658469	0.859529
TG 57:2 (18:1/19:0/20:1)	0.205522	0.66928	0.870252
TG 60:6 (18:0/20:3/22:3)	-0.121151	0.669925	0.870252
PE 40:4 (20:1(11E)/20:3(5Z.8Z.11Z))	-0.104584	0.670501	0.870252
PE 42:8 (20:2(11Z.14Z)/22:6(4Z.7Z.10Z.13Z.16Z.19Z))	0.11297	0.672614	0.870833
PC 35:5 (15:0/20:5(5Z.8Z.11Z.14Z.17Z))	-0.136889	0.673495	0.870833
PI 37:2 (17:0/20:2(11Z.14Z))	-0.175368	0.675881	0.872269
CL 74:4 (18:0/18:1/20:1/18:2)	-0.100775	0.678913	0.874532
PI 38:1 (18:0/20:1(11E))	0.159281	0.681263	0.87591
plasmenyl-PE 34:2 (16:0/18:2(2E.4E))	-0.121553	0.684274	0.87747
TG 54:4 (16:0/18:1/20:3)	0.100249	0.686927	0.87747
plasmenyl-PE 34:1 (16:0/18:1(11E))	0.110006	0.687919	0.87747
PS 42:4 (20:0/22:4(7Z.10Z.13Z.16Z))	-0.106286	0.690642	0.87747
TG 58:4 (18:1/20:1/20:2)	0.151985	0.690989	0.87747
TG 58:7 (16:0/20:4/22:3)	-0.0949334	0.691043	0.87747
PC 34:1 (16:0/18:1(11E))	-0.125776	0.692649	0.87747
PE 36:5 (18:2(2E.4E)/18:3(6Z.9Z.12Z))	-0.126005	0.69394	0.87747
PG 34:3 (16:1(7Z)/18:2(2E.4E))	0.121143	0.694022	0.87747
TG 54:2 (18:0/18:1/18:1)	-0.0968051	0.696038	0.878395
PC 39:7 (17:1(9Z)/22:6(4Z.7Z.10Z.13Z.16Z.19Z))	-0.117348	0.697454	0.878561
CL 82:11 (18:0/20:0/22:6/22:5)	-0.118109	0.698838	0.878686
CE 20:0	0.120628	0.700903	0.879645
TG 58:10 (16:0/20:4/22:6)	-0.103437	0.702173	0.879645
DG 32:0 (15:0/17:0/0:0)	-0.119754	0.708924	0.88323
PC 36:0 (13:0/23:0)	0.108789	0.711097	0.88323
PC 40:0 (15:0/25:0)	-0.117155	0.71218	0.88323
PC 38:2 (14:1(9Z)/24:1(15Z))	-0.102213	0.712241	0.88323
TG 58:4 (18:0/18:1/22:3)	-0.0827898	0.714047	0.88323
PG 40:3 (20:1(11E)/20:2(11Z.14Z))	0.0950431	0.714088	0.88323
CL 72:6 (18:1/16:0/20:3/18:2)	-0.11096	0.714234	0.88323
CL 72:10 (18:3/16:1/20:4/18:2)	0.100724	0.715364	0.88323
TG 60:8 (18:1/20:3/22:4)	0.12418	0.721179	0.884983
PI 36:1 (18:0/18:1(11E))	-0.115927	0.7226	0.884983
PC 38:4 (16:0/22:4(7Z.10Z.13Z.16Z))	0.126143	0.722813	0.884983
TG 56:1 (17:0/19:0/20:1)	-0.143986	0.722902	0.884983
PC 35:5 (15:1(9Z)/20:4(5E.8E.11E.14E))	0.146003	0.723253	0.884983
PG 34:2 (16:0/18:2(2E.4E))	-0.179021	0.72577	0.886476
TG 58:7 (18:0/18:1/22:6)	0.104236	0.727636	0.887171
TG 54:5 (16:0/18:2/20:3)	-0.0814333	0.739766	0.900355
CL 72:8 (18:2/18:2/18:2/18:2)	-0.0812049	0.746759	0.905785
PE 30:0 (14:0/16:0)	0.110157	0.746875	0.905785
PS 44:2 (18:1(11E)/26:1(5Z))	-0.113147	0.748961	0.906521
PE 38:6 (18:2(2E.4E)/20:4(5E.8E.11E.14E))	0.093952	0.750133	0.906521
PC 32:0 (9:0/23:0)	0.174402	0.75409	0.90839
PC 33:2 (7:0/26:2(5E.9Z))	-0.132259	0.754335	0.90839
PC 38:4 (18:0/20:4(5E.8E.11E.14E))	0.102024	0.764118	0.915979
PC 32:0 (10:0/22:0)	-0.070727	0.764653	0.915979
DG 38:1 (18:1/20:0/0:0)	0.0988032	0.764874	0.915979
TG 57:5 (17:0/18:1/22:4)	0.10447	0.765994	0.915979
TG 60:9 (18:2/20:3/22:4)	0.10518	0.769955	0.918025
PC 36:1 (14:0/22:1(13Z))	-0.0873113	0.77039	0.918025
DG 38:1 (22:1/16:0/0:0)	0.0953661	0.772976	0.919506
PC 36:0 (24:0/12:0)	-0.0780953	0.777033	0.922726
TG 60:2 (18:1/20:0/22:1)	0.11352	0.779338	0.92386
CL 78:12 (18:1/20:4/18:1/22:6)	-0.0777678	0.782253	0.925711
CL 68:5 (16:1/16:1/18:2/18:1)	-0.0792781	0.785542	0.927998
plasmenyl-PE 36:5 (16:0/20:5(5Z.8Z.11Z.14Z.17Z))	0.0900043	0.7934	0.934463
PS 42:5 (20:1(11E)/22:4(7Z.10Z.13Z.16Z))	-0.0630577	0.794572	0.934463
PE 42:3 (20:3(5Z.8Z.11Z)/22:0)	0.0750311	0.799362	0.934463
TG 59:1 (19:0/20:0/20:1)	0.0680618	0.799423	0.934463
PC 32:0 (6:0/26:0)	0.158804	0.799918	0.934463
CL 82:12 (20:1/18:0/22:5/22:6)	-0.0664079	0.803138	0.934463
PC 33:0 (7:0/26:0)	0.102012	0.804595	0.934463
PC 36:0 (14:0/22:0)	-0.0663601	0.805436	0.934463
TG 59:5 (18:1/19:0/22:4)	0.0673889	0.805963	0.934463
PC 32:1 (12:0/20:1(11E))	0.0772062	0.806269	0.934463
PE 35:0 (17:0/18:0)	-0.0780189	0.806383	0.934463
PC 37:1 (18:1(11E)/19:0)	0.0928152	0.807409	0.934463
CL 72:3 (18:0/18:2/18:1/18:0)	0.0544591	0.813942	0.938132
PC 38:1 (15:1(9Z)/23:0)	0.0888429	0.815112	0.938132
PC 30:1 (10:0/20:1(11E))	-0.0604803	0.815744	0.938132
PC 37:4 (17:1(9Z)/20:3(5Z.8Z.11Z))	0.05415	0.8163	0.938132
DG 40:1 (18:1/22:0/0:0)	0.0701159	0.817436	0.938132
CL 74:9 (18:2/20:3/20:3/16:1)	-0.0702518	0.823522	0.9411
PC 38:5 (18:2(2E.4E)/20:3(5Z.8Z.11Z))	0.0794662	0.824741	0.9411
CL 68:2 (16:0/18:1/16:1/18:0)	-0.0855117	0.825035	0.9411
PC 30:0 (11:0/19:0)	-0.0994812	0.828514	0.9411
PS 40:10 (20:5(5Z.8Z.11Z.14Z.17Z)/20:5(5Z.8Z.11Z.14Z.17Z))	-0.0464945	0.829134	0.9411
PI 38:3 (18:0/20:3(5Z.8Z.11Z))	0.0724919	0.829155	0.9411
CL 68:2 (18:0/16:0/18:2/16:0)	0.0627979	0.829654	0.9411
PA 23:1 (7:0/16:1(7Z))	0.102906	0.831325	0.941434
TG 54:1 (16:0/18:0/20:1)	-0.0854691	0.834497	0.9426
PC 42:1 (18:1(11E)/24:0)	-0.0904652	0.835111	0.9426
CL 76:8 (18:1/20:3/18:1/20:3)	-0.0544986	0.840027	0.945362
TG 59:2 (17:0/20:1/22:1)	-0.0880012	0.841095	0.945362
PC 34:1 (16:0/18:1(11E))	-0.0712907	0.841704	0.945362
PS 36:4 (16:0/20:4(5E.8E.11E.14E))	-0.058003	0.84409	0.946487
TG 52:1 (17:0/17:0/18:1)	0.0691387	0.846139	0.947233
PC 38:5 (22:5(4Z.7Z.10Z.13Z.16Z)/16:0)	0.0702855	0.850505	0.948164
plasmenyl-PE 36:0 (20:0/16:0)	-0.0427141	0.850646	0.948164
PE 36:4 (16:0/20:4(5E.8E.11E.14E))	-0.0500644	0.85113	0.948164
CL 78:4 (20:0/20:0/18:2/20:2)	-0.0533896	0.856217	0.95228
TG 50:0 (16:0/16:0/18:0)	-0.0599939	0.859843	0.953715
PE 40:1 (16:0/24:1(15Z))	-0.0451504	0.863444	0.953715
TG 60:11 (18:1/20:4/22:6)	0.0475111	0.864659	0.953715
DG 38:3 (20:2/18:1/0:0)	0.0555397	0.86756	0.953715
TG 60:5 (18:0/20:1/22:4)	0.0464784	0.868024	0.953715
PC 30:1 (4:0/26:1(5Z))	-0.0819273	0.868208	0.953715
PS 42:3 (20:3(5Z.8Z.11Z)/22:0)	-0.0441405	0.868546	0.953715
PC 32:2 (14:0/18:2(2E.4E))	-0.0523727	0.868736	0.953715
PC 36:5 (16:0/20:5(5Z.8Z.11Z.14Z.17Z))	0.0417981	0.870055	0.953715
PA 36:1 (18:0/18:1(11E))	0.0466121	0.87433	0.956867
PG 36:3 (18:1(11E)/18:2(2E.4E))	0.0452332	0.881976	0.962501
PE 33:1 (16:1(7Z)/17:0)	0.0560069	0.882292	0.962501
TG 57:3 (18:0/19:0/20:3)	-0.0505312	0.887784	0.966949
PC 29:1 (26:1(5Z)/3:0)	0.0565309	0.890628	0.96738
PC 40:3 (20:0/20:3(5Z.8Z.11Z))	0.039804	0.892467	0.96738
PS 38:5 (18:1(11E)/20:4(5E.8E.11E.14E))	0.0407868	0.89576	0.96738
CL 74:7 (16:0/20:4/18:2/20:1)	0.0331285	0.896599	0.96738
PA 40:3 (20:1(11E)/20:2(11Z.14Z))	0.032095	0.899996	0.96738
PC 38:5 (18:1(11E)/20:4(5E.8E.11E.14E))	0.054865	0.900365	0.96738
PC 40:3 (20:1(11E)/20:2(11Z.14Z))	-0.0378598	0.900628	0.96738
CL 68:2 (16:0/16:1/18:1/18:0)	0.0350567	0.900636	0.96738
PA 40:3 (18:1(13Z)/22:2(13Z.16Z))	0.0298831	0.900908	0.96738
DG 38:2 (18:0/20:2/0:0)	0.042194	0.903367	0.967425
PG 33:0 (17:0/16:0)	0.0308537	0.906209	0.967425
PS 38:6 (16:0/22:6(4Z.7Z.10Z.13Z.16Z.19Z))	0.0469577	0.906711	0.967425
PE 35:1 (17:0/18:1(11E))	0.0400125	0.908498	0.967425
PC 40:2 (14:0/26:2(5E.9Z))	0.0387271	0.911384	0.967425
DG 36:0 (17:0/19:0/0:0)	0.0286482	0.911829	0.967425
PC 34:3 (16:1(7Z)/18:2(2E.4E))	0.0506777	0.913664	0.967425
PC 38:1 (18:1(11E)/20:0)	0.0396831	0.914285	0.967425
PC 38:1 (21:0/17:1(9Z))	0.0431188	0.914653	0.967425
CL 76:5 (18:1/20:1/18:1/20:2)	0.0268159	0.916052	0.967425
CL 78:0 (18:0/20:0/18:0/22:0)	-0.0259301	0.918656	0.967425
SM N-(octadecanoyl)-sphinganine-1-phosphocholine (d18:0/18:0)	-0.051876	0.919089	0.967425
TG 57:1 (18:0/18:1/21:0)	-0.0449697	0.919337	0.967425
PC 36:5 (18:2(2E.4E)/18:3(6Z.9Z.12Z))	-0.0334842	0.921196	0.967893
PC 30:0 (7:0/23:0)	-0.0411046	0.928434	0.973345
CL 76:12 (18:3/20:3/20:4/18:2)	0.0336096	0.930277	0.973345
CL 78:6 (20:1/18:2/20:1/20:2)	-0.0238826	0.931018	0.973345
PS 42:4 (20:4(5E.8E.11E.14E)/22:0)	-0.0270122	0.932077	0.973345
PC 44:2 (18:0/26:2(5E.9Z))	0.0251134	0.937898	0.975998
TG 56:6 (18:1/18:2/20:3)	0.0175219	0.939754	0.975998
PC 36:3 (16:1(7Z)/20:2(11Z.14Z))	-0.025985	0.939844	0.975998
TG 54:0 (16:0/18:0/20:0)	0.0165565	0.941328	0.975998
TG 58:7 (18:2/20:2/20:3)	-0.0176448	0.941974	0.975998
TG 56:6 (16:0/18:1/22:5)	0.0165594	0.943232	0.975998
PA 52:0 (26:0/26:0)	0.0245419	0.944607	0.975998
PS 44:6 (22:1(13Z)/22:5(4Z.7Z.10Z.13Z.16Z))	0.0205689	0.952878	0.982032
PC 39:7 (17:2(9Z.12Z)/22:5(7Z.10Z.13Z.16Z.19Z))	0.0178287	0.955375	0.982032
PC 30:0 (15:0/15:0)	-0.0255067	0.95584	0.982032
CL 70:4 (16:1/18:0/18:2/18:1)	-0.0179806	0.956189	0.982032
PC 32:0 (14:0/18:0)	0.0260109	0.959719	0.984015
PC 32:2 (17:2(9Z.12Z)/15:0)	0.0138251	0.960997	0.984015
PS 40:6 (20:2(11Z.14Z)/20:4(5Z.8Z.11Z.14Z))	-0.0176235	0.962599	0.984182
DG 44:4 (26:2/18:2/0:0)	0.0200053	0.964288	0.984438
PG 38:4 (18:0/20:4(5E.8E.11E.14E))	-0.0132723	0.967206	0.985945
PC 36:4 (18:2(2E.4E)/18:2(2E.4E))	0.0142874	0.96972	0.986227
PI 36:3 (16:0/20:3(5Z.8Z.11Z))	-0.0148725	0.970943	0.986227
PC 38:5 (18:0/20:5(5Z.8Z.11Z.14Z.17Z))	-0.0126143	0.973205	0.986227
TG 58:10 (18:2/18:2/22:6)	0.00886059	0.97325	0.986227
PC 36:3 (18:1(11E)/18:2(2E.4E))	-0.00469137	0.987339	0.997845
plasmenyl-PE 38:2 (16:0/22:2(13Z.16Z))	0.00333554	0.988937	0.997845
PS 40:4 (20:1(11E)/20:3(8Z.11Z.14Z))	-0.00494379	0.989182	0.997845
PC 32:0 (18:0/14:0)	0.00701519	0.99092	0.997845
TG 52:4 (16:0/18:2/18:2)	0.00154578	0.995161	0.997845
PS 38:5 (18:0/20:5(5Z.8Z.11Z.14Z.17Z))	-0.00227109	0.995434	0.997845
CL 74:10 (16:0/22:5/20:4/16:1)	0.00227255	0.996085	0.997845
PC 42:0 (16:0/26:0)	0.00177164	0.996541	0.997845
PC 44:2 (20:2(11Z.14Z)/24:0)	0.000810834	0.997845	0.997845
