# Supplementary material for: Unbiased Lipidomic Profiling of Triple-Negative Breast Cancer Tissues Reveals the Association of Sphingomyelin Levels with Patient Disease-Free Survival
Source: Metabolites. 2018 Jul 13;8(3):41. doi: 10.3390/metabo8030041 (PMC6161031; doi:10.3390/metabo8030041)
Supplement: Supplementary file 1 [file metabolites-08-00041-s001.zip › Supplementary/Supplementary.Data.3.xlsx]

## Sheet: Sheet1
Gene	Prognostic
SPTLC1	No
SPTLC2	Yes
SPTLC3	Yes
KDSR	No
CERS1	No
CERS2	No
CERS3	No
CERS4	No
CERS5	Yes
CERS6	Yes
ACER1	No
ACER2	NA
ACER3	No
ASAH1	Yes
ASAH2	NA
DEGS1	No
DEGS2	Yes
SPHK1	Yes
SPHK2	No
SGPP1	No
SGPP2	Yes
SGPL1	No
PLPP1	NA
PLPP2	NA
PLPP3	NA
SGMS1	No
SGMS2	No
SMPD1	Yes
SMPD2	No
SMPD3	No
SMPD4	No
CERK	No
GBA	Yes
GBA2	No
UGCG	Yes
